# Supplementary material for: Differential chromatin accessibility response to retinoic acid in neuroblastoma with ATRX in-frame-deletions versus ATRX loss-of-function
Source: Neoplasia. 2025 Dec 11;72:101263. doi: 10.1016/j.neo.2025.101263 (PMC12753499; doi:10.1016/j.neo.2025.101263)
Supplement: Supplementary file 3 [file mmc3.xlsx]

## Sheet: E6.Vehicle.vs.p53.Vehicle.volca
	xax	yax	labels	symbol	cols
1	-3.74033	48.0882	ENSG00000130720	FIBCD1	significant
2	-3.7128	44.1726	ENSG00000141576	RNF157	significant
3	4.29643	39.8193	ENSG00000260765	NA	significant
4	-2.96664	37.2569	ENSG00000129646	QRICH2	significant
5	-4.43398	34.5221	ENSG00000135749	PCNX2	significant
6	-2.55972	33.5863	ENSG00000146966	DENND2A	significant
7	-3.67928	33.1329	ENSG00000228503	NA	significant
8	-3.06692	33.0953	ENSG00000264174	NA	significant
9	-4.3983	33.0099	ENSG00000259369	NA	significant
10	2.96506	32.8799	ENSG00000226673	LINC01108	significant
11	4.39368	31.785	ENSG00000164256	PRDM9	significant
12	-3.62226	31.2402	ENSG00000250838	NA	significant
13	3.07062	31.0581	ENSG00000145014	TMEM44	significant
14	-3.93421	30.421	ENSG00000259369	NA	significant
15	-4.23703	29.7261	ENSG00000238950	RNU7-173P	significant
16	-3.31538	29.1677	ENSG00000227043	LINC01682	significant
17	3.7149	29.0877	ENSG00000183715	OPCML	significant
18	2.4577	28.8462	ENSG00000163638	ADAMTS9	significant
19	3.11155	28.8461	ENSG00000178568	ERBB4	significant
20	2.87273	28.8461	ENSG00000149506	ZP1	significant
21	2.81298	27.7789	ENSG00000230402	NA	significant
22	3.19054	27.4088	ENSG00000144535	DIS3L2	significant
23	-3.15604	27.3967	ENSG00000224596	ZMIZ1-AS1	significant
24	-2.93927	27.3512	ENSG00000228271	LINC02048	significant
25	3.43451	26.9838	ENSG00000253224	NA	significant
26	3.01618	26.6627	ENSG00000272832	NA	significant
27	2.84936	26.5981	ENSG00000274441	NA	significant
28	-4.06142	26.413	ENSG00000277288	LINC02881	significant
29	3.02098	26.1627	ENSG00000119321	FKBP15	significant
30	-3.1803	26.0602	ENSG00000100842	EFS	significant
31	-2.23526	25.9811	ENSG00000231721	LINC-PINT	significant
32	4.12968	25.9493	ENSG00000181744	DIPK2A	significant
33	-3.77342	25.844	ENSG00000229996	NA	significant
34	-2.95839	25.7852	ENSG00000275212	NA	significant
35	-2.66743	25.582	ENSG00000146966	DENND2A	significant
36	4.03018	25.5714	ENSG00000227591	HSD11B1-AS1	significant
37	-3.75382	25.5252	ENSG00000148655	LRMDA	significant
38	-2.46779	25.4651	ENSG00000119718	EIF2B2	significant
39	-3.82933	25.3832	ENSG00000237590	NA	significant
40	2.32952	25.25	ENSG00000221866	PLXNA4	significant
41	2.83742	25.2075	ENSG00000272341	NA	significant
42	-3.44731	25.2075	ENSG00000236708	NA	significant
43	-2.74757	25.0434	ENSG00000232679	NA	significant
44	-3.8946	24.8285	ENSG00000180357	ZNF609	significant
45	-3.0902	24.8142	ENSG00000241644	INMT	significant
46	-4.04586	24.7529	ENSG00000125869	LAMP5	significant
47	3.3231	24.6566	ENSG00000221866	PLXNA4	significant
48	2.45624	24.6382	ENSG00000252556	RNU6-256P	significant
49	-2.87426	24.5018	ENSG00000002822	MAD1L1	significant
50	2.20288	24.3523	ENSG00000172159	FRMD3	significant
51	3.0181	24.2357	ENSG00000279446	NA	significant
52	4.29492	24.1944	ENSG00000073578	SDHA	significant
53	2.933	23.9874	ENSG00000248753	NA	significant
54	3.22891	23.9211	ENSG00000133083	DCLK1	significant
55	-2.87893	23.9161	ENSG00000143061	IGSF3	significant
56	3.53331	23.7914	ENSG00000133216	EPHB2	significant
57	-3.70466	23.618	ENSG00000130635	COL5A1	significant
58	2.89505	23.5762	ENSG00000104237	RP1	significant
59	2.55982	23.549	ENSG00000159216	RUNX1	significant
60	3.56022	23.3531	ENSG00000265879	MIR4748	significant
61	-2.8073	23.3531	ENSG00000137868	STRA6	significant
62	-2.4201	23.2815	ENSG00000228110	ST13P19	significant
63	-4.7496	23.2795	ENSG00000107562	CXCL12	significant
64	3.2022	23.2598	ENSG00000229646	NA	significant
65	3.40389	23.2255	ENSG00000228697	LOC101928565	significant
66	-3.07954	23.1535	ENSG00000201999	RNA5SP428	significant
67	-2.53844	23.0483	ENSG00000141564	RPTOR	significant
68	3.16741	22.9706	ENSG00000242222	NA	significant
69	3.04749	22.8343	ENSG00000101290	CDS2	significant
70	2.74688	22.7931	ENSG00000237442	HNRNPA1P57	significant
71	-2.82029	22.6845	ENSG00000164574	GALNT10	significant
72	3.6494	22.6456	ENSG00000252337	NA	significant
73	-4.46684	22.6393	ENSG00000104490	NCALD	significant
74	-3.18996	22.5861	ENSG00000076356	PLXNA2	significant
75	2.38395	22.5819	ENSG00000171631	P2RY6	significant
76	-3.42551	22.5514	ENSG00000120949	TNFRSF8	significant
77	3.79066	22.3927	ENSG00000242086	SDHAP2	significant
78	2.53763	22.3048	ENSG00000124570	SERPINB6	significant
79	-3.24504	22.2041	ENSG00000177706	FAM20C	significant
80	-3.2477	22.1593	ENSG00000285527	NA	significant
81	-2.64187	22.0735	ENSG00000172379	ARNT2	significant
82	-2.98445	22.0735	ENSG00000135750	KCNK1	significant
83	-4.00632	22.0712	ENSG00000116667	C1orf21	significant
84	-3.28958	22.02	ENSG00000213238	RPS17P12	significant
85	2.47584	21.9664	ENSG00000164707	SLC13A4	significant
86	-3.38569	21.9552	ENSG00000222078	RN7SKP110	significant
87	2.46368	21.8253	ENSG00000106034	CPED1	significant
88	2.85254	21.8156	ENSG00000108100	CCNY	significant
89	3.54112	21.8035	ENSG00000172159	FRMD3	significant
90	-3.22353	21.8001	ENSG00000135636	DYSF	significant
91	2.33003	21.7945	ENSG00000146918	NCAPG2	significant
92	-2.73019	21.7167	ENSG00000254104	NA	significant
93	-3.00057	21.6066	ENSG00000141867	BRD4	significant
94	2.03145	21.5278	ENSG00000178585	CTNNBIP1	significant
95	3.765	21.4058	ENSG00000260314	MRC1	significant
96	-2.92255	21.3621	ENSG00000138031	ADCY3	significant
97	3.40997	21.3372	ENSG00000259026	NA	significant
98	-3.55035	21.2777	ENSG00000228375	RPS20P25	significant
99	2.75422	21.2146	ENSG00000224132	NA	significant
100	-3.59491	21.1496	ENSG00000260860	NA	significant
101	-3.05101	21.135	ENSG00000275295	LOC100419775	significant
102	-2.86048	21.135	ENSG00000122863	CHST3	significant
103	3.73276	21.0849	ENSG00000258393	NA	significant
104	-3.09215	21.0369	ENSG00000166426	CRABP1	significant
105	-4.88351	21.0369	NA	NA	significant
106	2.82481	21.0123	ENSG00000221866	PLXNA4	significant
107	-2.26152	20.9	ENSG00000224939	LINC00184	significant
108	2.58593	20.7864	ENSG00000222178	RNA5SP181	significant
109	3.07811	20.7327	ENSG00000255502	LINC02713	significant
110	-2.32949	20.7327	ENSG00000238042	LINC02257	significant
111	2.80633	20.7327	ENSG00000235703	EOLA2-DT	significant
112	-3.71694	20.6855	ENSG00000237590	NA	significant
113	1.63293	20.5259	ENSG00000255558	NA	significant
114	-4.45651	20.495	ENSG00000259413	NA	significant
115	-2.64349	20.4275	ENSG00000137868	STRA6	significant
116	2.39016	20.3888	ENSG00000212377	LOC124900345	significant
117	-3.90567	20.3888	ENSG00000105771	SMG9	significant
118	-3.41306	20.2893	ENSG00000137819	PAQR5	significant
119	-2.80674	20.1997	ENSG00000173950	XXYLT1	significant
120	2.88527	20.1967	ENSG00000234210	LOC101927914	significant
121	2.45201	20.1661	ENSG00000226570	NA	significant
122	2.02842	20.0909	ENSG00000249274	PDLIM1P4	significant
123	3.05457	20.0671	ENSG00000273384	NA	significant
124	2.34735	20.0563	ENSG00000235993	NA	significant
125	2.35605	20.0439	ENSG00000154928	EPHB1	significant
126	-2.25386	20.0193	ENSG00000244405	ETV5	significant
127	-2.96782	19.9992	ENSG00000185986	NA	significant
128	2.56475	19.994	ENSG00000105738	SIPA1L3	significant
129	2.9431	19.9914	ENSG00000010322	NISCH	significant
130	2.54745	19.9645	ENSG00000234261	NA	significant
131	-3.63886	19.9435	ENSG00000144476	ACKR3	significant
132	-2.48352	19.9205	ENSG00000265281	MIR3935	significant
133	-2.90916	19.9205	ENSG00000260795	NA	significant
134	2.42809	19.8864	ENSG00000163394	CCKAR	significant
135	2.72573	19.859	ENSG00000272556	NA	significant
136	2.87273	19.8458	ENSG00000214954	LRRC69	significant
137	-2.65956	19.8305	ENSG00000133121	STARD13	significant
138	-3.38229	19.7771	ENSG00000264622	NA	significant
139	-2.61895	19.7702	ENSG00000160271	RALGDS	significant
140	2.3667	19.7687	ENSG00000182621	PLCB1	significant
141	-3.41486	19.7182	ENSG00000143847	PPFIA4	significant
142	-3.00433	19.5928	ENSG00000012232	EXTL3	significant
143	-3.2463	19.5478	ENSG00000131459	GFPT2	significant
144	2.42284	19.5168	ENSG00000054611	TBC1D22A	significant
145	2.14487	19.4878	ENSG00000278231	NA	significant
146	-3.20031	19.4599	ENSG00000126106	TMEM53	significant
147	3.0738	19.4542	ENSG00000207124	RNU6-163P	significant
148	-2.94232	19.4448	ENSG00000198691	ABCA4	significant
149	-4.61581	19.3819	ENSG00000233395	NA	significant
150	1.54763	19.3812	ENSG00000188064	WNT7B	significant
151	2.16368	19.3812	ENSG00000155093	PTPRN2	significant
152	2.31378	19.3314	ENSG00000130147	SH3BP4	significant
153	-3.47451	19.3196	ENSG00000196498	NCOR2	significant
154	-3.91785	19.3196	ENSG00000253281	LOC101929528	significant
155	1.86189	19.3114	ENSG00000124126	PREX1	significant
156	-3.89928	19.3114	ENSG00000242364	PRDX5P1	significant
157	-3.3075	19.3037	ENSG00000137936	BCAR3	significant
158	-3.43996	19.2067	ENSG00000144749	LRIG1	significant
159	2.65946	19.192	ENSG00000112139	MDGA1	significant
160	-2.97527	19.183	ENSG00000283376	NA	significant
161	-2.97495	19.1559	ENSG00000106066	CPVL	significant
162	-3.39284	19.1439	ENSG00000236708	NA	significant
163	2.64566	19.1439	ENSG00000164742	ADCY1	significant
164	3.46923	19.1316	ENSG00000119927	GPAM	significant
165	2.15971	19.1267	ENSG00000134987	WDR36	significant
166	3.27724	19.0797	ENSG00000234810	NA	significant
167	-3.02308	19.0742	ENSG00000163517	HDAC11	significant
168	-3.15515	19.0616	ENSG00000166426	CRABP1	significant
169	3.28221	19.0194	ENSG00000151388	ADAMTS12	significant
170	3.88194	18.9924	ENSG00000184588	PDE4B	significant
171	2.51173	18.9924	ENSG00000255270	NA	significant
172	-2.25932	18.964	ENSG00000237026	NA	significant
173	-2.48043	18.9495	ENSG00000101144	BMP7	significant
174	-2.84051	18.9359	ENSG00000203971	NA	significant
175	2.45227	18.8778	ENSG00000159399	HK2	significant
176	3.17448	18.8335	ENSG00000224382	LINC00703	significant
177	1.96869	18.8335	ENSG00000026652	AGPAT4	significant
178	2.33387	18.7903	ENSG00000266407	MIR3157	significant
179	-3.03763	18.7903	ENSG00000280062	NA	significant
180	-2.99768	18.7716	ENSG00000237423	NA	significant
181	-3.52427	18.7695	ENSG00000183571	PGPEP1L	significant
182	2.14081	18.7517	ENSG00000238755	NA	significant
183	3.35386	18.6695	ENSG00000049618	ARID1B	significant
184	3.33629	18.6445	ENSG00000163788	SNRK	significant
185	2.82432	18.6329	ENSG00000118322	ATP10B	significant
186	-4.41631	18.6229	ENSG00000121440	PDZRN3	significant
187	3.4876	18.5945	ENSG00000104626	ERI1	significant
188	-2.93878	18.5234	ENSG00000068654	POLR1A	significant
189	2.89392	18.4706	ENSG00000118473	SGIP1	significant
190	-2.39496	18.4206	ENSG00000163453	IGFBP7	significant
191	2.72525	18.4131	ENSG00000148396	SEC16A	significant
192	3.10336	18.3803	ENSG00000170324	FRMPD2	significant
193	2.90061	18.3776	ENSG00000253843	NA	significant
194	-2.18789	18.371	ENSG00000279931	NA	significant
195	-5.9139	18.3532	ENSG00000259724	LINC01581	significant
196	-4.09104	18.3528	ENSG00000225335	NA	significant
197	-3.40302	18.3528	ENSG00000230587	NA	significant
198	2.63093	18.3478	ENSG00000182022	CHST15	significant
199	-2.68127	18.2922	ENSG00000282111	NA	significant
200	-2.72596	18.2215	ENSG00000144476	ACKR3	significant
201	2.61849	18.215	ENSG00000173077	DELEC1	significant
202	3.00332	18.1903	ENSG00000172159	FRMD3	significant
203	-2.94066	18.1636	ENSG00000143061	IGSF3	significant
204	-2.26532	18.1636	ENSG00000125726	CD70	significant
205	-3.23464	18.1611	ENSG00000105875	WDR91	significant
206	2.18724	18.1329	ENSG00000173918	C1QTNF1	significant
207	2.72282	18.1164	ENSG00000226665	SSR1P2	significant
208	2.34861	18.1081	ENSG00000229373	LINC00452	significant
209	2.08185	18.102	ENSG00000221866	PLXNA4	significant
210	-2.79593	18.075	ENSG00000179051	RCC2	significant
211	2.20418	18.0524	ENSG00000150760	DOCK1	significant
212	2.87427	18.0222	ENSG00000172159	FRMD3	significant
213	2.63963	17.9522	ENSG00000134955	SLC37A2	significant
214	-2.87671	17.9206	ENSG00000179832	MROH1	significant
215	-2.76487	17.8918	ENSG00000148655	LRMDA	significant
216	3.10262	17.8911	ENSG00000234956	LINC02539	significant
217	2.56076	17.8851	ENSG00000130402	ACTN4	significant
218	2.6054	17.8843	ENSG00000254794	NA	significant
219	-3.13547	17.8475	ENSG00000162761	LMX1A	significant
220	-2.87615	17.7963	ENSG00000153086	ACMSD	significant
221	2.52369	17.791	ENSG00000197142	ACSL5	significant
222	2.36525	17.7525	ENSG00000198964	SGMS1	significant
223	2.61949	17.7354	ENSG00000255341	OR8Q1P	significant
224	-3.16354	17.735	ENSG00000154447	SH3RF1	significant
225	-3.33635	17.7328	ENSG00000143061	IGSF3	significant
226	-2.90309	17.7328	ENSG00000182183	SHISAL2A	significant
227	2.22496	17.7178	ENSG00000228195	NA	significant
228	3.30032	17.6921	ENSG00000124126	PREX1	significant
229	2.53761	17.6863	ENSG00000168038	ULK4	significant
230	2.5643	17.6745	ENSG00000203910	C1orf146	significant
231	-3.58468	17.6084	ENSG00000255690	TRIL	significant
232	-2.2795	17.602	ENSG00000271474	NA	significant
233	2.90856	17.5944	ENSG00000273012	NA	significant
234	-3.07692	17.5928	ENSG00000081923	ATP8B1	significant
235	1.98765	17.5631	ENSG00000204764	RANBP17	significant
236	2.96004	17.5248	ENSG00000182240	BACE2	significant
237	-2.33679	17.4799	ENSG00000213853	EMP2	significant
238	2.71481	17.4371	ENSG00000091129	NRCAM	significant
239	2.41814	17.4277	ENSG00000145979	TBC1D7	significant
240	2.13491	17.4153	ENSG00000148848	ADAM12	significant
241	3.15392	17.4053	ENSG00000242709	RPL30P9	significant
242	2.53066	17.3755	ENSG00000113719	ERGIC1	significant
243	1.91496	17.358	ENSG00000151388	ADAMTS12	significant
244	-3.2265	17.3193	ENSG00000213594	NA	significant
245	2.17435	17.3082	ENSG00000124191	TOX2	significant
246	-3.11851	17.3051	ENSG00000227051	C14orf132	significant
247	2.4775	17.2834	ENSG00000028116	VRK2	significant
248	3.29936	17.2732	ENSG00000169251	NMD3	significant
249	2.44121	17.2685	ENSG00000188729	OSTN	significant
250	-4.03798	17.2586	ENSG00000121440	PDZRN3	significant
251	-3.0273	17.2357	ENSG00000111728	ST8SIA1	significant
252	2.66994	17.2268	ENSG00000258760	NA	significant
253	-2.68086	17.1936	ENSG00000255484	LINC02764	significant
254	2.2072	17.1896	ENSG00000280228	NA	significant
255	2.32255	17.1849	ENSG00000250174	MYLK-AS2	significant
256	2.2404	17.1674	ENSG00000104885	DOT1L	significant
257	3.57562	17.1596	ENSG00000181744	DIPK2A	significant
258	-2.90822	17.1399	ENSG00000261455	LINC01003	significant
259	-3.52646	17.1303	ENSG00000110900	TSPAN11	significant
260	2.81377	17.1303	ENSG00000169509	CRCT1	significant
261	2.63519	17.1282	ENSG00000236212	NA	significant
262	1.84498	17.0999	ENSG00000271128	NA	significant
263	2.80781	17.0999	ENSG00000207356	NA	significant
264	2.18866	17.0926	ENSG00000141564	RPTOR	significant
265	2.32946	17.0926	ENSG00000244662	RPL21P102	significant
266	-4.07181	17.0914	ENSG00000256721	NA	significant
267	2.08558	17.0873	ENSG00000163430	FSTL1	significant
268	1.9582	17.0871	ENSG00000233940	RPL12P45	significant
269	-3.784	17.0847	ENSG00000139974	SLC38A6	significant
270	2.7456	17.0722	ENSG00000102452	NALCN	significant
271	3.03608	17.0509	ENSG00000240086	LOC102724019	significant
272	-2.87379	17.0433	ENSG00000240204	SMKR1	significant
273	-5.63191	17.0383	ENSG00000259724	LINC01581	significant
274	2.67853	17.0346	ENSG00000218483	NA	significant
275	-2.64739	17.0083	ENSG00000221331	MIR548Q	significant
276	-2.62154	16.9987	ENSG00000233562	RPS3AP8	significant
277	2.36346	16.9906	ENSG00000163840	DTX3L	significant
278	1.99275	16.9628	ENSG00000227902	NA	significant
279	-3.13018	16.953	ENSG00000119318	RAD23B	significant
280	2.10736	16.9051	ENSG00000254777	NA	significant
281	2.25322	16.8696	ENSG00000145014	TMEM44	significant
282	-3.58672	16.8495	ENSG00000146966	DENND2A	significant
283	3.20055	16.8356	ENSG00000221866	PLXNA4	significant
284	2.03779	16.834	ENSG00000137494	ANKRD42	significant
285	-2.65301	16.834	ENSG00000170390	DCLK2	significant
286	3.9687	16.8259	ENSG00000145979	TBC1D7	significant
287	2.00339	16.8259	ENSG00000085733	CTTN	significant
288	-3.14091	16.8243	ENSG00000184640	SEPTIN9	significant
289	2.89141	16.818	ENSG00000152952	PLOD2	significant
290	2.95316	16.8164	ENSG00000165609	NUDT5	significant
291	3.06222	16.8164	ENSG00000068024	HDAC4	significant
292	3.60938	16.8107	ENSG00000161217	PCYT1A	significant
293	2.41406	16.8105	ENSG00000253654	NA	significant
294	-2.66248	16.7964	ENSG00000116199	FAM20B	significant
295	2.17539	16.7807	ENSG00000285709	NA	significant
296	2.91502	16.7681	ENSG00000165868	HSPA12A	significant
297	1.94228	16.7681	ENSG00000075426	FOSL2	significant
298	2.12363	16.7425	ENSG00000235027	NA	significant
299	-2.17962	16.7388	ENSG00000232006	NA	significant
300	3.57861	16.7388	ENSG00000062282	DGAT2	significant
301	-3.63604	16.7012	ENSG00000277013	NA	significant
302	2.3742	16.6818	ENSG00000065615	CYB5R4	significant
303	2.07394	16.6808	ENSG00000070882	OSBPL3	significant
304	2.44058	16.6605	ENSG00000074416	MGLL	significant
305	2.32901	16.6491	ENSG00000225140	LOC101930421	significant
306	3.38853	16.6491	ENSG00000228695	LOC107987423	significant
307	3.12371	16.6466	ENSG00000175854	SWI5	significant
308	-2.88513	16.6297	ENSG00000186205	MTARC1	significant
309	2.47455	16.6223	ENSG00000169247	SH3TC2	significant
310	2.46814	16.6221	ENSG00000158825	CDA	significant
311	3.29089	16.5785	ENSG00000071242	RPS6KA2	significant
312	-2.98299	16.5683	ENSG00000267659	LINC01482	significant
313	-3.1481	16.566	ENSG00000260971	NA	significant
314	-3.14861	16.5631	ENSG00000174156	GSTA3	significant
315	2.53179	16.5474	ENSG00000239007	RNU7-95P	significant
316	-2.00216	16.5435	ENSG00000077549	CAPZB	significant
317	2.86762	16.5405	ENSG00000134802	SLC43A3	significant
318	-2.82631	16.5405	ENSG00000163517	HDAC11	significant
319	3.86539	16.5256	ENSG00000142185	TRPM2	significant
320	3.01606	16.5014	ENSG00000189056	RELN	significant
321	1.68011	16.4929	ENSG00000119900	OGFRL1	significant
322	2.43539	16.4888	ENSG00000224361	NA	significant
323	2.24232	16.478	ENSG00000234261	NA	significant
324	2.56011	16.4525	ENSG00000223128	RN7SKP140	significant
325	2.49083	16.41	ENSG00000215586	NA	significant
326	-2.3279	16.402	ENSG00000101222	SPEF1	significant
327	3.00552	16.3988	ENSG00000249607	NA	significant
328	2.65931	16.3808	ENSG00000070729	CNGB1	significant
329	-3.39862	16.3591	ENSG00000205579	NA	significant
330	2.54294	16.3572	ENSG00000260922	NA	significant
331	-3.51283	16.354	ENSG00000253298	LINC01845	significant
332	2.67502	16.3227	ENSG00000272832	NA	significant
333	3.05442	16.3147	ENSG00000186207	LCE5A	significant
334	3.0638	16.3046	ENSG00000114698	PLSCR4	significant
335	-3.11776	16.274	NA	NA	significant
336	2.1961	16.2579	ENSG00000133818	RRAS2	significant
337	-3.03682	16.2561	ENSG00000233971	NA	significant
338	3.90003	16.2436	ENSG00000163638	ADAMTS9	significant
339	-3.93242	16.2373	ENSG00000186094	AGBL4	significant
340	2.23089	16.209	ENSG00000253768	NA	significant
341	-2.06982	16.2088	ENSG00000213028	NA	significant
342	2.98807	16.2017	ENSG00000232392	GOT2P7	significant
343	2.42114	16.1757	ENSG00000224547	NA	significant
344	1.89515	16.1483	ENSG00000244242	IFITM10	significant
345	3.13345	16.1289	ENSG00000170525	PFKFB3	significant
346	-2.6608	16.1244	ENSG00000169129	AFAP1L2	significant
347	3.06187	16.1154	ENSG00000254438	LINC02683	significant
348	3.14518	16.1122	ENSG00000228195	NA	significant
349	2.04565	16.1122	ENSG00000163898	LIPH	significant
350	-3.69701	16.1006	ENSG00000168079	SCARA5	significant
351	2.41569	16.0962	ENSG00000166257	SCN3B	significant
352	-2.36078	16.0794	ENSG00000184347	SLIT3	significant
353	2.58981	16.0775	ENSG00000154175	ABI3BP	significant
354	2.28888	16.0775	ENSG00000180611	MB21D2	significant
355	2.09783	16.0507	ENSG00000151093	OXSM	significant
356	-2.77337	16.0477	ENSG00000181754	AMIGO1	significant
357	3.68762	16.0393	ENSG00000213940	RPL13AP13	significant
358	3.26004	16.0305	ENSG00000184465	WDR27	significant
359	2.58875	16.0299	ENSG00000054611	TBC1D22A	significant
360	2.94313	16.0186	ENSG00000027075	PRKCH	significant
361	1.61468	16.0065	ENSG00000135373	EHF	significant
362	3.07225	15.9885	ENSG00000151388	ADAMTS12	significant
363	-2.61485	15.9682	ENSG00000248822	APOBEC3AP1	significant
364	2.09267	15.9625	ENSG00000228063	LYPLAL1-DT	significant
365	2.60336	15.9512	ENSG00000164659	ELAPOR2	significant
366	2.15522	15.9447	ENSG00000162407	PLPP3	significant
367	1.79625	15.9169	ENSG00000254211	LINC01485	significant
368	-2.92947	15.9156	ENSG00000214691	LINC01913	significant
369	-2.85171	15.9105	ENSG00000091128	LAMB4	significant
370	2.24351	15.9096	ENSG00000113389	NPR3	significant
371	2.23073	15.9031	ENSG00000229618	NA	significant
372	-2.87405	15.9026	ENSG00000264174	NA	significant
373	2.69644	15.8993	ENSG00000113645	WWC1	significant
374	-3.34184	15.8955	ENSG00000253381	NA	significant
375	2.3413	15.8926	ENSG00000154122	ANKH	significant
376	-1.78511	15.8866	ENSG00000263165	NA	significant
377	-2.62485	15.8784	ENSG00000254932	NA	significant
378	3.45067	15.8573	ENSG00000255375	LOC107984322	significant
379	2.61499	15.8573	ENSG00000223004	NA	significant
380	1.83299	15.8549	ENSG00000164438	TLX3	significant
381	2.04131	15.8526	ENSG00000134516	DOCK2	significant
382	-4.11164	15.8461	ENSG00000163453	IGFBP7	significant
383	2.57146	15.8366	ENSG00000151789	ZNF385D	significant
384	2.25888	15.8306	ENSG00000065534	MYLK	significant
385	2.40353	15.8162	ENSG00000112367	FIG4	significant
386	2.18137	15.7845	ENSG00000183638	RP1L1	significant
387	1.83112	15.7836	ENSG00000249647	LINC02900	significant
388	-3.65936	15.7725	ENSG00000146592	CREB5	significant
389	2.0685	15.7718	ENSG00000180233	ZNRF2	significant
390	-3.47934	15.7331	ENSG00000172878	METAP1D	significant
391	-2.21845	15.7305	ENSG00000242162	NA	significant
392	-2.81138	15.7099	ENSG00000101144	BMP7	significant
393	1.79395	15.7046	ENSG00000236773	NA	significant
394	2.77727	15.6581	ENSG00000140025	EFCAB11	significant
395	3.25634	15.6518	ENSG00000206801	RNU6-639P	significant
396	-2.6932	15.6501	ENSG00000237512	UNC5B-AS1	significant
397	3.77159	15.6417	ENSG00000112299	VNN1	significant
398	2.32886	15.6416	ENSG00000165175	MID1IP1	significant
399	-4.14278	15.6344	ENSG00000228495	LINC01013	significant
400	-2.88705	15.6214	ENSG00000169604	ANTXR1	significant
401	-2.42545	15.6122	ENSG00000068024	HDAC4	significant
402	-2.26515	15.5951	ENSG00000260456	C16orf95	significant
403	-2.56002	15.5788	ENSG00000237590	NA	significant
404	2.70556	15.5762	ENSG00000172216	CEBPB	significant
405	-1.72799	15.5745	ENSG00000092929	UNC13D	significant
406	-2.83917	15.5699	ENSG00000232514	RPL21P25	significant
407	-3.89379	15.5436	ENSG00000228536	NA	significant
408	1.95974	15.5424	ENSG00000231189	NA	significant
409	1.9342	15.5214	ENSG00000279881	NA	significant
410	2.94397	15.5063	ENSG00000163590	PPM1L	significant
411	-2.35439	15.5063	ENSG00000198223	CSF2RA	significant
412	3.09659	15.5063	ENSG00000256513	NA	significant
413	-2.16526	15.5035	ENSG00000136878	USP20	significant
414	2.36047	15.4876	ENSG00000156515	HK1	significant
415	-4.06634	15.4826	ENSG00000259724	LINC01581	significant
416	-3.21341	15.4825	ENSG00000254842	NA	significant
417	2.24147	15.4733	ENSG00000078269	SYNJ2	significant
418	3.1193	15.4612	ENSG00000122877	EGR2	significant
419	2.6665	15.46	ENSG00000243744	NA	significant
420	2.91805	15.4506	ENSG00000230387	LOC100505664	significant
421	2.87157	15.4459	ENSG00000232393	RPL5P6	significant
422	1.6452	15.4209	ENSG00000112033	PPARD	significant
423	1.86752	15.4192	ENSG00000112699	GMDS	significant
424	2.33883	15.367	ENSG00000163235	TGFA	significant
425	3.1523	15.367	ENSG00000239390	RN7SL87P	significant
426	2.29929	15.367	ENSG00000233558	LOC100287430	significant
427	2.67448	15.3644	ENSG00000223436	NA	significant
428	2.14677	15.3644	ENSG00000165312	OTUD1	significant
429	3.08693	15.33	ENSG00000172159	FRMD3	significant
430	1.70594	15.3247	ENSG00000235180	LINC00601	significant
431	2.01418	15.3176	ENSG00000224700	NA	significant
432	-2.74848	15.3176	ENSG00000035664	DAPK2	significant
433	2.40698	15.2952	ENSG00000077235	GTF3C1	significant
434	2.35687	15.2882	ENSG00000148660	CAMK2G	significant
435	2.62679	15.2882	ENSG00000250447	LINC02105	significant
436	-3.54124	15.2855	ENSG00000280333	NA	significant
437	-3.86154	15.2775	ENSG00000062038	CDH3	significant
438	2.04273	15.2715	ENSG00000145819	ARHGAP26	significant
439	2.06824	15.2659	ENSG00000185737	NRG3	significant
440	-4.57968	15.2615	ENSG00000277654	LOC440311	significant
441	2.92781	15.2538	ENSG00000264997	LOC124900307	significant
442	-2.82944	15.2538	ENSG00000254024	NA	significant
443	2.2075	15.2412	ENSG00000262151	NA	significant
444	-3.20076	15.205	ENSG00000147100	SLC16A2	significant
445	3.02423	15.1877	ENSG00000169251	NMD3	significant
446	2.72462	15.1508	ENSG00000173852	DPY19L1	significant
447	2.32944	15.1421	ENSG00000198721	ECI2	significant
448	-3.151	15.1381	ENSG00000257271	NA	significant
449	-3.07953	15.1237	ENSG00000225742	NA	significant
450	2.5816	15.1234	ENSG00000271578	NA	significant
451	1.93575	15.1164	ENSG00000106571	GLI3	significant
452	2.36362	15.1115	ENSG00000127946	HIP1	significant
453	3.3158	15.1106	ENSG00000226791	LINC02611	significant
454	-3.1845	15.1099	ENSG00000261325	LINC02192	significant
455	2.05839	15.1084	ENSG00000119986	AVPI1	significant
456	3.54227	15.1044	ENSG00000151136	ABTB3	significant
457	3.0729	15.1044	ENSG00000258539	NA	significant
458	3.08619	15.0922	ENSG00000284430	NA	significant
459	-3.56427	15.0922	ENSG00000203864	LINC02868	significant
460	-2.72674	15.0875	ENSG00000239552	NA	significant
461	-3.17999	15.0584	ENSG00000187824	TMEM220	significant
462	1.84261	15.0582	ENSG00000071242	RPS6KA2	significant
463	2.67018	15.0582	ENSG00000261817	NA	significant
464	-1.95605	15.0582	ENSG00000259702	NA	significant
465	2.42471	15.0449	ENSG00000151577	DRD3	significant
466	-2.90839	15.0054	ENSG00000137802	MAPKBP1	significant
467	-2.0867	14.9858	ENSG00000235787	NA	significant
468	-2.68607	14.9847	ENSG00000011376	LARS2	significant
469	-2.85614	14.961	ENSG00000143061	IGSF3	significant
470	2.59641	14.9528	ENSG00000231028	AHI1-DT	significant
471	2.21848	14.9412	ENSG00000118322	ATP10B	significant
472	2.182	14.9353	ENSG00000151388	ADAMTS12	significant
473	2.141	14.9282	ENSG00000144451	SPAG16	significant
474	-4.28964	14.9165	ENSG00000229116	NA	significant
475	-2.87505	14.9048	ENSG00000129009	ISLR	significant
476	2.51667	14.8861	ENSG00000232855	NA	significant
477	-1.78771	14.8826	ENSG00000166106	ADAMTS15	significant
478	-2.92052	14.8814	ENSG00000166444	DENND2B	significant
479	2.59578	14.861	ENSG00000173545	ZNF622	significant
480	-1.62301	14.8576	ENSG00000130635	COL5A1	significant
481	-2.72983	14.8565	ENSG00000267461	NA	significant
482	1.94727	14.8543	ENSG00000214942	LOC102724637	significant
483	1.35195	14.8396	ENSG00000251413	NA	significant
484	2.03579	14.8337	ENSG00000254733	NA	significant
485	-2.87833	14.8263	ENSG00000145012	LPP	significant
486	2.54408	14.8202	ENSG00000172159	FRMD3	significant
487	2.29339	14.8147	ENSG00000151474	FRMD4A	significant
488	3.00829	14.8026	ENSG00000271624	LOC100419058	significant
489	3.06009	14.7994	ENSG00000162407	PLPP3	significant
490	2.29264	14.7848	ENSG00000229546	NA	significant
491	2.52632	14.7611	ENSG00000122877	EGR2	significant
492	-2.6577	14.7611	ENSG00000237980	NA	significant
493	2.19876	14.7494	ENSG00000273415	NA	significant
494	2.04734	14.7461	ENSG00000273415	NA	significant
495	-2.94666	14.7436	ENSG00000108511	HOXB6	significant
496	-3.22598	14.7341	ENSG00000228639	NA	significant
497	-2.72827	14.7328	ENSG00000252028	RN7SKP52	significant
498	-2.26369	14.705	ENSG00000166473	PKD1L2	significant
499	2.27364	14.6874	ENSG00000166436	TRIM66	significant
500	-2.0476	14.6874	ENSG00000284699	NA	significant
501	-4.3555	14.6522	ENSG00000232211	NA	significant
502	-2.66358	14.6506	ENSG00000229964	NA	significant
503	-2.83439	14.6503	ENSG00000101144	BMP7	significant
504	3.37608	14.6495	ENSG00000254703	SENCR	significant
505	3.0579	14.6461	ENSG00000118420	UBE3D	significant
506	-3.30052	14.6416	ENSG00000176826	NA	significant
507	-2.2047	14.6411	ENSG00000255410	NA	significant
508	-3.51507	14.6346	ENSG00000259413	NA	significant
509	2.08429	14.6339	ENSG00000174306	ZHX3	significant
510	-3.05149	14.6339	ENSG00000229288	NA	significant
511	-2.64756	14.6021	ENSG00000136630	HLX	significant
512	2.94248	14.6021	ENSG00000197142	ACSL5	significant
513	3.01405	14.5971	ENSG00000114023	FAM162A	significant
514	2.95538	14.5951	ENSG00000212161	LOC124900450	significant
515	-1.80919	14.5926	ENSG00000266307	MIR5093	significant
516	-2.27969	14.5771	ENSG00000139289	PHLDA1	significant
517	3.01431	14.5555	ENSG00000182240	BACE2	significant
518	-2.37787	14.5538	ENSG00000196562	SULF2	significant
519	2.25728	14.5534	ENSG00000240211	NA	significant
520	2.28917	14.5529	ENSG00000285523	NA	significant
521	2.61436	14.5529	ENSG00000231028	AHI1-DT	significant
522	2.40304	14.5511	ENSG00000232298	NA	significant
523	-2.75312	14.5511	ENSG00000232363	NA	significant
524	-2.05597	14.5378	ENSG00000130635	COL5A1	significant
525	2.41856	14.5341	ENSG00000234052	LINC01673	significant
526	3.02694	14.5341	ENSG00000249593	NA	significant
527	2.26994	14.53	ENSG00000225807	NA	significant
528	2.0442	14.5258	ENSG00000258431	TMEM183AP4	significant
529	2.74459	14.5219	ENSG00000256292	NA	significant
530	1.55369	14.5167	ENSG00000105662	CRTC1	significant
531	3.52722	14.5143	ENSG00000151388	ADAMTS12	significant
532	3.27803	14.5093	ENSG00000182240	BACE2	significant
533	2.2298	14.5091	ENSG00000124198	ARFGEF2	significant
534	3.1407	14.5084	ENSG00000158006	PAFAH2	significant
535	-3.27201	14.4806	ENSG00000112335	SNX3	significant
536	-4.32947	14.4708	ENSG00000121440	PDZRN3	significant
537	-2.74157	14.4691	ENSG00000149256	TENM4	significant
538	-3.27901	14.4682	ENSG00000065882	TBC1D1	significant
539	-2.33871	14.4635	ENSG00000106546	AHR	significant
540	-3.2101	14.4635	ENSG00000257773	NA	significant
541	3.21703	14.4625	ENSG00000180116	C12orf40	significant
542	1.99919	14.4572	ENSG00000198768	APCDD1L	significant
543	-2.37071	14.4535	ENSG00000119771	KLHL29	significant
544	2.47361	14.423	ENSG00000134516	DOCK2	significant
545	2.03615	14.4104	ENSG00000197548	ATG7	significant
546	3.24003	14.4033	ENSG00000112053	SLC26A8	significant
547	2.73222	14.3995	ENSG00000274919	NA	significant
548	-2.31717	14.3995	ENSG00000152284	TCF7L1	significant
549	2.75505	14.3868	ENSG00000124191	TOX2	significant
550	-3.54826	14.3845	ENSG00000275212	NA	significant
551	3.13839	14.3739	ENSG00000249988	NA	significant
552	-1.86906	14.3649	ENSG00000106351	AGFG2	significant
553	-3.378	14.3564	ENSG00000285738	NA	significant
554	-2.17559	14.3564	ENSG00000177706	FAM20C	significant
555	2.34331	14.3556	ENSG00000231246	LINC02884	significant
556	-2.89749	14.3456	ENSG00000101493	ZNF516	significant
557	2.89976	14.3444	ENSG00000240086	LOC102724019	significant
558	-3.80583	14.3377	ENSG00000204446	LINC02872	significant
559	-2.94771	14.334	ENSG00000226078	NA	significant
560	3.17953	14.3068	ENSG00000257517	NA	significant
561	1.97568	14.2992	ENSG00000278231	NA	significant
562	2.40913	14.2641	ENSG00000104324	CPQ	significant
563	-1.94911	14.2632	ENSG00000160991	ORAI2	significant
564	-2.75447	14.2586	ENSG00000234323	LINC01505	significant
565	1.9857	14.2579	ENSG00000235426	NA	significant
566	3.40929	14.2579	ENSG00000255227	NA	significant
567	1.62794	14.2495	ENSG00000130413	STK33	significant
568	2.12022	14.2472	ENSG00000233625	NA	significant
569	2.67251	14.242	ENSG00000059728	MXD1	significant
570	-2.45818	14.2416	ENSG00000225742	NA	significant
571	3.43602	14.2416	ENSG00000174611	KY	significant
572	2.40959	14.2365	ENSG00000171502	COL24A1	significant
573	3.32386	14.233	ENSG00000239991	NA	significant
574	1.84559	14.2323	ENSG00000227047	NA	significant
575	1.64598	14.2201	ENSG00000008118	CAMK1G	significant
576	-2.89871	14.1998	ENSG00000271399	NA	significant
577	1.87684	14.1913	ENSG00000079841	RIMS1	significant
578	3.46629	14.1779	ENSG00000126752	SSX1	significant
579	3.89863	14.1774	ENSG00000183580	FBXL7	significant
580	1.73201	14.1539	ENSG00000151789	ZNF385D	significant
581	1.84337	14.1539	ENSG00000013375	PGM3	significant
582	-3.17178	14.1345	ENSG00000234504	NA	significant
583	1.92186	14.1231	ENSG00000143179	UCK2	significant
584	2.52801	14.1231	ENSG00000149294	NCAM1	significant
585	1.51185	14.121	ENSG00000233830	NA	significant
586	3.12135	14.0976	ENSG00000104365	IKBKB	significant
587	1.74877	14.0853	ENSG00000177556	ATOX1	significant
588	2.48997	14.0833	ENSG00000145675	PIK3R1	significant
589	1.86034	14.0746	ENSG00000205683	DPF3	significant
590	-3.411	14.0654	ENSG00000120093	HOXB3	significant
591	2.49589	14.0578	ENSG00000200708	NA	significant
592	2.59005	14.0542	ENSG00000224330	NA	significant
593	-2.78544	14.0503	ENSG00000267065	LINC02080	significant
594	-2.51586	14.0426	ENSG00000133063	CHIT1	significant
595	-2.74786	14.0403	ENSG00000235225	RPL31P17	significant
596	-2.29053	14.0382	ENSG00000157890	MEGF11	significant
597	3.35683	14.0348	ENSG00000177707	NECTIN3	significant
598	2.31513	14.0348	ENSG00000283459	NA	significant
599	1.98945	14.0348	ENSG00000173926	MARCHF3	significant
600	-2.91768	14.0326	ENSG00000146648	EGFR	significant
601	-2.79165	14.023	ENSG00000271408	NAPGP1	significant
602	2.30937	14.0025	ENSG00000241684	ADAMTS9-AS2	significant
603	2.28245	13.9925	ENSG00000087903	RFX2	significant
604	4.0131	13.9831	ENSG00000281903	NA	significant
605	2.65186	13.982	ENSG00000130363	RSPH3	significant
606	-2.02379	13.9731	ENSG00000229064	NA	significant
607	3.22226	13.9615	ENSG00000260737	LINC01227	significant
608	2.08814	13.9615	ENSG00000240303	ACAD11	significant
609	-2.1475	13.9483	ENSG00000147570	DNAJC5B	significant
610	1.78947	13.9483	ENSG00000244757	NA	significant
611	2.06521	13.9481	ENSG00000271086	NAMA	significant
612	2.31043	13.9456	ENSG00000087494	PTHLH	significant
613	-2.73064	13.9224	ENSG00000100578	KIAA0586	significant
614	2.91847	13.9211	ENSG00000140945	CDH13	significant
615	2.56221	13.9145	ENSG00000235609	NA	significant
616	-3.86581	13.9086	ENSG00000212421	LOC124900285	significant
617	2.15213	13.9037	ENSG00000228943	NA	significant
618	2.69432	13.8993	ENSG00000237620	NA	significant
619	-3.2635	13.8977	ENSG00000259369	NA	significant
620	-2.23602	13.8977	ENSG00000244968	LIFR-AS1	significant
621	2.5299	13.8902	ENSG00000249395	CASC9	significant
622	1.83074	13.8744	ENSG00000254987	NA	significant
623	2.8035	13.8636	ENSG00000186716	BCR	significant
624	2.0523	13.8604	ENSG00000224700	NA	significant
625	2.79066	13.8509	ENSG00000202402	NA	significant
626	1.68142	13.8495	ENSG00000198959	TGM2	significant
627	-2.62299	13.8469	ENSG00000283517	NA	significant
628	1.8307	13.8415	ENSG00000175294	CATSPER1	significant
629	2.0072	13.8415	ENSG00000170231	FABP6	significant
630	-3.2193	13.8229	ENSG00000218198	NA	significant
631	-2.72188	13.814	ENSG00000180999	C1orf105	significant
632	-2.9225	13.8095	ENSG00000136383	ALPK3	significant
633	2.63152	13.7904	ENSG00000249057	NA	significant
634	1.78548	13.7898	ENSG00000168826	ZBTB49	significant
635	2.40576	13.7726	ENSG00000224366	NA	significant
636	2.81441	13.7721	ENSG00000168038	ULK4	significant
637	-2.31372	13.7673	ENSG00000130332	LSM7	significant
638	-3.28825	13.7673	ENSG00000236790	LINC00299	significant
639	1.75894	13.7605	ENSG00000130396	AFDN	significant
640	3.16061	13.7501	ENSG00000250672	NA	significant
641	2.45877	13.7484	ENSG00000256851	NA	significant
642	2.78923	13.7231	ENSG00000264345	LINC01894	significant
643	1.7854	13.72	ENSG00000169621	APLF	significant
644	2.89802	13.7189	ENSG00000242111	NA	significant
645	-2.44889	13.7158	ENSG00000115363	EVA1A	significant
646	-3.49773	13.6899	ENSG00000225079	FTH1P22	significant
647	2.18794	13.6785	ENSG00000250672	NA	significant
648	3.6822	13.6785	ENSG00000204104	TRAF3IP1	significant
649	-4.06293	13.678	ENSG00000204446	LINC02872	significant
650	2.30693	13.6772	ENSG00000180884	ZNF792	significant
651	-2.1826	13.6766	ENSG00000166825	ANPEP	significant
652	1.85704	13.6766	ENSG00000113448	PDE4D	significant
653	-3.52632	13.6766	ENSG00000278011	NA	significant
654	2.37434	13.6693	ENSG00000216352	NA	significant
655	2.78923	13.6692	ENSG00000155816	FMN2	significant
656	-2.69731	13.6643	ENSG00000170579	DLGAP1	significant
657	-2.70939	13.6551	ENSG00000119318	RAD23B	significant
658	-2.60019	13.6535	ENSG00000187105	HEATR4	significant
659	2.17999	13.6513	ENSG00000218173	NA	significant
660	-2.20738	13.6488	ENSG00000272763	NA	significant
661	1.62596	13.6488	ENSG00000163710	PCOLCE2	significant
662	1.99921	13.6488	ENSG00000174705	SH3PXD2B	significant
663	-2.99789	13.637	ENSG00000006062	MAP3K14	significant
664	-1.76836	13.6277	ENSG00000156030	MIDEAS	significant
665	1.79588	13.6277	ENSG00000113492	AGXT2	significant
666	1.78805	13.6264	ENSG00000148158	SNX30	significant
667	2.30558	13.6264	ENSG00000160584	SIK3	significant
668	2.11682	13.6078	ENSG00000221345	LOC124901508	significant
669	2.11738	13.6053	ENSG00000254303	NA	significant
670	2.00216	13.6001	ENSG00000070047	PHRF1	significant
671	2.00955	13.6	ENSG00000276778	LINC02227	significant
672	-2.96927	13.5987	ENSG00000115457	IGFBP2	significant
673	-3.47886	13.5984	ENSG00000144218	AFF3	significant
674	-2.38435	13.5901	ENSG00000241423	RPL21P103	significant
675	3.84248	13.5811	ENSG00000198300	PEG3	significant
676	-3.04535	13.5804	ENSG00000152377	SPOCK1	significant
677	-1.65613	13.5802	ENSG00000225385	NA	significant
678	3.02357	13.5752	ENSG00000152952	PLOD2	significant
679	1.9247	13.5644	ENSG00000207419	LOC124900221	significant
680	2.20127	13.5598	ENSG00000197081	IGF2R	significant
681	-2.80278	13.5585	ENSG00000271399	NA	significant
682	2.4682	13.5533	ENSG00000266417	MIR4424	significant
683	2.62821	13.5522	ENSG00000151240	DIP2C	significant
684	2.00084	13.5461	ENSG00000101333	PLCB4	significant
685	2.6077	13.5456	ENSG00000243596	PLSCR4P1	significant
686	3.3916	13.5446	ENSG00000181744	DIPK2A	significant
687	2.83158	13.5402	ENSG00000171903	CYP4F11	significant
688	2.36504	13.5329	ENSG00000239726	RN7SL688P	significant
689	2.53734	13.5313	ENSG00000224153	LINC02054	significant
690	2.78284	13.5293	ENSG00000114107	CEP70	significant
691	2.22086	13.5293	ENSG00000277711	GLRX3P1	significant
692	-2.79518	13.5273	ENSG00000163520	FBLN2	significant
693	-2.5667	13.5204	ENSG00000137200	CMTR1	significant
694	-2.49927	13.5083	ENSG00000120093	HOXB3	significant
695	2.28588	13.5045	ENSG00000215124	NA	significant
696	2.45534	13.5	ENSG00000237002	NA	significant
697	2.36883	13.4966	ENSG00000275294	NA	significant
698	-2.28888	13.4795	ENSG00000240888	NA	significant
699	-2.19984	13.4754	ENSG00000133256	PDE6B	significant
700	2.80176	13.4663	ENSG00000164188	RANBP3L	significant
701	-2.20041	13.4392	ENSG00000225856	PCNPP2	significant
702	2.22674	13.4345	ENSG00000015676	NUDCD3	significant
703	2.61229	13.4329	ENSG00000184588	PDE4B	significant
704	1.71419	13.4236	ENSG00000145675	PIK3R1	significant
705	2.93543	13.4199	ENSG00000241684	ADAMTS9-AS2	significant
706	-3.59721	13.4151	ENSG00000104957	YJU2B	significant
707	-3.00059	13.4148	ENSG00000236975	NA	significant
708	3.08488	13.4133	ENSG00000250827	MFSD4BP1	significant
709	2.17392	13.4106	ENSG00000224048	LINC02612	significant
710	2.33207	13.4024	ENSG00000152952	PLOD2	significant
711	1.8791	13.4015	ENSG00000100302	RASD2	significant
712	1.6202	13.3986	ENSG00000225144	NA	significant
713	-2.72309	13.3986	ENSG00000207583	MIR606	significant
714	3.5736	13.3967	ENSG00000221059	RNU6ATAC6P	significant
715	2.27805	13.3956	ENSG00000143341	HMCN1	significant
716	3.0047	13.3956	ENSG00000221866	PLXNA4	significant
717	2.8478	13.3956	ENSG00000155093	PTPRN2	significant
718	2.90644	13.3905	ENSG00000163618	CADPS	significant
719	3.58343	13.3902	ENSG00000228340	MIR646HG	significant
720	1.90338	13.3819	ENSG00000074181	NOTCH3	significant
721	-3.25345	13.3819	ENSG00000182168	UNC5C	significant
722	3.03356	13.3784	ENSG00000241684	ADAMTS9-AS2	significant
723	-2.40575	13.3782	ENSG00000228014	NA	significant
724	2.37891	13.3736	ENSG00000119927	GPAM	significant
725	2.23934	13.3601	ENSG00000285584	NA	significant
726	-3.09714	13.3578	ENSG00000280304	NA	significant
727	2.53947	13.3574	ENSG00000213390	ARHGAP19	significant
728	-1.83145	13.3557	ENSG00000259270	NA	significant
729	-2.14964	13.3544	ENSG00000279648	NA	significant
730	-2.09858	13.3535	ENSG00000180891	CUEDC1	significant
731	1.79468	13.3535	ENSG00000153814	JAZF1	significant
732	2.23054	13.3523	ENSG00000165959	CLMN	significant
733	3.33713	13.3504	ENSG00000253100	NA	significant
734	2.26508	13.346	ENSG00000236231	NA	significant
735	-1.62776	13.3381	ENSG00000264829	NA	significant
736	1.95337	13.3336	ENSG00000146147	MLIP	significant
737	-3.31355	13.3291	ENSG00000108691	CCL2	significant
738	2.04341	13.3205	ENSG00000128805	ARHGAP22	significant
739	2.77606	13.3078	ENSG00000255364	NA	significant
740	-3.29222	13.3078	ENSG00000201999	RNA5SP428	significant
741	3.0015	13.3	ENSG00000158195	WASF2	significant
742	2.14418	13.2996	ENSG00000231671	LINC01307	significant
743	2.03378	13.2996	ENSG00000146677	RPL32P18	significant
744	-3.27479	13.2995	ENSG00000101144	BMP7	significant
745	1.90502	13.2963	ENSG00000136267	DGKB	significant
746	2.32388	13.2963	ENSG00000084234	APLP2	significant
747	1.90393	13.2889	ENSG00000074416	MGLL	significant
748	1.31581	13.2852	ENSG00000049239	H6PD	significant
749	2.26702	13.283	ENSG00000130449	ZSWIM6	significant
750	2.54112	13.274	ENSG00000139173	TMEM117	significant
751	2.39672	13.2625	ENSG00000154415	PPP1R3A	significant
752	-1.72097	13.2623	ENSG00000235590	GNAS-AS1	significant
753	2.48486	13.2512	ENSG00000269927	NA	significant
754	2.40436	13.2488	ENSG00000101407	TTI1	significant
755	2.12223	13.2479	ENSG00000221456	MIR1202	significant
756	1.73213	13.2458	ENSG00000249175	NA	significant
757	-2.34182	13.2424	ENSG00000047346	ATOSA	significant
758	-3.1094	13.2408	ENSG00000253807	NA	significant
759	1.44044	13.2405	ENSG00000285523	NA	significant
760	1.96162	13.2405	ENSG00000144407	PTH2R	significant
761	3.73144	13.2343	ENSG00000258869	LINC02312	significant
762	2.2969	13.2333	ENSG00000271624	LOC100419058	significant
763	-3.10782	13.2306	ENSG00000148737	TCF7L2	significant
764	1.74993	13.2268	ENSG00000023171	GRAMD1B	significant
765	2.21284	13.2268	ENSG00000234736	FAM170B-AS1	significant
766	3.29366	13.2268	ENSG00000128052	KDR	significant
767	3.11708	13.2258	ENSG00000085377	PREP	significant
768	-2.88694	13.2166	ENSG00000156113	KCNMA1	significant
769	-2.45234	13.2048	ENSG00000010278	CD9	significant
770	2.50187	13.202	ENSG00000235294	RPL7AP25	significant
771	2.42622	13.2002	ENSG00000156050	FAM161B	significant
772	2.4139	13.199	ENSG00000237261	NA	significant
773	-2.64521	13.1926	ENSG00000228217	NA	significant
774	-2.23877	13.1789	ENSG00000259207	ITGB3	significant
775	-2.26657	13.1789	ENSG00000150995	ITPR1	significant
776	-4.76104	13.1726	ENSG00000259724	LINC01581	significant
777	2.86927	13.1595	ENSG00000105889	STEAP1B	significant
778	-2.3296	13.1583	ENSG00000238217	LINC01877	significant
779	1.9978	13.158	ENSG00000212994	NA	significant
780	-2.21349	13.1563	ENSG00000237339	LINC01502	significant
781	3.49433	13.1499	ENSG00000254530	NA	significant
782	-3.0126	13.1385	ENSG00000201153	RNU6-371P	significant
783	3.50667	13.1373	ENSG00000231039	NA	significant
784	2.70492	13.1138	ENSG00000140873	ADAMTS18	significant
785	1.54868	13.1134	ENSG00000139990	DCAF5	significant
786	2.52928	13.1121	ENSG00000019995	ZRANB1	significant
787	-2.52897	13.1121	ENSG00000266074	BAHCC1	significant
788	2.52682	13.1048	ENSG00000008083	JARID2	significant
789	2.09732	13.1041	ENSG00000065618	COL17A1	significant
790	2.18607	13.0958	ENSG00000214301	NA	significant
791	-2.75328	13.0913	ENSG00000261104	NA	significant
792	2.50063	13.0911	ENSG00000225058	NA	significant
793	2.426	13.0911	ENSG00000262655	SPON1	significant
794	2.00481	13.0911	ENSG00000155893	PXYLP1	significant
795	1.94902	13.0788	ENSG00000136828	RALGPS1	significant
796	-2.20533	13.078	ENSG00000004399	PLXND1	significant
797	2.05696	13.0744	ENSG00000151789	ZNF385D	significant
798	2.65436	13.0609	ENSG00000120549	KIAA1217	significant
799	-3.292	13.0408	ENSG00000144771	LRTM1	significant
800	-2.34228	13.0359	ENSG00000236102	NA	significant
801	-2.58136	13.0299	ENSG00000227043	LINC01682	significant
802	2.6571	13.0253	ENSG00000159346	ADIPOR1	significant
803	2.11881	13.0212	ENSG00000244625	NA	significant
804	3.03032	13.021	ENSG00000151388	ADAMTS12	significant
805	2.36693	13.0124	ENSG00000054116	TRAPPC3	significant
806	1.68559	13.0113	ENSG00000249859	PVT1	significant
807	2.02207	13.0064	ENSG00000243744	NA	significant
808	2.11655	12.9997	ENSG00000243572	LINC02017	significant
809	2.12231	12.9959	ENSG00000157933	SKI	significant
810	-4.93316	12.9848	ENSG00000204446	LINC02872	significant
811	1.35631	12.9823	ENSG00000228521	NA	significant
812	2.19839	12.9817	ENSG00000270434	NA	significant
813	-2.8796	12.9755	ENSG00000254938	NA	significant
814	-2.46179	12.9745	ENSG00000277669	NA	significant
815	2.64226	12.9683	ENSG00000232202	NA	significant
816	2.27707	12.9665	ENSG00000182287	AP1S2	significant
817	-2.19491	12.9663	ENSG00000166326	TRIM44	significant
818	2.89999	12.964	ENSG00000232539	LINC00945	significant
819	2.53978	12.9598	ENSG00000101150	TPD52L2	significant
820	2.76008	12.947	ENSG00000203434	NA	significant
821	2.74458	12.9356	ENSG00000185946	RNPC3	significant
822	1.68742	12.934	ENSG00000179915	NRXN1	significant
823	2.26124	12.934	ENSG00000071909	MYO3B	significant
824	2.29717	12.9333	ENSG00000116984	MTR	significant
825	1.95185	12.9263	ENSG00000243236	GSTA9P	significant
826	2.72144	12.9169	ENSG00000232353	NA	significant
827	2.06599	12.9169	ENSG00000227260	LINC01985	significant
828	-4.44569	12.9138	NA	NA	significant
829	-2.14528	12.9105	ENSG00000275591	XKR5	significant
830	-2.01355	12.9103	ENSG00000250230	LOC101927495	significant
831	1.69547	12.9088	ENSG00000011083	SLC6A7	significant
832	-1.95938	12.9034	ENSG00000176155	CCDC57	significant
833	2.25037	12.9013	ENSG00000162892	IL24	significant
834	1.55098	12.8955	ENSG00000100592	DAAM1	significant
835	-2.15873	12.8873	ENSG00000186187	ZNRF1	significant
836	3.53518	12.8873	ENSG00000181744	DIPK2A	significant
837	2.03342	12.8862	ENSG00000165487	MICU2	significant
838	2.01814	12.883	ENSG00000154310	TNIK	significant
839	1.86388	12.8782	ENSG00000220110	RPL21P64	significant
840	-4.24616	12.8692	ENSG00000171451	DSEL	significant
841	2.08553	12.8588	ENSG00000143776	CDC42BPA	significant
842	-1.60125	12.8321	ENSG00000285904	NA	significant
843	1.91584	12.8166	ENSG00000142224	IL19	significant
844	2.31318	12.8044	ENSG00000154493	C10orf90	significant
845	1.93979	12.8021	ENSG00000232072	NA	significant
846	1.90836	12.8009	ENSG00000242989	RN7SL332P	significant
847	3.21459	12.7976	ENSG00000138792	ENPEP	significant
848	3.3579	12.7904	ENSG00000276963	NA	significant
849	-1.99309	12.7739	ENSG00000164176	EDIL3	significant
850	2.52187	12.7652	ENSG00000116117	PARD3B	significant
851	2.37023	12.7554	ENSG00000256745	NA	significant
852	-3.14142	12.749	ENSG00000247317	NA	significant
853	1.8091	12.7473	ENSG00000240354	NA	significant
854	2.68579	12.7463	ENSG00000232392	GOT2P7	significant
855	2.0603	12.7457	ENSG00000141294	LRRC46	significant
856	1.63651	12.7446	ENSG00000174502	SLC26A9	significant
857	2.14122	12.7445	ENSG00000051009	FHIP1B	significant
858	-3.6791	12.7442	ENSG00000255352	PPP1R10P1	significant
859	-2.71635	12.7419	ENSG00000231604	NA	significant
860	2.78435	12.7306	ENSG00000283459	NA	significant
861	1.9714	12.7306	ENSG00000112699	GMDS	significant
862	2.04187	12.7286	ENSG00000112877	CEP72	significant
863	1.88498	12.7154	ENSG00000120899	PTK2B	significant
864	1.85895	12.7147	ENSG00000183695	MRGPRX2	significant
865	2.83562	12.7127	ENSG00000013619	MAMLD1	significant
866	-2.87153	12.7047	ENSG00000129422	MTUS1	significant
867	3.41294	12.6921	ENSG00000221063	MIR1296	significant
868	-2.34453	12.6863	ENSG00000266074	BAHCC1	significant
869	-3.43481	12.686	ENSG00000105810	CDK6	significant
870	-2.65532	12.686	ENSG00000228613	NA	significant
871	-3.15769	12.6791	ENSG00000106066	CPVL	significant
872	3.69243	12.6708	ENSG00000250646	NA	significant
873	-3.04378	12.6634	ENSG00000227036	LINC00511	significant
874	-2.6901	12.6613	ENSG00000179869	ABCA13	significant
875	3.48084	12.6537	ENSG00000259026	NA	significant
876	2.85701	12.6522	ENSG00000062598	ELMO2	significant
877	1.95048	12.6507	ENSG00000229191	NA	significant
878	2.39281	12.6493	ENSG00000274718	NA	significant
879	3.45793	12.6493	ENSG00000220154	NA	significant
880	1.89084	12.647	ENSG00000134013	LOXL2	significant
881	2.38137	12.647	ENSG00000253859	NA	significant
882	-3.31479	12.6454	ENSG00000182752	PAPPA	significant
883	-2.03562	12.6445	ENSG00000146966	DENND2A	significant
884	-1.77199	12.6445	ENSG00000238097	LINC02037	significant
885	-2.2353	12.6406	ENSG00000242222	NA	significant
886	1.96608	12.6367	ENSG00000120899	PTK2B	significant
887	-5.53738	12.6344	ENSG00000258754	NA	significant
888	-2.00455	12.6308	ENSG00000116574	RHOU	significant
889	2.03097	12.6231	ENSG00000139514	SLC7A1	significant
890	-1.68925	12.6105	ENSG00000073350	LLGL2	significant
891	-3.90977	12.6035	ENSG00000275443	NA	significant
892	-1.9808	12.6035	ENSG00000162139	NEU3	significant
893	-2.76586	12.6026	ENSG00000252407	RNU7-183P	significant
894	2.96732	12.6026	ENSG00000151388	ADAMTS12	significant
895	-1.67713	12.5945	ENSG00000143816	WNT9A	significant
896	1.95408	12.5938	ENSG00000172339	ALG14	significant
897	-2.81459	12.5878	ENSG00000258583	LINC01500	significant
898	3.42522	12.5877	ENSG00000164199	ADGRV1	significant
899	3.08802	12.5842	ENSG00000239455	NA	significant
900	1.9719	12.5827	ENSG00000163590	PPM1L	significant
901	2.34273	12.5735	ENSG00000138639	ARHGAP24	significant
902	2.13665	12.5733	ENSG00000257254	NA	significant
903	1.50498	12.5732	ENSG00000151789	ZNF385D	significant
904	1.88246	12.5623	ENSG00000068438	FTSJ1	significant
905	2.01361	12.5496	ENSG00000234261	NA	significant
906	1.7301	12.5496	ENSG00000283573	NA	significant
907	2.1724	12.5453	ENSG00000248462	NENFP3	significant
908	-2.58015	12.5406	ENSG00000233154	LINC01762	significant
909	-2.43164	12.5346	ENSG00000275016	NA	significant
910	-5.82332	12.5346	ENSG00000258754	NA	significant
911	2.3127	12.5312	ENSG00000222178	RNA5SP181	significant
912	2.18652	12.5271	ENSG00000226005	LINC02660	significant
913	-2.85492	12.5085	ENSG00000228918	NA	significant
914	2.09982	12.4996	ENSG00000091527	CDV3	significant
915	1.64425	12.4989	ENSG00000248949	NA	significant
916	-2.94967	12.495	ENSG00000169668	NA	significant
917	2.36362	12.4933	ENSG00000231671	LINC01307	significant
918	-2.66095	12.4932	ENSG00000068305	MEF2A	significant
919	2.60172	12.4891	ENSG00000221866	PLXNA4	significant
920	2.51923	12.4837	ENSG00000154822	PLCL2	significant
921	2.232	12.4817	ENSG00000157224	CLDN12	significant
922	2.51225	12.4788	ENSG00000243004	NA	significant
923	-2.26099	12.4641	ENSG00000082497	SERTAD4	significant
924	-3.79441	12.464	ENSG00000258754	NA	significant
925	2.39013	12.4556	ENSG00000081248	CACNA1S	significant
926	3.04413	12.4497	ENSG00000234511	C5orf58	significant
927	3.34941	12.4442	ENSG00000033122	LRRC7	significant
928	-2.73034	12.4367	ENSG00000137106	GRHPR	significant
929	3.79887	12.422	ENSG00000033122	LRRC7	significant
930	-3.19405	12.4168	ENSG00000212610	LOC124904666	significant
931	-3.83799	12.4075	ENSG00000253634	LOC102724710	significant
932	2.70116	12.4068	ENSG00000270491	NA	significant
933	-2.78369	12.404	ENSG00000073060	SCARB1	significant
934	-1.78109	12.4036	ENSG00000112246	SIM1	significant
935	-1.79873	12.3923	ENSG00000278925	NA	significant
936	-2.51509	12.3923	ENSG00000284699	NA	significant
937	2.22308	12.3923	ENSG00000259428	HMGB3P26	significant
938	-2.71103	12.3869	ENSG00000115085	ZAP70	significant
939	-2.89667	12.3867	ENSG00000135773	CAPN9	significant
940	2.76584	12.3841	ENSG00000103194	USP10	significant
941	2.16828	12.3827	ENSG00000070214	SLC44A1	significant
942	2.12293	12.3725	ENSG00000163827	LRRC2	significant
943	-2.96843	12.3501	ENSG00000248355	ARL2BPP6	significant
944	3.57247	12.3478	ENSG00000006715	VPS41	significant
945	-2.67056	12.3472	ENSG00000003400	CASP10	significant
946	2.29521	12.3468	ENSG00000077092	RARB	significant
947	2.08513	12.3467	ENSG00000226926	PDZPH1P	significant
948	2.11862	12.3454	ENSG00000231873	LOC105377043	significant
949	2.7111	12.3454	ENSG00000280047	NA	significant
950	2.24301	12.3449	ENSG00000164687	FABP5	significant
951	2.71516	12.3419	ENSG00000197142	ACSL5	significant
952	2.45675	12.3388	ENSG00000276778	LINC02227	significant
953	3.05375	12.3341	ENSG00000253775	NA	significant
954	2.51062	12.3314	ENSG00000280225	NA	significant
955	2.4545	12.3308	ENSG00000200708	NA	significant
956	2.50967	12.3299	ENSG00000145632	PLK2	significant
957	2.06751	12.3278	ENSG00000249715	FER1L5	significant
958	-2.70652	12.3266	ENSG00000236264	NA	significant
959	2.21738	12.3221	ENSG00000143799	PARP1	significant
960	1.94269	12.3179	ENSG00000233919	NA	significant
961	1.81413	12.309	ENSG00000164543	STK17A	significant
962	1.72289	12.3084	ENSG00000157827	FMNL2	significant
963	2.48307	12.3066	ENSG00000049656	CLPTM1L	significant
964	1.72449	12.3054	ENSG00000186314	PRELID2	significant
965	2.92237	12.3035	ENSG00000248271	PGAM1P1	significant
966	1.6309	12.2995	ENSG00000187736	NHEJ1	significant
967	-2.7136	12.2979	ENSG00000170390	DCLK2	significant
968	2.3642	12.2958	ENSG00000241696	LINC02053	significant
969	2.41743	12.2895	ENSG00000281809	NA	significant
970	-2.81457	12.2881	ENSG00000231482	NA	significant
971	1.687	12.2765	ENSG00000259026	NA	significant
972	2.24357	12.2717	ENSG00000165959	CLMN	significant
973	2.45404	12.2692	ENSG00000109819	PPARGC1A	significant
974	2.32743	12.2685	ENSG00000225140	LOC101930421	significant
975	2.41414	12.2663	ENSG00000271737	NA	significant
976	2.18776	12.2663	ENSG00000151090	THRB	significant
977	2.14892	12.2617	ENSG00000257726	NA	significant
978	2.32894	12.2562	ENSG00000242221	PSG2	significant
979	2.65556	12.2465	ENSG00000128052	KDR	significant
980	2.84467	12.2462	ENSG00000213204	NA	significant
981	2.68327	12.2459	ENSG00000106571	GLI3	significant
982	2.4848	12.2447	ENSG00000106701	FSD1L	significant
983	-2.46442	12.2295	ENSG00000259447	NA	significant
984	-2.42302	12.2293	ENSG00000241839	PLEKHO2	significant
985	2.97564	12.2282	ENSG00000172159	FRMD3	significant
986	2.36765	12.2182	ENSG00000137200	CMTR1	significant
987	3.29501	12.2182	ENSG00000176658	MYO1D	significant
988	1.92608	12.2155	ENSG00000151474	FRMD4A	significant
989	1.74508	12.2137	ENSG00000145012	LPP	significant
990	-2.79778	12.2133	ENSG00000164818	DNAAF5	significant
991	1.85526	12.2071	ENSG00000138190	EXOC6	significant
992	2.68702	12.2067	ENSG00000252688	RNU6-579P	significant
993	2.09379	12.2033	ENSG00000273012	NA	significant
994	1.69762	12.2028	ENSG00000136261	BZW2	significant
995	-3.5492	12.2028	ENSG00000163114	PDHA2	significant
996	2.27621	12.1972	ENSG00000255431	OR5B19P	significant
997	1.73667	12.1892	ENSG00000143786	CNIH3	significant
998	-2.81865	12.1817	ENSG00000207583	MIR606	significant
999	2.82547	12.1817	ENSG00000172340	SUCLG2	significant
1000	2.60137	12.1817	ENSG00000198734	F5	significant
1001	2.65061	12.1814	ENSG00000154553	PDLIM3	significant
1002	3.10514	12.1773	ENSG00000237468	ADGB-DT	significant
1003	-1.58403	12.169	ENSG00000256721	NA	significant
1004	2.1159	12.1677	ENSG00000196526	AFAP1	significant
1005	2.14579	12.1656	ENSG00000265083	MIR3691	significant
1006	2.46646	12.1622	ENSG00000184735	DDX53	significant
1007	-3.08358	12.1602	ENSG00000235275	KRT18P16	significant
1008	2.45856	12.1602	ENSG00000250903	GMDS-DT	significant
1009	2.26626	12.1596	ENSG00000180332	KCTD4	significant
1010	-2.11052	12.1578	ENSG00000136478	TEX2	significant
1011	3.77878	12.1493	ENSG00000227706	NA	significant
1012	2.62939	12.1324	ENSG00000263785	MIR3182	significant
1013	2.59598	12.1301	ENSG00000198929	NOS1AP	significant
1014	-2.48546	12.129	ENSG00000071282	LMCD1	significant
1015	-2.00694	12.1185	ENSG00000198873	GRK5	significant
1016	2.0189	12.1167	ENSG00000023287	RB1CC1	significant
1017	-3.13133	12.1128	ENSG00000182168	UNC5C	significant
1018	-1.80832	12.1123	ENSG00000120563	LYZL1	significant
1019	1.6518	12.1123	ENSG00000075340	ADD2	significant
1020	1.7518	12.1074	ENSG00000253266	NA	significant
1021	-3.92907	12.1039	ENSG00000212421	LOC124900285	significant
1022	2.38791	12.1017	ENSG00000198574	SH2D1B	significant
1023	1.81164	12.1017	ENSG00000240777	NA	significant
1024	1.6296	12.1005	ENSG00000200687	RNA5SP335	significant
1025	-3.15395	12.1005	ENSG00000137200	CMTR1	significant
1026	1.8979	12.1005	ENSG00000137878	GCOM1	significant
1027	2.32512	12.0999	ENSG00000280744	LINC01173	significant
1028	2.79301	12.0958	ENSG00000130518	IQCN	significant
1029	2.62381	12.0958	ENSG00000271795	NA	significant
1030	2.15683	12.09	ENSG00000255558	NA	significant
1031	2.32694	12.087	ENSG00000256995	NA	significant
1032	-1.98496	12.087	ENSG00000162783	IER5	significant
1033	2.25983	12.0869	ENSG00000233926	TLE1-DT	significant
1034	-2.18227	12.0838	ENSG00000187957	DNER	significant
1035	2.19421	12.0774	ENSG00000164808	SPIDR	significant
1036	2.27015	12.0774	ENSG00000223128	RN7SKP140	significant
1037	2.84729	12.073	ENSG00000182287	AP1S2	significant
1038	1.76072	12.0638	ENSG00000137642	SORL1	significant
1039	2.44509	12.0616	ENSG00000131558	EXOC4	significant
1040	2.79954	12.0595	ENSG00000206939	RNU6-281P	significant
1041	1.9195	12.0498	ENSG00000164256	PRDM9	significant
1042	2.22567	12.0441	ENSG00000124782	RREB1	significant
1043	1.54893	12.0432	ENSG00000095951	HIVEP1	significant
1044	2.71246	12.0423	ENSG00000105426	PTPRS	significant
1045	2.10465	12.0423	ENSG00000196353	CPNE4	significant
1046	2.59765	12.0386	ENSG00000237947	NA	significant
1047	-2.3525	12.0334	ENSG00000256739	NA	significant
1048	2.65555	12.0281	ENSG00000251011	NA	significant
1049	-2.89086	12.0247	ENSG00000120093	HOXB3	significant
1050	2.20685	12.0201	ENSG00000100600	LGMN	significant
1051	2.68602	12.0201	ENSG00000144455	SUMF1	significant
1052	2.38013	12.0163	ENSG00000226496	LINC00323	significant
1053	1.6381	12.0163	ENSG00000175110	MRPS22	significant
1054	2.13941	12.0136	ENSG00000239742	RN7SL672P	significant
1055	1.41915	12.0136	ENSG00000231123	NA	significant
1056	1.76614	12.0119	ENSG00000112679	DUSP22	significant
1057	-2.11184	12.0053	ENSG00000143641	GALNT2	significant
1058	-2.35546	12.0009	ENSG00000275443	NA	significant
1059	1.70521	12.0002	ENSG00000104324	CPQ	significant
1060	-1.73309	11.9946	ENSG00000255851	NA	significant
1061	1.94373	11.9856	ENSG00000140945	CDH13	significant
1062	2.23342	11.9792	ENSG00000039139	DNAH5	significant
1063	-3.66117	11.971	ENSG00000225911	NA	significant
1064	2.92509	11.9702	ENSG00000145996	CDKAL1	significant
1065	3.00626	11.9682	ENSG00000242428	CFAP20DC-AS1	significant
1066	2.12697	11.968	ENSG00000215267	AKR1C7P	significant
1067	2.14273	11.9659	ENSG00000113580	NR3C1	significant
1068	2.1311	11.9644	ENSG00000233981	NA	significant
1069	-3.343	11.9513	ENSG00000202398	RNU6-61P	significant
1070	-3.16322	11.9475	ENSG00000236098	NA	significant
1071	2.16886	11.9448	ENSG00000136689	IL1RN	significant
1072	2.26198	11.9407	ENSG00000272832	NA	significant
1073	2.16966	11.9374	ENSG00000266401	LOC105371967	significant
1074	1.92667	11.9358	ENSG00000085382	HACE1	significant
1075	2.11853	11.9292	ENSG00000285688	NA	significant
1076	-2.49488	11.9243	ENSG00000122642	FKBP9	significant
1077	1.8415	11.9234	ENSG00000241490	NA	significant
1078	1.76953	11.9194	ENSG00000250961	NA	significant
1079	1.7117	11.9183	ENSG00000182578	CSF1R	significant
1080	-2.43853	11.9159	ENSG00000235559	NA	significant
1081	2.02412	11.9159	ENSG00000131982	NA	significant
1082	2.1144	11.9104	ENSG00000183775	KCTD16	significant
1083	-2.28267	11.9104	ENSG00000180891	CUEDC1	significant
1084	-2.47121	11.9079	ENSG00000278736	NA	significant
1085	3.65478	11.9066	ENSG00000169299	PGM2	significant
1086	2.75065	11.9028	ENSG00000213923	CSNK1E	significant
1087	-3.65831	11.8983	ENSG00000237590	NA	significant
1088	-1.81504	11.8983	ENSG00000198453	ZNF568	significant
1089	-3.17861	11.8983	ENSG00000236975	NA	significant
1090	-1.79399	11.8982	ENSG00000167178	ISLR2	significant
1091	1.74552	11.882	ENSG00000124224	NA	significant
1092	1.97518	11.8793	ENSG00000157693	TMEM268	significant
1093	2.30608	11.8735	ENSG00000233766	NA	significant
1094	2.21442	11.8619	ENSG00000183856	IQGAP3	significant
1095	-1.98657	11.8616	ENSG00000237365	NA	significant
1096	2.88492	11.8595	ENSG00000104044	OCA2	significant
1097	-3.29408	11.857	ENSG00000285700	NA	significant
1098	2.59497	11.8538	ENSG00000237187	NR2F1-AS1	significant
1099	1.97923	11.8537	ENSG00000145794	MEGF10	significant
1100	-3.09843	11.8472	ENSG00000242741	NA	significant
1101	1.78337	11.8448	ENSG00000163975	MELTF	significant
1102	1.51381	11.8448	ENSG00000166444	DENND2B	significant
1103	2.06485	11.8448	ENSG00000175470	PPP2R2D	significant
1104	3.16606	11.8414	ENSG00000154447	SH3RF1	significant
1105	1.91237	11.8309	ENSG00000187957	DNER	significant
1106	-4.29181	11.8148	ENSG00000259724	LINC01581	significant
1107	1.38052	11.8141	ENSG00000072682	P4HA2	significant
1108	1.70394	11.8141	ENSG00000159216	RUNX1	significant
1109	2.62727	11.8121	ENSG00000169946	ZFPM2	significant
1110	-2.52285	11.8087	ENSG00000130707	ASS1	significant
1111	2.76805	11.8059	ENSG00000254166	PCAT2	significant
1112	2.74352	11.8038	ENSG00000201847	SNORD31B	significant
1113	-2.67887	11.8038	ENSG00000228355	NA	significant
1114	2.5298	11.8023	ENSG00000244249	RPS2P19	significant
1115	1.89977	11.797	ENSG00000117148	ACTL8	significant
1116	-2.94337	11.797	ENSG00000179195	ZNF664	significant
1117	-2.05167	11.7885	ENSG00000174672	BRSK2	significant
1118	-3.07114	11.7848	ENSG00000241866	RN7SL401P	significant
1119	2.59089	11.7841	ENSG00000176771	NCKAP5	significant
1120	-2.08124	11.7794	ENSG00000164087	POC1A	significant
1121	2.65845	11.772	ENSG00000185842	DNAH14	significant
1122	-1.94634	11.772	ENSG00000184640	SEPTIN9	significant
1123	1.63153	11.772	ENSG00000256568	NA	significant
1124	1.9456	11.7715	ENSG00000238054	NA	significant
1125	-2.55541	11.7711	ENSG00000257008	GPR142	significant
1126	-3.12485	11.7653	ENSG00000240478	NA	significant
1127	3.27045	11.7637	ENSG00000257335	MGAM	significant
1128	2.76056	11.7625	ENSG00000224081	SLC44A3-AS1	significant
1129	2.4465	11.7616	ENSG00000136573	BLK	significant
1130	1.68739	11.7607	ENSG00000242880	NA	significant
1131	-3.30057	11.7607	ENSG00000179542	SLITRK4	significant
1132	-2.00776	11.7602	ENSG00000167889	MGAT5B	significant
1133	-2.85386	11.7447	ENSG00000147408	CSGALNACT1	significant
1134	-2.4208	11.7447	ENSG00000204644	ZFP57	significant
1135	3.50942	11.7431	ENSG00000165868	HSPA12A	significant
1136	2.6609	11.742	ENSG00000230417	LINC00595	significant
1137	-1.49881	11.742	ENSG00000130653	PNPLA7	significant
1138	2.39216	11.7382	ENSG00000207180	RNU6-411P	significant
1139	3.7123	11.7314	ENSG00000091039	OSBPL8	significant
1140	1.67973	11.73	ENSG00000073792	IGF2BP2	significant
1141	-2.61532	11.7298	ENSG00000158019	BABAM2	significant
1142	2.16164	11.7261	ENSG00000082482	KCNK2	significant
1143	2.12108	11.7232	ENSG00000248309	MEF2C-AS1	significant
1144	3.175	11.7212	ENSG00000253394	NA	significant
1145	1.99421	11.7204	ENSG00000107104	KANK1	significant
1146	-2.36431	11.7191	ENSG00000155066	PROM2	significant
1147	-2.33814	11.7164	ENSG00000108984	MAP2K6	significant
1148	2.23778	11.7108	ENSG00000155754	C2CD6	significant
1149	2.93388	11.7076	ENSG00000237356	NA	significant
1150	-1.91933	11.6943	ENSG00000274139	NA	significant
1151	2.27943	11.6933	ENSG00000239545	RN7SL822P	significant
1152	-2.52242	11.6897	ENSG00000129657	SEC14L1	significant
1153	2.06767	11.6852	ENSG00000254204	NA	significant
1154	3.2899	11.6831	ENSG00000252688	RNU6-579P	significant
1155	1.62161	11.6763	ENSG00000265376	MIR466	significant
1156	2.1845	11.6752	ENSG00000268941	LINC01711	significant
1157	-3.06742	11.6741	ENSG00000140332	TLE3	significant
1158	2.6829	11.6655	ENSG00000226673	LINC01108	significant
1159	2.22971	11.6614	ENSG00000187957	DNER	significant
1160	2.15657	11.6613	ENSG00000157680	DGKI	significant
1161	-2.95824	11.6462	ENSG00000225984	NA	significant
1162	2.19555	11.6394	ENSG00000217805	NA	significant
1163	2.16463	11.6381	ENSG00000260971	NA	significant
1164	2.17788	11.6378	ENSG00000175352	NRIP3	significant
1165	2.14793	11.6375	ENSG00000233967	NA	significant
1166	2.55417	11.634	ENSG00000165959	CLMN	significant
1167	2.01505	11.634	ENSG00000067715	SYT1	significant
1168	1.69327	11.6325	ENSG00000235532	LINC00402	significant
1169	2.03667	11.6313	ENSG00000239808	RN7SL255P	significant
1170	-3.08344	11.6283	ENSG00000187210	GCNT1	significant
1171	2.38128	11.6281	ENSG00000226640	NA	significant
1172	1.89849	11.6281	ENSG00000229359	PIN1P1	significant
1173	1.95805	11.6224	ENSG00000011114	BTBD7	significant
1174	-2.81331	11.6212	ENSG00000275383	NA	significant
1175	-2.32143	11.6195	ENSG00000227043	LINC01682	significant
1176	3.07459	11.6174	ENSG00000165868	HSPA12A	significant
1177	3.27517	11.6174	ENSG00000223731	SUPT20HL1	significant
1178	-1.89687	11.6174	ENSG00000237980	NA	significant
1179	1.97927	11.5861	ENSG00000188001	TPRG1	significant
1180	-1.70065	11.5853	ENSG00000203635	NA	significant
1181	1.69892	11.5828	ENSG00000130816	DNMT1	significant
1182	2.61579	11.5828	ENSG00000120451	SNX19	significant
1183	2.11046	11.5823	ENSG00000251798	RNU6-863P	significant
1184	-4.20306	11.5823	ENSG00000258754	NA	significant
1185	2.35008	11.5788	ENSG00000169946	ZFPM2	significant
1186	2.17323	11.5779	ENSG00000164758	MED30	significant
1187	2.00104	11.5772	ENSG00000225913	NA	significant
1188	2.10736	11.575	ENSG00000213071	NA	significant
1189	2.37976	11.572	ENSG00000221955	SLC12A8	significant
1190	2.49286	11.571	ENSG00000251811	NA	significant
1191	2.86519	11.5688	ENSG00000259734	NA	significant
1192	1.86062	11.5652	ENSG00000223546	NA	significant
1193	2.81241	11.5632	ENSG00000121390	PSPC1	significant
1194	2.70927	11.5567	ENSG00000232992	AHCYP4	significant
1195	1.19586	11.5555	ENSG00000130592	LSP1	significant
1196	-3.27752	11.5522	ENSG00000257139	NA	significant
1197	-2.1864	11.5509	ENSG00000155926	SLA	significant
1198	2.13598	11.5509	ENSG00000229628	NA	significant
1199	-1.9052	11.5509	ENSG00000114812	VIPR1	significant
1200	-1.67551	11.5499	ENSG00000110047	EHD1	significant
1201	3.01629	11.5372	ENSG00000215313	RPL6P30	significant
1202	-2.00221	11.5367	ENSG00000156113	KCNMA1	significant
1203	-2.1603	11.5333	ENSG00000068615	REEP1	significant
1204	2.50053	11.5302	ENSG00000182240	BACE2	significant
1205	-3.18247	11.5272	ENSG00000147408	CSGALNACT1	significant
1206	3.11349	11.5212	ENSG00000212366	RNU6-1246P	significant
1207	2.99004	11.5209	ENSG00000233038	NA	significant
1208	2.13846	11.5177	ENSG00000184792	OSBP2	significant
1209	2.50432	11.514	ENSG00000254987	NA	significant
1210	2.63055	11.5105	ENSG00000183778	B3GALT5	significant
1211	-1.78318	11.5082	ENSG00000283906	IGHV4-80	significant
1212	2.11622	11.5053	ENSG00000251982	RN7SKP43	significant
1213	-2.4934	11.5052	ENSG00000063978	RNF4	significant
1214	1.94137	11.5049	ENSG00000253801	NA	significant
1215	1.86563	11.5049	ENSG00000260971	NA	significant
1216	-2.03431	11.5049	ENSG00000275443	NA	significant
1217	2.07084	11.5012	ENSG00000116641	DOCK7	significant
1218	-2.98143	11.4992	ENSG00000152217	SETBP1	significant
1219	2.93965	11.4889	ENSG00000228695	LOC107987423	significant
1220	2.49183	11.4855	ENSG00000134815	DHX34	significant
1221	-2.57082	11.4815	ENSG00000259010	NA	significant
1222	2.19337	11.4758	ENSG00000226017	PRICKLE2-AS3	significant
1223	-1.95559	11.4743	ENSG00000110047	EHD1	significant
1224	2.27489	11.4716	ENSG00000205927	OLIG2	significant
1225	2.9522	11.4708	ENSG00000253993	NA	significant
1226	2.31353	11.4579	ENSG00000068383	INPP5A	significant
1227	2.24586	11.4535	ENSG00000185532	PRKG1	significant
1228	1.7806	11.4504	ENSG00000169762	TAPT1	significant
1229	1.97848	11.4496	ENSG00000108100	CCNY	significant
1230	2.87666	11.4456	ENSG00000188916	INSYN2A	significant
1231	-1.98823	11.4436	ENSG00000184371	CSF1	significant
1232	2.19547	11.4357	ENSG00000139514	SLC7A1	significant
1233	1.92821	11.4354	ENSG00000229140	CCDC26	significant
1234	2.98443	11.4341	ENSG00000279952	NA	significant
1235	3.85407	11.4339	ENSG00000234653	LRRTM4-AS1	significant
1236	-2.43299	11.4278	ENSG00000283376	NA	significant
1237	2.3418	11.4243	ENSG00000135837	CEP350	significant
1238	2.86441	11.4215	ENSG00000115295	CLIP4	significant
1239	2.59861	11.4215	ENSG00000223872	NA	significant
1240	-2.85013	11.4178	ENSG00000285734	NA	significant
1241	2.65623	11.4178	ENSG00000228035	NGF-AS1	significant
1242	2.17128	11.4166	ENSG00000156273	BACH1	significant
1243	2.30686	11.4164	ENSG00000065000	AP3D1	significant
1244	-2.44155	11.4152	ENSG00000227203	NA	significant
1245	-2.18335	11.414	ENSG00000199158	MIR96	significant
1246	2.07401	11.414	ENSG00000134897	BIVM	significant
1247	2.50609	11.4124	ENSG00000183098	GPC6	significant
1248	2.45448	11.4122	ENSG00000223987	RPL26P28	significant
1249	1.80951	11.4093	ENSG00000113070	HBEGF	significant
1250	1.96542	11.408	ENSG00000231290	APCDD1L-DT	significant
1251	1.59104	11.3987	ENSG00000154822	PLCL2	significant
1252	-2.79209	11.3925	ENSG00000228670	NA	significant
1253	1.62549	11.3899	ENSG00000144535	DIS3L2	significant
1254	-1.77022	11.3894	ENSG00000225930	LINC02249	significant
1255	2.81477	11.3869	ENSG00000160563	MED27	significant
1256	2.76591	11.3854	ENSG00000164199	ADGRV1	significant
1257	2.19289	11.3795	ENSG00000151474	FRMD4A	significant
1258	3.50669	11.3788	ENSG00000104044	OCA2	significant
1259	-1.95554	11.3682	ENSG00000155380	SLC16A1	significant
1260	-2.15833	11.364	ENSG00000204217	BMPR2	significant
1261	3.2338	11.3609	ENSG00000206672	NA	significant
1262	1.80064	11.3609	ENSG00000109819	PPARGC1A	significant
1263	2.89924	11.3575	ENSG00000183621	ZNF438	significant
1264	2.09589	11.3563	ENSG00000176771	NCKAP5	significant
1265	2.9926	11.3527	ENSG00000237442	HNRNPA1P57	significant
1266	2.61022	11.352	ENSG00000257958	NA	significant
1267	-3.2035	11.35	ENSG00000280093	NA	significant
1268	2.08621	11.3453	ENSG00000125571	IL37	significant
1269	2.45509	11.3437	ENSG00000240891	PLCXD2	significant
1270	3.53645	11.3437	ENSG00000253621	RPSAP74	significant
1271	2.05648	11.3409	ENSG00000107798	LIPA	significant
1272	-2.58212	11.3339	ENSG00000173917	HOXB2	significant
1273	-3.04226	11.3288	ENSG00000201354	NA	significant
1274	2.56053	11.3288	ENSG00000165071	TMEM71	significant
1275	1.96818	11.3288	ENSG00000101849	TBL1X	significant
1276	2.95413	11.3286	ENSG00000100109	TFIP11	significant
1277	-2.51502	11.3232	ENSG00000101144	BMP7	significant
1278	2.06416	11.3222	ENSG00000263675	MIR5581	significant
1279	1.50035	11.3214	ENSG00000131188	PRR7	significant
1280	1.69915	11.3159	ENSG00000127124	HIVEP3	significant
1281	1.74503	11.3105	ENSG00000276997	NA	significant
1282	2.1878	11.3014	ENSG00000157168	NRG1	significant
1283	1.88947	11.2983	ENSG00000028277	POU2F2	significant
1284	1.85523	11.2911	ENSG00000143486	EIF2D	significant
1285	3.48157	11.2883	ENSG00000253775	NA	significant
1286	-2.90152	11.2863	ENSG00000182168	UNC5C	significant
1287	2.13719	11.2852	ENSG00000229105	ASTN2-AS1	significant
1288	2.70872	11.284	ENSG00000213659	RSU1P3	significant
1289	1.90328	11.2839	ENSG00000174502	SLC26A9	significant
1290	-2.46034	11.2836	ENSG00000114115	RBP1	significant
1291	2.19278	11.2817	ENSG00000254561	NA	significant
1292	2.40719	11.2802	ENSG00000234034	NA	significant
1293	-2.72962	11.271	ENSG00000232200	NA	significant
1294	-3.74854	11.2702	ENSG00000277654	LOC440311	significant
1295	2.76487	11.2696	ENSG00000285875	NA	significant
1296	2.48959	11.2686	ENSG00000234176	HSPA8P1	significant
1297	2.3444	11.2681	ENSG00000233993	DTD1-AS1	significant
1298	-2.51096	11.2678	ENSG00000101144	BMP7	significant
1299	-4.15575	11.2653	ENSG00000201954	RNU6-673P	significant
1300	-4.49872	11.262	ENSG00000121440	PDZRN3	significant
1301	1.94209	11.2595	ENSG00000238840	NA	significant
1302	3.0809	11.2593	ENSG00000182240	BACE2	significant
1303	1.48724	11.2582	ENSG00000216352	NA	significant
1304	-3.48969	11.2519	ENSG00000173517	PEAK1	significant
1305	1.94597	11.2514	ENSG00000224961	NA	significant
1306	2.34007	11.2464	ENSG00000255248	MIR100HG	significant
1307	2.39932	11.2422	ENSG00000169508	GPR183	significant
1308	2.10043	11.2415	ENSG00000139684	ESD	significant
1309	-2.04026	11.2372	ENSG00000139132	FGD4	significant
1310	2.52841	11.2349	ENSG00000197467	COL13A1	significant
1311	-2.23601	11.228	ENSG00000285825	CCDC15-DT	significant
1312	2.09275	11.2257	ENSG00000234261	NA	significant
1313	-2.2721	11.2219	ENSG00000206805	NA	significant
1314	3.08254	11.2186	ENSG00000249289	NA	significant
1315	1.61544	11.2148	ENSG00000081237	PTPRC	significant
1316	-2.5433	11.2139	ENSG00000271699	NA	significant
1317	2.27209	11.2087	ENSG00000253968	NA	significant
1318	1.83586	11.2006	ENSG00000161048	NAPEPLD	significant
1319	1.86379	11.1982	ENSG00000107554	DNMBP	significant
1320	3.26894	11.1977	ENSG00000151388	ADAMTS12	significant
1321	2.23426	11.1971	ENSG00000104881	PPP1R13L	significant
1322	2.02976	11.1971	ENSG00000144580	CNOT9	significant
1323	2.37808	11.1873	ENSG00000121775	TMEM39B	significant
1324	2.62044	11.187	ENSG00000184307	ZDHHC23	significant
1325	1.92258	11.1846	ENSG00000228566	LOC124902439	significant
1326	2.43854	11.1838	ENSG00000076356	PLXNA2	significant
1327	2.29034	11.181	ENSG00000232453	LINC02777	significant
1328	2.67035	11.181	ENSG00000174842	GLMN	significant
1329	-1.95389	11.1743	ENSG00000140332	TLE3	significant
1330	1.97545	11.166	ENSG00000256022	LINC02411	significant
1331	-2.59001	11.1628	ENSG00000247809	NR2F2-AS1	significant
1332	1.89269	11.161	ENSG00000201609	RNU4-28P	significant
1333	2.6201	11.161	ENSG00000151388	ADAMTS12	significant
1334	1.99171	11.1577	ENSG00000072042	RDH11	significant
1335	2.04488	11.1572	ENSG00000065308	TRAM2	significant
1336	1.6859	11.1531	ENSG00000228397	LINC01635	significant
1337	-2.05574	11.1512	ENSG00000094804	CDC6	significant
1338	-2.59664	11.1512	ENSG00000140262	TCF12	significant
1339	2.51185	11.147	ENSG00000243176	NA	significant
1340	2.82746	11.1356	ENSG00000244128	LINC01322	significant
1341	2.48245	11.135	ENSG00000124126	PREX1	significant
1342	1.45297	11.1338	ENSG00000214288	NA	significant
1343	-3.50296	11.133	ENSG00000186094	AGBL4	significant
1344	-3.29896	11.1309	ENSG00000253570	NA	significant
1345	1.67129	11.1307	ENSG00000124196	GTSF1L	significant
1346	1.72448	11.1299	ENSG00000128567	PODXL	significant
1347	3.0376	11.1274	ENSG00000249448	MTCO1P24	significant
1348	-2.15366	11.1274	ENSG00000260465	NA	significant
1349	-3.26966	11.126	ENSG00000227043	LINC01682	significant
1350	2.04976	11.123	ENSG00000169251	NMD3	significant
1351	-2.85627	11.1219	ENSG00000254968	LINC02763	significant
1352	2.16695	11.1205	ENSG00000279505	NA	significant
1353	1.82943	11.1205	ENSG00000241684	ADAMTS9-AS2	significant
1354	2.62491	11.1205	ENSG00000171132	PRKCE	significant
1355	2.50162	11.1205	ENSG00000145012	LPP	significant
1356	2.87948	11.1205	ENSG00000256947	NA	significant
1357	-2.73395	11.1201	ENSG00000239552	NA	significant
1358	4.19263	11.1153	ENSG00000197176	LINC02291	significant
1359	2.15109	11.1116	ENSG00000085662	AKR1B1	significant
1360	1.7494	11.1092	ENSG00000178209	PLEC	significant
1361	-2.22134	11.1076	ENSG00000223881	LOC124904478	significant
1362	1.67638	11.1049	ENSG00000249306	LINC01411	significant
1363	-2.07614	11.1049	ENSG00000179761	PIPOX	significant
1364	2.55276	11.1049	ENSG00000124126	PREX1	significant
1365	2.30997	11.1049	ENSG00000284601	LOC105378736	significant
1366	2.85275	11.1004	ENSG00000048471	SNX29	significant
1367	2.50766	11.1	ENSG00000105656	ELL	significant
1368	-2.34856	11.0989	ENSG00000170385	SLC30A1	significant
1369	-2.39092	11.0947	ENSG00000259275	NA	significant
1370	-2.09277	11.0946	ENSG00000177311	ZBTB38	significant
1371	1.96489	11.0888	ENSG00000168300	PCMTD1	significant
1372	-1.77084	11.0862	ENSG00000150967	ABCB9	significant
1373	1.73426	11.0853	ENSG00000056097	ZFR	significant
1374	1.8048	11.0836	ENSG00000243844	RPL17P33	significant
1375	1.90829	11.0821	ENSG00000201796	RNU6-392P	significant
1376	2.11142	11.0758	ENSG00000254256	RPSAP71	significant
1377	2.31049	11.0757	ENSG00000283247	CCDC201	significant
1378	1.81278	11.0754	ENSG00000119720	NRDE2	significant
1379	1.74402	11.0754	ENSG00000237928	NFIA-AS2	significant
1380	1.55006	11.0751	ENSG00000067057	PFKP	significant
1381	-1.51313	11.0737	ENSG00000160991	ORAI2	significant
1382	2.92242	11.0722	ENSG00000177675	CD163L1	significant
1383	-2.16723	11.0722	ENSG00000139211	AMIGO2	significant
1384	2.79192	11.0722	ENSG00000212366	RNU6-1246P	significant
1385	1.95942	11.0722	ENSG00000228742	LINC02577	significant
1386	2.48621	11.0699	ENSG00000163590	PPM1L	significant
1387	-2.52556	11.068	ENSG00000234810	NA	significant
1388	-1.82017	11.0663	ENSG00000262898	NA	significant
1389	3.05426	11.0648	ENSG00000198947	DMD	significant
1390	1.45415	11.0601	ENSG00000217258	NA	significant
1391	-2.11318	11.0601	ENSG00000112782	CLIC5	significant
1392	2.04913	11.0601	ENSG00000087053	MTMR2	significant
1393	-2.46927	11.0601	ENSG00000267175	NA	significant
1394	2.14793	11.0574	ENSG00000251138	LINC02882	significant
1395	-2.99758	11.0561	ENSG00000196141	SPATS2L	significant
1396	1.99278	11.0533	ENSG00000164283	ESM1	significant
1397	2.06147	11.0484	ENSG00000178694	NSUN3	significant
1398	-2.29633	11.0482	ENSG00000235337	NA	significant
1399	1.69838	11.0456	ENSG00000279952	NA	significant
1400	-2.04666	11.0456	ENSG00000238804	LOC124904116	significant
1401	-2.61554	11.0456	ENSG00000103740	ACSBG1	significant
1402	-2.95235	11.0447	ENSG00000236497	LINC01744	significant
1403	2.26693	11.0391	ENSG00000085662	AKR1B1	significant
1404	2.14281	11.0351	ENSG00000230387	LOC100505664	significant
1405	2.63891	11.0309	ENSG00000250180	NA	significant
1406	-2.11286	11.0279	ENSG00000153208	MERTK	significant
1407	-2.32815	11.0272	ENSG00000062038	CDH3	significant
1408	1.96462	11.0252	ENSG00000105889	STEAP1B	significant
1409	1.5353	11.0177	ENSG00000101004	NINL	significant
1410	2.12659	11.016	ENSG00000150760	DOCK1	significant
1411	2.2995	11.0152	ENSG00000151388	ADAMTS12	significant
1412	-2.21665	11.0073	ENSG00000132518	GUCY2D	significant
1413	2.52824	11.0052	ENSG00000145220	LYAR	significant
1414	2.24956	11.0028	ENSG00000113645	WWC1	significant
1415	1.73397	10.9999	ENSG00000171051	FPR1	significant
1416	2.51886	10.9999	ENSG00000176771	NCKAP5	significant
1417	3.08264	10.9984	ENSG00000218194	HLFP1	significant
1418	-3.02645	10.9857	ENSG00000131196	NFATC1	significant
1419	1.61367	10.9806	ENSG00000026297	RNASET2	significant
1420	1.89383	10.9789	ENSG00000251003	NA	significant
1421	2.20925	10.9788	ENSG00000162687	KCNT2	significant
1422	1.88564	10.9788	ENSG00000227564	LINC00376	significant
1423	2.15977	10.9765	ENSG00000144868	TMEM108	significant
1424	2.51592	10.9715	ENSG00000188487	INSC	significant
1425	-2.13523	10.9707	ENSG00000239568	NA	significant
1426	2.22327	10.9675	ENSG00000280159	NA	significant
1427	1.63865	10.9669	ENSG00000224597	NA	significant
1428	2.53536	10.9657	ENSG00000002822	MAD1L1	significant
1429	1.57555	10.9632	ENSG00000162542	TMCO4	significant
1430	1.60747	10.9594	ENSG00000258520	NA	significant
1431	2.5342	10.9589	ENSG00000072786	STK10	significant
1432	2.34091	10.9556	ENSG00000148482	SLC39A12	significant
1433	2.49306	10.9513	ENSG00000197415	VEPH1	significant
1434	1.88822	10.9489	ENSG00000132915	PDE6A	significant
1435	2.14797	10.9484	ENSG00000144868	TMEM108	significant
1436	1.84508	10.9408	ENSG00000012124	CD22	significant
1437	1.90447	10.9406	ENSG00000182185	RAD51B	significant
1438	1.2882	10.9406	ENSG00000215244	LINC02649	significant
1439	2.02453	10.94	ENSG00000069702	TGFBR3	significant
1440	1.35871	10.9376	ENSG00000058404	CAMK2B	significant
1441	1.76861	10.9323	ENSG00000113140	SPARC	significant
1442	1.93628	10.9319	ENSG00000226087	LOC124907763	significant
1443	2.43574	10.9307	ENSG00000170385	SLC30A1	significant
1444	-2.84256	10.9257	ENSG00000204869	IGFL4	significant
1445	2.64945	10.9249	ENSG00000150893	FREM2	significant
1446	2.94181	10.9177	ENSG00000257180	NA	significant
1447	2.20459	10.9105	ENSG00000187268	FAM9C	significant
1448	-3.44245	10.9097	ENSG00000269256	NA	significant
1449	-2.19548	10.9092	ENSG00000278502	MIR6082	significant
1450	2.53073	10.9042	ENSG00000253712	NA	significant
1451	2.96381	10.9027	ENSG00000153283	CD96	significant
1452	2.03491	10.8994	ENSG00000127527	EPS15L1	significant
1453	-2.8537	10.8985	ENSG00000285892	NA	significant
1454	2.0559	10.8973	ENSG00000134775	FHOD3	significant
1455	2.85251	10.8948	ENSG00000272243	NA	significant
1456	2.91879	10.8894	ENSG00000070831	CDC42	significant
1457	1.961	10.8826	ENSG00000112699	GMDS	significant
1458	2.34698	10.8814	ENSG00000225140	LOC101930421	significant
1459	2.03696	10.881	ENSG00000156384	SFR1	significant
1460	-2.72618	10.8733	ENSG00000104043	ATP8B4	significant
1461	-1.93282	10.8733	ENSG00000271399	NA	significant
1462	-1.7893	10.8712	ENSG00000159314	ARHGAP27	significant
1463	1.86193	10.8712	ENSG00000271259	NA	significant
1464	2.59028	10.8685	ENSG00000284601	LOC105378736	significant
1465	2.94229	10.866	ENSG00000227207	RPL31P12	significant
1466	1.57041	10.8651	ENSG00000170525	PFKFB3	significant
1467	-3.23929	10.8647	ENSG00000107957	SH3PXD2A	significant
1468	2.60963	10.8647	ENSG00000144597	EAF1	significant
1469	2.56457	10.8638	ENSG00000116117	PARD3B	significant
1470	2.70455	10.8609	ENSG00000165714	BORCS5	significant
1471	1.60543	10.8604	ENSG00000151474	FRMD4A	significant
1472	1.61652	10.8602	ENSG00000223946	NA	significant
1473	3.48907	10.8565	ENSG00000181744	DIPK2A	significant
1474	2.44154	10.8562	ENSG00000249320	NA	significant
1475	-1.4097	10.8531	ENSG00000233483	LOC124904011	significant
1476	-1.69702	10.8514	ENSG00000244398	RPL36AP37	significant
1477	1.47122	10.8514	ENSG00000255558	NA	significant
1478	-3.56059	10.8503	ENSG00000233395	NA	significant
1479	-1.97249	10.8503	ENSG00000169247	SH3TC2	significant
1480	2.20564	10.8461	ENSG00000224215	C10orf67-AS1	significant
1481	-2.47672	10.8435	ENSG00000227036	LINC00511	significant
1482	-2.42441	10.8377	ENSG00000130508	PXDN	significant
1483	1.9537	10.8371	ENSG00000124181	PLCG1	significant
1484	2.74292	10.8353	ENSG00000213071	NA	significant
1485	1.92348	10.8329	ENSG00000250673	REELD1	significant
1486	2.03808	10.8216	ENSG00000011332	DPF1	significant
1487	1.73437	10.8164	ENSG00000250619	NA	significant
1488	3.39227	10.8122	ENSG00000255221	NA	significant
1489	2.51435	10.8102	ENSG00000236938	NA	significant
1490	2.3103	10.8093	ENSG00000281131	SCHLAP1	significant
1491	2.34677	10.803	ENSG00000237499	WAKMAR2	significant
1492	-2.35985	10.8022	ENSG00000100578	KIAA0586	significant
1493	2.39632	10.8	ENSG00000188596	CFAP54	significant
1494	2.54839	10.7956	ENSG00000242222	NA	significant
1495	2.71104	10.7918	ENSG00000221866	PLXNA4	significant
1496	2.03687	10.7887	ENSG00000101096	NFATC2	significant
1497	-1.64283	10.7866	ENSG00000233683	NA	significant
1498	1.88168	10.7857	ENSG00000165376	CLDN2	significant
1499	2.80012	10.7857	ENSG00000216588	IGSF23	significant
1500	-3.87628	10.7797	ENSG00000233968	LOC101928834	significant
1501	2.08359	10.7772	ENSG00000182621	PLCB1	significant
1502	-1.79072	10.773	ENSG00000256508	MRGPRF-AS1	significant
1503	-3.68497	10.7719	ENSG00000225911	NA	significant
1504	2.55445	10.7719	ENSG00000234784	NA	significant
1505	-3.08737	10.7719	ENSG00000237590	NA	significant
1506	2.09292	10.7712	ENSG00000157680	DGKI	significant
1507	1.93073	10.7712	ENSG00000267737	NA	significant
1508	-3.23661	10.767	ENSG00000187720	THSD4	significant
1509	-2.7556	10.7661	ENSG00000279179	NA	significant
1510	2.15728	10.7661	ENSG00000184349	EFNA5	significant
1511	-2.2916	10.7622	ENSG00000153317	ASAP1	significant
1512	-2.34284	10.7618	ENSG00000133961	NUMB	significant
1513	1.82043	10.759	ENSG00000267069	NA	significant
1514	2.04007	10.7567	ENSG00000212336	RNA5SP210	significant
1515	2.39729	10.7565	ENSG00000260572	NA	significant
1516	1.66622	10.7561	ENSG00000151276	MAGI1	significant
1517	2.11784	10.7536	ENSG00000148848	ADAM12	significant
1518	-2.50435	10.7531	ENSG00000091656	ZFHX4	significant
1519	1.9642	10.7521	ENSG00000204706	MAMDC2-AS1	significant
1520	1.97971	10.7512	ENSG00000239670	NA	significant
1521	3.03483	10.7482	ENSG00000134684	YARS1	significant
1522	1.71744	10.7466	ENSG00000230943	LINC02541	significant
1523	-1.51723	10.7455	ENSG00000136478	TEX2	significant
1524	1.89032	10.7415	ENSG00000124813	RUNX2	significant
1525	1.68115	10.7405	ENSG00000226973	NA	significant
1526	1.84507	10.7309	ENSG00000171444	MCC	significant
1527	-3.42972	10.7221	ENSG00000253433	NCRNA00250	significant
1528	1.99594	10.7157	ENSG00000065534	MYLK	significant
1529	-2.22031	10.7111	ENSG00000140937	CDH11	significant
1530	2.96914	10.7089	ENSG00000203565	NA	significant
1531	-3.02539	10.7011	ENSG00000228058	LINC01736	significant
1532	-3.19354	10.7005	ENSG00000256721	NA	significant
1533	1.80191	10.6998	ENSG00000218893	SUMO2P12	significant
1534	2.41098	10.6983	ENSG00000255501	CARD18	significant
1535	-2.53521	10.6978	ENSG00000227076	NA	significant
1536	1.50238	10.6935	ENSG00000165948	IFI27L1	significant
1537	2.98693	10.6928	ENSG00000253729	PRKDC	significant
1538	2.12359	10.6919	ENSG00000260971	NA	significant
1539	-2.74777	10.6917	ENSG00000225385	NA	significant
1540	-2.52549	10.6917	ENSG00000182185	RAD51B	significant
1541	-2.8879	10.6909	ENSG00000137842	TMEM62	significant
1542	2.26565	10.6906	ENSG00000272645	NA	significant
1543	2.63512	10.6906	ENSG00000233333	NA	significant
1544	1.64993	10.6801	ENSG00000174611	KY	significant
1545	-3.82289	10.6697	ENSG00000168961	LGALS9	significant
1546	2.21577	10.6661	ENSG00000120549	KIAA1217	significant
1547	2.50113	10.6653	ENSG00000144959	NCEH1	significant
1548	2.15194	10.6626	ENSG00000104419	NDRG1	significant
1549	2.55691	10.6609	ENSG00000164066	INTU	significant
1550	-2.99998	10.6609	ENSG00000283518	NA	significant
1551	2.20993	10.6604	ENSG00000206527	HACD2	significant
1552	1.61522	10.658	ENSG00000258760	NA	significant
1553	3.52322	10.6574	ENSG00000148680	HTR7	significant
1554	2.25032	10.6573	ENSG00000074047	GLI2	significant
1555	-3.09622	10.6473	ENSG00000156958	GALK2	significant
1556	2.70684	10.6473	ENSG00000228597	MTND4P1	significant
1557	2.38399	10.6454	ENSG00000120279	MYCT1	significant
1558	-2.32922	10.6424	ENSG00000244192	RPL11P2	significant
1559	-3.63384	10.6421	ENSG00000217716	RPS10P3	significant
1560	-2.32957	10.6413	ENSG00000258133	LOC101060021	significant
1561	2.60488	10.64	ENSG00000087303	NID2	significant
1562	2.38709	10.6278	ENSG00000237928	NFIA-AS2	significant
1563	2.96407	10.6258	ENSG00000112761	CCN6	significant
1564	-2.17621	10.6258	ENSG00000138138	ATAD1	significant
1565	1.77901	10.621	ENSG00000169047	IRS1	significant
1566	2.88445	10.6206	ENSG00000151023	ENKUR	significant
1567	1.82844	10.6198	ENSG00000135740	SLC9A5	significant
1568	2.65844	10.6181	ENSG00000170558	CDH2	significant
1569	1.65332	10.6162	ENSG00000175600	SUGCT	significant
1570	2.15827	10.6119	ENSG00000237947	NA	significant
1571	-1.64449	10.6094	ENSG00000254959	INMT-MINDY4	significant
1572	1.90739	10.6066	ENSG00000227591	HSD11B1-AS1	significant
1573	2.98189	10.6053	ENSG00000122691	TWIST1	significant
1574	2.45237	10.5989	ENSG00000206530	CFAP44	significant
1575	1.57384	10.5933	ENSG00000064651	SLC12A2	significant
1576	2.32454	10.5933	ENSG00000110274	CEP164	significant
1577	1.57754	10.5905	ENSG00000233519	NA	significant
1578	2.07409	10.5905	ENSG00000283155	NA	significant
1579	-2.53282	10.5877	ENSG00000161040	FBXL13	significant
1580	-2.137	10.5876	ENSG00000035664	DAPK2	significant
1581	1.48928	10.5831	ENSG00000254042	NA	significant
1582	1.35808	10.5823	ENSG00000145362	ANK2	significant
1583	1.6856	10.5819	ENSG00000101255	TRIB3	significant
1584	1.39288	10.5754	ENSG00000279841	NA	significant
1585	2.85339	10.5753	ENSG00000164494	PDSS2	significant
1586	-2.88306	10.5666	ENSG00000280639	LINC02204	significant
1587	1.75791	10.5663	ENSG00000255210	NA	significant
1588	2.27098	10.5646	ENSG00000197632	SERPINB2	significant
1589	3.07401	10.5595	ENSG00000205940	NA	significant
1590	2.85827	10.5589	ENSG00000252688	RNU6-579P	significant
1591	-1.8016	10.5566	ENSG00000166825	ANPEP	significant
1592	2.96432	10.5548	ENSG00000249229	NAMPTP2	significant
1593	-2.11793	10.55	ENSG00000087510	TFAP2C	significant
1594	1.99715	10.5495	ENSG00000265423	MIR4652	significant
1595	1.97485	10.5495	ENSG00000179813	FAM216B	significant
1596	1.7091	10.5463	ENSG00000229167	NA	significant
1597	-2.75123	10.545	ENSG00000103710	RASL12	significant
1598	2.21373	10.545	ENSG00000091428	RAPGEF4	significant
1599	2.24705	10.5404	ENSG00000100325	ASCC2	significant
1600	2.67769	10.5389	ENSG00000145819	ARHGAP26	significant
1601	2.47897	10.5345	ENSG00000188158	NHS	significant
1602	-1.70658	10.5313	ENSG00000225434	LINC01504	significant
1603	1.98017	10.5298	ENSG00000283154	SCHIP1	significant
1604	1.80211	10.5298	ENSG00000162849	KIF26B	significant
1605	2.42756	10.5277	ENSG00000251234	NA	significant
1606	3.38346	10.5263	ENSG00000166971	AKTIP	significant
1607	2.12018	10.5202	ENSG00000164674	SYTL3	significant
1608	-2.42892	10.5194	ENSG00000140262	TCF12	significant
1609	-2.90319	10.5186	ENSG00000184347	SLIT3	significant
1610	-1.45826	10.5146	ENSG00000162585	FAAP20	significant
1611	1.7471	10.5134	ENSG00000170290	SLN	significant
1612	-1.87121	10.5129	ENSG00000103018	CYB5B	significant
1613	-2.9743	10.5079	ENSG00000277013	NA	significant
1614	-2.72551	10.5079	ENSG00000254586	NA	significant
1615	-2.05713	10.5014	ENSG00000136449	MYCBPAP	significant
1616	1.94353	10.5012	ENSG00000170234	PWWP2A	significant
1617	-3.34831	10.5008	ENSG00000253974	NRG1-IT1	significant
1618	-2.49101	10.5007	ENSG00000146966	DENND2A	significant
1619	2.28414	10.5001	ENSG00000285798	NA	significant
1620	-2.31485	10.5	ENSG00000235911	NA	significant
1621	2.99433	10.4997	ENSG00000241684	ADAMTS9-AS2	significant
1622	-3.50194	10.497	ENSG00000285686	LINC02834	significant
1623	-2.64813	10.4923	ENSG00000117298	ECE1	significant
1624	2.23058	10.492	ENSG00000181804	SLC9A9	significant
1625	-2.33945	10.4847	ENSG00000011275	RNF216	significant
1626	3.05381	10.4847	ENSG00000272354	NA	significant
1627	1.80911	10.4841	ENSG00000182158	CREB3L2	significant
1628	-2.20374	10.4839	ENSG00000140481	CCDC33	significant
1629	-2.91702	10.4825	ENSG00000265994	NA	significant
1630	2.02342	10.4824	ENSG00000164081	TEX264	significant
1631	1.76585	10.4822	ENSG00000137491	SLCO2B1	significant
1632	2.19112	10.4797	ENSG00000125538	IL1B	significant
1633	2.32117	10.4743	ENSG00000213659	RSU1P3	significant
1634	2.23414	10.4716	ENSG00000249675	NA	significant
1635	2.21496	10.4632	ENSG00000048140	TSPAN17	significant
1636	4.31013	10.4613	ENSG00000172159	FRMD3	significant
1637	-2.20309	10.46	ENSG00000183092	BEGAIN	significant
1638	-2.87129	10.46	ENSG00000107562	CXCL12	significant
1639	-3.23893	10.4596	ENSG00000148655	LRMDA	significant
1640	2.52769	10.4596	ENSG00000260862	LOC101928446	significant
1641	-2.95697	10.4566	ENSG00000158321	AUTS2	significant
1642	1.68225	10.4556	ENSG00000101294	HM13	significant
1643	1.87744	10.4547	ENSG00000175985	PLEKHD1	significant
1644	1.77314	10.4512	ENSG00000239742	RN7SL672P	significant
1645	2.25183	10.4487	ENSG00000223552	NA	significant
1646	1.85865	10.4482	ENSG00000197467	COL13A1	significant
1647	2.16446	10.4388	ENSG00000148848	ADAM12	significant
1648	2.39427	10.4374	ENSG00000074771	NOX3	significant
1649	3.0014	10.4369	ENSG00000244436	RPLP2P4	significant
1650	2.42284	10.4363	ENSG00000124191	TOX2	significant
1651	-1.62023	10.4363	ENSG00000226905	NA	significant
1652	1.85857	10.4361	ENSG00000179546	HTR1D	significant
1653	2.08525	10.4314	ENSG00000145819	ARHGAP26	significant
1654	2.40195	10.4226	ENSG00000112425	EPM2A	significant
1655	3.14768	10.4219	ENSG00000271624	LOC100419058	significant
1656	1.46485	10.4215	ENSG00000255945	NA	significant
1657	2.8686	10.421	ENSG00000174611	KY	significant
1658	1.80694	10.4189	ENSG00000269927	NA	significant
1659	3.05577	10.4172	ENSG00000173559	NABP1	significant
1660	2.1977	10.4163	ENSG00000235901	NA	significant
1661	1.94476	10.4144	ENSG00000283237	MIR550B1	significant
1662	2.22817	10.4143	ENSG00000179097	HTR1F	significant
1663	-2.84075	10.4111	ENSG00000271491	LOC100131557	significant
1664	1.90117	10.4091	ENSG00000127329	PTPRB	significant
1665	2.61292	10.4086	ENSG00000160208	RRP1B	significant
1666	3.20227	10.4086	ENSG00000187172	NA	significant
1667	2.08841	10.3907	ENSG00000149418	ST14	significant
1668	-2.17107	10.3894	ENSG00000105171	POP4	significant
1669	1.88288	10.3892	ENSG00000233909	UBE2V1P4	significant
1670	1.6224	10.3883	ENSG00000113716	HMGXB3	significant
1671	1.74414	10.3874	ENSG00000134954	ETS1	significant
1672	2.37164	10.3802	ENSG00000185737	NRG3	significant
1673	2.06559	10.3788	ENSG00000258583	LINC01500	significant
1674	2.24173	10.3777	ENSG00000277315	NA	significant
1675	2.43941	10.3777	ENSG00000196878	LAMB3	significant
1676	2.79188	10.3741	ENSG00000206889	RNU6-1200P	significant
1677	1.47785	10.3737	ENSG00000224596	ZMIZ1-AS1	significant
1678	2.52224	10.3729	ENSG00000259026	NA	significant
1679	-1.97877	10.3723	ENSG00000188227	ZNF793	significant
1680	1.70351	10.3686	ENSG00000204767	INSYN2B	significant
1681	1.91819	10.3665	ENSG00000218586	NA	significant
1682	2.69673	10.3654	ENSG00000196586	MYO6	significant
1683	2.32544	10.3653	ENSG00000214357	NEURL1B	significant
1684	2.37808	10.3645	ENSG00000221866	PLXNA4	significant
1685	1.62868	10.3633	ENSG00000100813	ACIN1	significant
1686	2.58592	10.3607	ENSG00000183826	BTBD9	significant
1687	-2.32184	10.3585	ENSG00000187720	THSD4	significant
1688	1.87007	10.3572	ENSG00000232517	CSPG4BP	significant
1689	1.73507	10.3567	ENSG00000105889	STEAP1B	significant
1690	1.51872	10.3461	ENSG00000131435	PDLIM4	significant
1691	2.32178	10.3426	ENSG00000231131	LNCAROD	significant
1692	1.69695	10.3422	ENSG00000236090	NA	significant
1693	2.33318	10.3414	ENSG00000226673	LINC01108	significant
1694	2.24898	10.3363	ENSG00000132436	FIGNL1	significant
1695	1.40557	10.3363	ENSG00000041802	LSG1	significant
1696	2.18287	10.336	ENSG00000173926	MARCHF3	significant
1697	1.93608	10.336	ENSG00000113448	PDE4D	significant
1698	1.90775	10.3355	ENSG00000120279	MYCT1	significant
1699	-1.83238	10.3343	ENSG00000169129	AFAP1L2	significant
1700	2.08503	10.3322	ENSG00000185681	MORN5	significant
1701	2.04325	10.3322	ENSG00000270321	NA	significant
1702	1.43236	10.3292	ENSG00000273117	NA	significant
1703	2.77611	10.3262	ENSG00000285894	NA	significant
1704	2.06788	10.3262	ENSG00000238178	NA	significant
1705	2.03218	10.3241	ENSG00000120279	MYCT1	significant
1706	2.33974	10.3212	ENSG00000229646	NA	significant
1707	1.65131	10.3193	ENSG00000113273	ARSB	significant
1708	-1.81198	10.3188	ENSG00000261348	NA	significant
1709	-2.39133	10.3176	ENSG00000259370	NA	significant
1710	2.10771	10.3169	ENSG00000143507	DUSP10	significant
1711	-2.02484	10.3164	ENSG00000174332	GLIS1	significant
1712	3.19099	10.3155	ENSG00000205940	NA	significant
1713	2.43104	10.3116	ENSG00000159216	RUNX1	significant
1714	2.27995	10.3057	ENSG00000100628	ASB2	significant
1715	2.53995	10.3042	ENSG00000122862	SRGN	significant
1716	2.20608	10.3042	ENSG00000253111	NA	significant
1717	-1.96729	10.3042	ENSG00000183160	TMEM119	significant
1718	2.37073	10.3028	ENSG00000263363	MIR5702	significant
1719	-2.17289	10.301	ENSG00000182175	RGMA	significant
1720	2.37836	10.3007	ENSG00000010256	UQCRC1	significant
1721	1.67822	10.2995	ENSG00000175792	RUVBL1	significant
1722	1.51422	10.2974	ENSG00000074964	ARHGEF10L	significant
1723	2.20865	10.2942	ENSG00000130300	PLVAP	significant
1724	2.37887	10.2938	ENSG00000200310	RNA5SP215	significant
1725	1.72646	10.2926	ENSG00000152894	PTPRK	significant
1726	-3.18583	10.2907	ENSG00000224884	NA	significant
1727	-3.01915	10.2884	ENSG00000251574	LOC105379109	significant
1728	3.13832	10.2876	ENSG00000214113	LYRM4	significant
1729	2.07528	10.2876	ENSG00000231671	LINC01307	significant
1730	-1.68211	10.2799	NA	NA	significant
1731	1.94819	10.2773	ENSG00000145623	OSMR	significant
1732	2.01288	10.2754	ENSG00000196535	MYO18A	significant
1733	1.62937	10.2747	ENSG00000249306	LINC01411	significant
1734	1.84148	10.2747	ENSG00000250556	CCDC34P1	significant
1735	2.47649	10.2733	ENSG00000047578	KATNIP	significant
1736	-1.81182	10.2716	ENSG00000262097	NA	significant
1737	2.03985	10.2709	ENSG00000227855	NA	significant
1738	2.16327	10.2646	ENSG00000204623	POLR1HASP	significant
1739	1.79434	10.2635	ENSG00000127124	HIVEP3	significant
1740	1.86394	10.2624	ENSG00000101200	AVP	significant
1741	-2.19505	10.2624	ENSG00000168918	INPP5D	significant
1742	2.20711	10.2598	ENSG00000249584	LINC02225	significant
1743	2.81531	10.2592	ENSG00000224116	INHBA-AS1	significant
1744	1.96493	10.256	ENSG00000265813	RN7SL300P	significant
1745	-3.30116	10.2546	ENSG00000230249	NA	significant
1746	-2.07086	10.2546	ENSG00000146463	ZMYM4	significant
1747	1.87658	10.2545	ENSG00000239001	RNU6-420P	significant
1748	-2.6389	10.2486	ENSG00000103546	SLC6A2	significant
1749	-2.93429	10.2486	ENSG00000140481	CCDC33	significant
1750	-2.49142	10.2412	ENSG00000279551	NA	significant
1751	2.33756	10.2411	ENSG00000230123	DLEC1P1	significant
1752	-2.74942	10.2407	ENSG00000257150	PGAM1P5	significant
1753	2.35048	10.2378	ENSG00000071909	MYO3B	significant
1754	2.98315	10.2368	ENSG00000255218	OR5BC1P	significant
1755	2.76657	10.2326	ENSG00000248869	LINC02511	significant
1756	2.18083	10.2317	ENSG00000151388	ADAMTS12	significant
1757	-3.25485	10.2311	ENSG00000255595	LOC101927531	significant
1758	-1.95798	10.2294	ENSG00000266074	BAHCC1	significant
1759	-3.40598	10.2236	ENSG00000166387	PPFIBP2	significant
1760	2.2806	10.2177	ENSG00000229177	NA	significant
1761	-2.93299	10.2144	ENSG00000148655	LRMDA	significant
1762	-2.05177	10.2118	ENSG00000237471	LOC102723446	significant
1763	1.82792	10.2111	ENSG00000239699	HNRNPA3P8	significant
1764	2.19033	10.2091	ENSG00000196482	ESRRG	significant
1765	-1.81782	10.2068	ENSG00000260139	CSPG4P13	significant
1766	-2.09364	10.2047	ENSG00000261095	LOC101928708	significant
1767	2.78017	10.204	ENSG00000198604	BAZ1A	significant
1768	-2.09089	10.2013	ENSG00000251372	LINC00499	significant
1769	-2.98434	10.2003	ENSG00000271538	NA	significant
1770	1.92827	10.198	ENSG00000207651	MIR28	significant
1771	2.1442	10.198	ENSG00000206052	DOK6	significant
1772	-1.92835	10.1976	ENSG00000216781	NA	significant
1773	3.28193	10.1976	ENSG00000285280	NA	significant
1774	1.65052	10.1933	ENSG00000266617	MIR3692	significant
1775	2.14454	10.1896	ENSG00000138311	ZNF365	significant
1776	1.86727	10.1896	ENSG00000113645	WWC1	significant
1777	2.60639	10.1868	ENSG00000259579	NA	significant
1778	-2.15044	10.1855	ENSG00000133030	MPRIP	significant
1779	1.92256	10.1845	ENSG00000184903	IMMP2L	significant
1780	-3.66468	10.182	ENSG00000104635	SLC39A14	significant
1781	-1.78167	10.1794	ENSG00000112182	BACH2	significant
1782	1.77264	10.1781	ENSG00000030419	IKZF2	significant
1783	-1.52319	10.1776	ENSG00000162804	SNED1	significant
1784	1.519	10.1742	ENSG00000275741	NA	significant
1785	2.11454	10.1719	ENSG00000223421	NA	significant
1786	-2.33984	10.1676	ENSG00000242545	NA	significant
1787	2.66971	10.1626	ENSG00000130956	HABP4	significant
1788	1.76062	10.1572	ENSG00000125149	PHAF1	significant
1789	2.75272	10.1565	ENSG00000107518	ATRNL1	significant
1790	2.17534	10.154	ENSG00000233926	TLE1-DT	significant
1791	1.44392	10.1536	ENSG00000229400	NA	significant
1792	-1.79419	10.1509	ENSG00000106772	PRUNE2	significant
1793	1.46604	10.1509	ENSG00000251204	NA	significant
1794	-2.25139	10.1476	ENSG00000143320	CRABP2	significant
1795	2.34121	10.1476	ENSG00000199806	RNA5SP491	significant
1796	-2.75235	10.1448	ENSG00000235142	LINC02532	significant
1797	1.931	10.138	ENSG00000173077	DELEC1	significant
1798	1.92585	10.138	ENSG00000169189	NSMCE1	significant
1799	2.6861	10.135	ENSG00000273792	NA	significant
1800	2.00774	10.1334	ENSG00000228412	LNC-LBCS	significant
1801	-1.68854	10.1316	ENSG00000146966	DENND2A	significant
1802	2.76419	10.131	ENSG00000248309	MEF2C-AS1	significant
1803	-3.56938	10.1251	ENSG00000259134	LINC00924	significant
1804	2.55783	10.1236	ENSG00000258183	LINC02392	significant
1805	1.83585	10.1234	ENSG00000225053	NA	significant
1806	-2.88233	10.1188	ENSG00000154678	PDE1C	significant
1807	3.04875	10.1183	ENSG00000183783	KCTD8	significant
1808	3.16897	10.1157	ENSG00000165609	NUDT5	significant
1809	1.88953	10.1156	ENSG00000111424	VDR	significant
1810	1.58407	10.1118	ENSG00000265465	MIR4768	significant
1811	1.60861	10.1115	ENSG00000130147	SH3BP4	significant
1812	1.68034	10.1089	ENSG00000226519	NA	significant
1813	2.16207	10.106	ENSG00000167491	GATAD2A	significant
1814	1.91974	10.1056	ENSG00000254777	NA	significant
1815	-3.71762	10.1054	ENSG00000251890	RNA5SP497	significant
1816	2.00398	10.1037	ENSG00000133640	LRRIQ1	significant
1817	3.48573	10.0962	ENSG00000183783	KCTD8	significant
1818	2.37594	10.0903	ENSG00000240518	RPL36P11	significant
1819	-1.67833	10.0882	ENSG00000277749	LOC124903525	significant
1820	1.72446	10.0858	ENSG00000125257	ABCC4	significant
1821	1.20335	10.0853	ENSG00000253067	NA	significant
1822	1.85655	10.0842	ENSG00000116871	MAP7D1	significant
1823	-2.83411	10.0831	ENSG00000171723	GPHN	significant
1824	2.25576	10.0831	ENSG00000271249	DIMT1P1	significant
1825	3.06667	10.0812	ENSG00000253408	NA	significant
1826	1.95779	10.0792	ENSG00000282943	NA	significant
1827	-3.13273	10.0728	ENSG00000272341	NA	significant
1828	3.25035	10.0718	ENSG00000084234	APLP2	significant
1829	1.50872	10.0701	ENSG00000138829	FBN2	significant
1830	2.27115	10.0688	ENSG00000100722	ZC3H14	significant
1831	2.50638	10.0671	ENSG00000077238	IL4R	significant
1832	1.84174	10.0649	ENSG00000135632	SMYD5	significant
1833	-2.50824	10.0649	ENSG00000253468	NA	significant
1834	2.44457	10.0638	ENSG00000201315	RN7SKP227	significant
1835	2.26336	10.0635	ENSG00000144642	RBMS3	significant
1836	2.51709	10.0623	ENSG00000106617	PRKAG2	significant
1837	1.78398	10.0618	ENSG00000231601	NA	significant
1838	2.19944	10.0577	ENSG00000150907	FOXO1	significant
1839	-3.35852	10.0562	ENSG00000229175	LINC00382	significant
1840	2.00121	10.0546	ENSG00000265725	MIR3144	significant
1841	2.3551	10.0545	ENSG00000143324	XPR1	significant
1842	1.88411	10.052	ENSG00000283468	MIR4454	significant
1843	1.6323	10.0468	ENSG00000158985	CDC42SE2	significant
1844	1.94522	10.044	ENSG00000279429	NA	significant
1845	2.05145	10.0394	ENSG00000238523	RNU7-107P	significant
1846	2.10763	10.0394	ENSG00000110203	FOLR3	significant
1847	2.19349	10.0388	ENSG00000248132	LINC02101	significant
1848	1.92654	10.0375	ENSG00000281809	NA	significant
1849	1.61158	10.0351	ENSG00000166436	TRIM66	significant
1850	2.43073	10.0348	ENSG00000088298	EDEM2	significant
1851	-2.32959	10.0317	ENSG00000186918	ZNF395	significant
1852	2.29275	10.0314	ENSG00000119487	MAPKAP1	significant
1853	1.64891	10.0303	ENSG00000117598	PLPPR5	significant
1854	2.47715	10.0302	ENSG00000214226	C17orf67	significant
1855	2.76016	10.0281	ENSG00000199260	RNU6-874P	significant
1856	1.44951	10.0276	ENSG00000242889	RN7SL449P	significant
1857	-2.8681	10.0275	ENSG00000259225	LINC02345	significant
1858	1.47395	10.0267	ENSG00000285744	NA	significant
1859	2.12709	10.0252	ENSG00000256378	NA	significant
1860	-2.10003	10.0235	ENSG00000136205	TNS3	significant
1861	2.31112	10.0228	ENSG00000187134	AKR1C1	significant
1862	2.44782	10.022	ENSG00000250039	NA	significant
1863	2.22728	10.0183	ENSG00000232712	KIZ-AS1	significant
1864	-1.95786	10.0162	ENSG00000265994	NA	significant
1865	2.11675	10.0104	ENSG00000229444	ST3GAL3-AS1	significant
1866	2.70689	10.0069	ENSG00000232849	NA	significant
1867	-1.8262	10.0062	ENSG00000227463	LOC101927575	significant
1868	2.45224	10.0014	ENSG00000183826	BTBD9	significant
1869	-1.81618	10.0004	ENSG00000100106	TRIOBP	significant
1870	2.36406	10.0001	ENSG00000197548	ATG7	significant
1871	1.596	9.99973	ENSG00000197256	KANK2	significant
1872	1.28447	9.99063	ENSG00000224715	LOC339685	significant
1873	1.71954	9.99058	ENSG00000130723	NA	significant
1874	3.12513	9.99019	ENSG00000285584	NA	significant
1875	-2.52148	9.9887	ENSG00000196123	MATCAP1	significant
1876	-2.3542	9.97735	ENSG00000267371	NA	significant
1877	1.38912	9.97416	ENSG00000196182	STK40	significant
1878	2.10855	9.97202	ENSG00000152104	PTPN14	significant
1879	1.7924	9.97123	ENSG00000255945	NA	significant
1880	2.37247	9.96569	ENSG00000227012	NA	significant
1881	2.7458	9.96316	ENSG00000256115	LINC02443	significant
1882	2.28564	9.95903	ENSG00000164185	ZNF474	significant
1883	1.60753	9.95564	ENSG00000177311	ZBTB38	significant
1884	2.15902	9.95189	ENSG00000279450	NA	significant
1885	2.53497	9.95045	ENSG00000253311	LINC01847	significant
1886	-2.59762	9.95039	ENSG00000182704	TSKU	significant
1887	-2.67614	9.94897	ENSG00000269534	NA	significant
1888	2.50734	9.94684	ENSG00000277925	TERC	significant
1889	-3.13502	9.94684	ENSG00000249312	NA	significant
1890	2.14334	9.94615	ENSG00000134242	PTPN22	significant
1891	1.56316	9.94523	ENSG00000242104	NA	significant
1892	2.36061	9.94513	ENSG00000073849	ST6GAL1	significant
1893	2.85126	9.94461	ENSG00000184611	KCNH7	significant
1894	2.15142	9.94276	ENSG00000136573	BLK	significant
1895	2.80541	9.94172	ENSG00000224116	INHBA-AS1	significant
1896	-2.81701	9.93591	ENSG00000232973	CYP1B1-AS1	significant
1897	-1.97936	9.92627	ENSG00000128833	MYO5C	significant
1898	1.63363	9.92322	ENSG00000132334	PTPRE	significant
1899	-2.22276	9.9172	ENSG00000251244	NA	significant
1900	2.05164	9.9172	ENSG00000237629	NA	significant
1901	1.77953	9.91651	ENSG00000259078	NA	significant
1902	1.64166	9.91117	ENSG00000151474	FRMD4A	significant
1903	1.59414	9.91074	ENSG00000151474	FRMD4A	significant
1904	1.92627	9.91008	ENSG00000171310	CHST11	significant
1905	1.88246	9.90931	ENSG00000196295	NA	significant
1906	1.66525	9.90571	ENSG00000162746	FCRLB	significant
1907	1.85473	9.9055	ENSG00000271042	NA	significant
1908	-2.0542	9.90082	ENSG00000259342	NA	significant
1909	2.63838	9.89985	ENSG00000277319	NA	significant
1910	-1.90821	9.89396	ENSG00000055118	KCNH2	significant
1911	2.18001	9.89381	ENSG00000087269	NOP14	significant
1912	1.88451	9.89381	ENSG00000157680	DGKI	significant
1913	2.15089	9.8895	ENSG00000260348	NA	significant
1914	2.37271	9.88936	ENSG00000181072	CHRM2	significant
1915	1.89703	9.88922	ENSG00000226948	RPS4XP2	significant
1916	2.26176	9.88654	ENSG00000136068	FLNB	significant
1917	2.90191	9.88654	ENSG00000249743	NA	significant
1918	2.5838	9.88553	ENSG00000224081	SLC44A3-AS1	significant
1919	1.55283	9.88541	ENSG00000170231	FABP6	significant
1920	2.23186	9.88424	ENSG00000197965	MPZL1	significant
1921	1.86898	9.88424	ENSG00000148498	PARD3	significant
1922	2.81542	9.88268	ENSG00000126010	GRPR	significant
1923	2.74436	9.88077	ENSG00000165868	HSPA12A	significant
1924	1.52316	9.87939	ENSG00000235426	NA	significant
1925	-3.00961	9.87761	ENSG00000151322	NPAS3	significant
1926	2.5422	9.87738	ENSG00000151474	FRMD4A	significant
1927	2.30873	9.87606	ENSG00000251206	NA	significant
1928	-1.28299	9.87281	ENSG00000120093	HOXB3	significant
1929	2.5976	9.8722	ENSG00000230990	NA	significant
1930	2.4261	9.86951	ENSG00000251888	RN7SKP190	significant
1931	-2.19763	9.8678	ENSG00000228630	HOTAIR	significant
1932	-2.78069	9.86587	ENSG00000222682	RNA5SP38	significant
1933	2.33853	9.86485	ENSG00000104356	POP1	significant
1934	-2.56921	9.86446	ENSG00000152127	MGAT5	significant
1935	-2.78947	9.85979	ENSG00000267764	NA	significant
1936	2.65829	9.85927	ENSG00000228190	RPL23AP16	significant
1937	1.8623	9.85915	ENSG00000249069	LINC01033	significant
1938	1.90791	9.85469	ENSG00000230716	KRT8P7	significant
1939	1.851	9.85295	ENSG00000201436	RNU6-660P	significant
1940	1.90414	9.85275	ENSG00000283010	NA	significant
1941	-1.71574	9.85023	ENSG00000259473	LINC02205	significant
1942	1.71387	9.84979	ENSG00000203709	NA	significant
1943	3.1918	9.8441	ENSG00000199450	RNA5SP276	significant
1944	2.60223	9.84288	ENSG00000152127	MGAT5	significant
1945	-2.57387	9.84093	ENSG00000259925	NA	significant
1946	1.98424	9.83987	ENSG00000265140	MIR4301	significant
1947	1.88763	9.83953	ENSG00000255443	NA	significant
1948	-2.48573	9.83947	ENSG00000271232	NA	significant
1949	1.64695	9.83888	ENSG00000233387	NA	significant
1950	-2.46883	9.83811	ENSG00000143603	KCNN3	significant
1951	2.23469	9.83559	ENSG00000084444	FAM234B	significant
1952	3.04349	9.83556	ENSG00000112249	ASCC3	significant
1953	-1.98071	9.83439	ENSG00000264406	MIR548AP	significant
1954	2.46574	9.8334	ENSG00000249306	LINC01411	significant
1955	-2.48294	9.83332	ENSG00000185924	RTN4RL1	significant
1956	2.40971	9.82918	ENSG00000144868	TMEM108	significant
1957	1.78731	9.82918	ENSG00000169129	AFAP1L2	significant
1958	1.43938	9.82918	ENSG00000118420	UBE3D	significant
1959	-1.95093	9.8285	ENSG00000079337	RAPGEF3	significant
1960	1.77657	9.82791	ENSG00000162542	TMCO4	significant
1961	1.66021	9.82769	ENSG00000106459	NRF1	significant
1962	2.56036	9.82762	ENSG00000237356	NA	significant
1963	2.24138	9.82609	ENSG00000230266	XXYLT1-AS2	significant
1964	2.35115	9.82427	ENSG00000271624	LOC100419058	significant
1965	2.47506	9.82393	ENSG00000252556	RNU6-256P	significant
1966	2.95296	9.82389	ENSG00000183580	FBXL7	significant
1967	-1.65409	9.82013	ENSG00000174837	ADGRE1	significant
1968	1.67928	9.8176	ENSG00000243273	LOC124909446	significant
1969	2.35543	9.81516	ENSG00000014824	SLC30A9	significant
1970	2.72093	9.81485	ENSG00000204764	RANBP17	significant
1971	-2.79788	9.81266	ENSG00000267101	NA	significant
1972	1.85444	9.8102	NA	NA	significant
1973	1.67966	9.80975	ENSG00000151474	FRMD4A	significant
1974	-3.23895	9.80975	ENSG00000260995	LOC101927450	significant
1975	2.33967	9.80851	ENSG00000142798	HSPG2	significant
1976	2.50617	9.80818	ENSG00000133107	TRPC4	significant
1977	2.15257	9.8066	ENSG00000153237	CCDC148	significant
1978	-2.54719	9.80206	ENSG00000169604	ANTXR1	significant
1979	2.77279	9.80099	ENSG00000148848	ADAM12	significant
1980	2.26973	9.80015	ENSG00000236559	NA	significant
1981	1.96785	9.80015	ENSG00000160188	RSPH1	significant
1982	1.93856	9.80015	ENSG00000160563	MED27	significant
1983	2.96993	9.79947	ENSG00000269985	FARS2-AS1	significant
1984	1.83922	9.79654	ENSG00000231185	SPRY4-AS1	significant
1985	-2.04778	9.79654	ENSG00000242154	NA	significant
1986	1.79799	9.79532	ENSG00000168454	TXNDC2	significant
1987	2.57199	9.79506	ENSG00000015676	NUDCD3	significant
1988	2.58652	9.79293	ENSG00000136267	DGKB	significant
1989	-2.58527	9.79287	ENSG00000201196	NA	significant
1990	1.86932	9.79228	ENSG00000256249	NA	significant
1991	2.17338	9.79103	ENSG00000251638	NA	significant
1992	2.08123	9.79008	ENSG00000234261	NA	significant
1993	2.08765	9.79008	ENSG00000252484	RN7SKP49	significant
1994	-2.88482	9.78998	ENSG00000163517	HDAC11	significant
1995	2.84057	9.78874	ENSG00000101109	STK4	significant
1996	-2.87396	9.78874	ENSG00000238051	ISCUP1	significant
1997	3.20829	9.78783	ENSG00000216710	NA	significant
1998	2.32214	9.78179	ENSG00000254486	LINC02547	significant
1999	-2.67528	9.78154	ENSG00000011376	LARS2	significant
[truncated: 204,529+ more rows]

## Sheet: E6. RA.vs.p53.RA.volcano
	xax	yax	labels	symbol	cols
1	4.43804	38.9582	ENSG00000260765	NA	significant
2	-4.70153	33.064	NA	NA	significant
3	3.45728	28.526	ENSG00000144535	DIS3L2	significant
4	3.89504	27.8907	ENSG00000164256	PRDM9	significant
5	3.399	26.9392	ENSG00000253224	NA	significant
6	-4.11881	26.8316	ENSG00000162761	LMX1A	significant
7	2.84586	26.4377	ENSG00000226673	LINC01108	significant
8	-3.14635	26.4377	ENSG00000275212	NA	significant
9	3.45794	26.24	ENSG00000183715	OPCML	significant
10	-3.52723	25.867	ENSG00000250838	NA	significant
11	4.24669	25.5353	ENSG00000073578	SDHA	significant
12	3.07574	25.5353	ENSG00000272832	NA	significant
13	1.8699	25.3024	ENSG00000188064	WNT7B	significant
14	3.10592	24.773	ENSG00000104237	RP1	significant
15	2.2362	24.1673	ENSG00000178585	CTNNBIP1	significant
16	2.49487	23.9164	ENSG00000149506	ZP1	significant
17	2.49737	23.6715	ENSG00000159216	RUNX1	significant
18	3.25001	23.6715	ENSG00000172159	FRMD3	significant
19	-2.88196	23.2354	ENSG00000182183	SHISAL2A	significant
20	2.19927	23.1403	ENSG00000124126	PREX1	significant
21	2.56982	22.8241	ENSG00000182621	PLCB1	significant
22	-3.71629	22.61	ENSG00000135749	PCNX2	significant
23	2.52316	22.5632	ENSG00000145014	TMEM44	significant
24	-3.12138	22.54	ENSG00000227043	LINC01682	significant
25	-3.50273	22.5237	ENSG00000259369	NA	significant
26	3.25492	22.5205	ENSG00000242086	SDHAP2	significant
27	-3.14828	22.5161	ENSG00000185986	NA	significant
28	3.10897	22.0667	ENSG00000248753	NA	significant
29	-2.99522	22.0205	ENSG00000135750	KCNK1	significant
30	3.19491	21.7741	ENSG00000182022	CHST15	significant
31	4.47322	21.7355	ENSG00000181744	DIPK2A	significant
32	-3.96606	21.5174	ENSG00000237590	NA	significant
33	-3.82142	21.4813	ENSG00000116667	C1orf21	significant
34	-2.99461	21.0991	ENSG00000264174	NA	significant
35	-2.45495	21.0903	ENSG00000157890	MEGF11	significant
36	-2.74267	21.0451	ENSG00000141576	RNF157	significant
37	-2.20319	20.9357	ENSG00000092929	UNC13D	significant
38	1.69861	20.9227	ENSG00000255558	NA	significant
39	-4.48662	20.6563	ENSG00000148655	LRMDA	significant
40	-2.488	20.6332	ENSG00000130720	FIBCD1	significant
41	-2.81242	20.6188	ENSG00000100842	EFS	significant
42	2.14809	20.6175	ENSG00000254211	LINC01485	significant
43	2.88894	20.5248	ENSG00000235703	EOLA2-DT	significant
44	2.24347	20.3372	ENSG00000151388	ADAMTS12	significant
45	-3.62082	20.3166	ENSG00000131459	GFPT2	significant
46	3.31234	20.1085	ENSG00000221866	PLXNA4	significant
47	3.08082	20.0816	ENSG00000228697	LOC101928565	significant
48	2.28415	20.015	ENSG00000171631	P2RY6	significant
49	-2.12706	19.9457	ENSG00000231721	LINC-PINT	significant
50	2.61131	19.802	ENSG00000222178	RNA5SP181	significant
51	2.25057	19.802	ENSG00000146918	NCAPG2	significant
52	2.76829	19.802	ENSG00000221866	PLXNA4	significant
53	2.3966	19.7389	ENSG00000224700	NA	significant
54	2.25596	19.7389	ENSG00000071242	RPS6KA2	significant
55	2.83325	19.7186	ENSG00000105738	SIPA1L3	significant
56	3.43628	19.7186	ENSG00000169251	NMD3	significant
57	-5.48067	19.709	ENSG00000258754	NA	significant
58	2.69316	19.6691	ENSG00000250447	LINC02105	significant
59	-2.90598	19.6397	ENSG00000120949	TNFRSF8	significant
60	2.62163	19.6068	ENSG00000253768	NA	significant
61	3.96007	19.5666	ENSG00000145979	TBC1D7	significant
62	2.43654	19.4972	ENSG00000130147	SH3BP4	significant
63	2.05834	19.4952	ENSG00000072682	P4HA2	significant
64	-2.56286	19.4952	ENSG00000283906	IGHV4-80	significant
65	2.46216	19.4488	ENSG00000119321	FKBP15	significant
66	2.57617	19.4164	ENSG00000172159	FRMD3	significant
67	3.91242	19.4007	ENSG00000259026	NA	significant
68	-2.74252	19.2807	ENSG00000224596	ZMIZ1-AS1	significant
69	2.87207	19.2807	ENSG00000240086	LOC102724019	significant
70	-2.98854	19.2636	ENSG00000253281	LOC101929528	significant
71	2.89996	19.2477	ENSG00000241684	ADAMTS9-AS2	significant
72	-3.31526	19.1528	ENSG00000238950	RNU7-173P	significant
73	-3.49882	19.0317	ENSG00000168079	SCARA5	significant
74	3.22017	19.0317	ENSG00000227591	HSD11B1-AS1	significant
75	3.52606	18.9651	ENSG00000252337	NA	significant
76	2.15187	18.9305	ENSG00000227902	NA	significant
77	-3.66171	18.7725	ENSG00000234504	NA	significant
78	-2.84412	18.7714	ENSG00000143320	CRABP2	significant
79	2.8882	18.6925	ENSG00000169509	CRCT1	significant
80	2.07792	18.6759	ENSG00000230402	NA	significant
81	3.44602	18.6306	ENSG00000258539	NA	significant
82	2.08205	18.472	ENSG00000249647	LINC02900	significant
83	2.65921	18.4661	ENSG00000266407	MIR3157	significant
84	-4.13982	18.4354	ENSG00000255690	TRIL	significant
85	2.62933	18.4272	ENSG00000234210	LOC101927914	significant
86	-2.34727	18.3884	ENSG00000271474	NA	significant
87	1.85908	18.3712	ENSG00000119900	OGFRL1	significant
88	2.11938	18.3302	ENSG00000178568	ERBB4	significant
89	3.03981	18.2998	ENSG00000068024	HDAC4	significant
90	-2.778	18.2413	ENSG00000154447	SH3RF1	significant
91	2.68791	18.1789	ENSG00000270434	NA	significant
92	2.89993	18.1509	ENSG00000010322	NISCH	significant
93	2.04659	18.1493	ENSG00000255558	NA	significant
94	3.72367	18.0638	ENSG00000181744	DIPK2A	significant
95	3.32263	18.038	ENSG00000102452	NALCN	significant
96	2.54976	18.0236	ENSG00000134955	SLC37A2	significant
97	2.95205	17.9739	ENSG00000189056	RELN	significant
98	2.78762	17.9676	ENSG00000077235	GTF3C1	significant
99	2.28478	17.9635	ENSG00000124224	NA	significant
100	1.83985	17.9635	ENSG00000112033	PPARD	significant
101	3.77082	17.9365	ENSG00000228195	NA	significant
102	2.47184	17.9365	ENSG00000229373	LINC00452	significant
103	2.73496	17.9356	ENSG00000221866	PLXNA4	significant
104	2.476	17.8901	ENSG00000255270	NA	significant
105	3.73944	17.8436	ENSG00000104626	ERI1	significant
106	1.94419	17.8167	ENSG00000026652	AGPAT4	significant
107	-3.00394	17.8075	ENSG00000228503	NA	significant
108	1.89462	17.7883	ENSG00000221866	PLXNA4	significant
109	1.85218	17.7457	ENSG00000235180	LINC00601	significant
110	2.81974	17.7288	ENSG00000157224	CLDN12	significant
111	2.89966	17.7203	ENSG00000223436	NA	significant
112	-3.33374	17.698	ENSG00000130635	COL5A1	significant
113	3.876	17.696	ENSG00000184588	PDE4B	significant
114	-2.16218	17.6857	ENSG00000259424	NA	significant
115	1.8667	17.6239	ENSG00000248949	NA	significant
116	-2.97753	17.6107	ENSG00000275295	LOC100419775	significant
117	2.915	17.5501	ENSG00000197467	COL13A1	significant
118	2.79427	17.5013	ENSG00000281903	NA	significant
119	2.62633	17.4766	ENSG00000170324	FRMPD2	significant
120	2.07323	17.4385	ENSG00000137494	ANKRD42	significant
121	-3.90545	17.4382	ENSG00000277288	LINC02881	significant
122	-2.14121	17.397	ENSG00000237026	NA	significant
123	2.47683	17.3951	ENSG00000054611	TBC1D22A	significant
124	2.22391	17.324	ENSG00000164707	SLC13A4	significant
125	2.05687	17.2821	ENSG00000148158	SNX30	significant
126	2.97388	17.2821	ENSG00000229646	NA	significant
127	1.53645	17.2164	ENSG00000251413	NA	significant
128	2.86091	17.1237	ENSG00000258393	NA	significant
129	2.28441	17.1164	ENSG00000136828	RALGPS1	significant
130	-3.27023	17.0787	ENSG00000236708	NA	significant
131	3.91663	17.0102	ENSG00000224116	INHBA-AS1	significant
132	-2.34736	17.0059	ENSG00000176155	CCDC57	significant
133	-2.57141	17.0042	ENSG00000143061	IGSF3	significant
134	2.20442	16.9871	ENSG00000163840	DTX3L	significant
135	-2.76193	16.9807	ENSG00000110063	DCPS	significant
136	3.06856	16.9121	ENSG00000254438	LINC02683	significant
137	-3.211	16.9121	ENSG00000257271	NA	significant
138	-2.66605	16.9102	ENSG00000122863	CHST3	significant
139	-2.19677	16.8424	ENSG00000279931	NA	significant
140	2.75204	16.7757	ENSG00000172159	FRMD3	significant
141	-1.94689	16.7757	NA	NA	significant
142	-1.96412	16.7353	ENSG00000146966	DENND2A	significant
143	3.29239	16.7352	ENSG00000163638	ADAMTS9	significant
144	3.78156	16.6722	ENSG00000178789	CD300LB	significant
145	-3.16068	16.6605	ENSG00000081923	ATP8B1	significant
146	2.95337	16.6383	ENSG00000250672	NA	significant
147	-2.48489	16.6383	ENSG00000068024	HDAC4	significant
148	2.97354	16.6139	ENSG00000186716	BCR	significant
149	1.9861	16.4835	ENSG00000155093	PTPRN2	significant
150	2.01209	16.4742	ENSG00000079841	RIMS1	significant
151	2.75264	16.453	ENSG00000172159	FRMD3	significant
152	2.41719	16.4237	ENSG00000224361	NA	significant
153	3.68578	16.3492	ENSG00000184307	ZDHHC23	significant
154	2.74556	16.3181	ENSG00000242222	NA	significant
155	1.89186	16.3181	ENSG00000118420	UBE3D	significant
156	-2.26741	16.3023	ENSG00000125726	CD70	significant
157	3.80504	16.2667	ENSG00000249607	NA	significant
158	2.72877	16.2588	ENSG00000152952	PLOD2	significant
159	2.66101	16.2416	ENSG00000180884	ZNF792	significant
160	3.14163	16.2316	ENSG00000265879	MIR4748	significant
161	-3.85297	16.2071	ENSG00000198626	RYR2	significant
162	2.65925	16.2071	ENSG00000253843	NA	significant
163	2.40427	16.1786	ENSG00000169247	SH3TC2	significant
164	-3.80037	16.1655	ENSG00000275212	NA	significant
165	3.21393	16.1472	ENSG00000186207	LCE5A	significant
166	-3.74803	16.0868	ENSG00000095637	SORBS1	significant
167	2.56882	16.0852	ENSG00000150760	DOCK1	significant
168	3.02199	16.0399	ENSG00000184465	WDR27	significant
169	-4.11953	16.0317	ENSG00000277654	LOC440311	significant
170	2.63307	16.0218	ENSG00000133216	EPHB2	significant
171	1.88782	15.9645	ENSG00000212377	LOC124900345	significant
172	2.58985	15.9206	ENSG00000273384	NA	significant
173	2.5658	15.9192	ENSG00000171502	COL24A1	significant
174	-2.11328	15.9191	ENSG00000129646	QRICH2	significant
175	2.02428	15.9191	ENSG00000180233	ZNRF2	significant
176	3.10267	15.907	ENSG00000071242	RPS6KA2	significant
177	2.43563	15.9004	ENSG00000213071	NA	significant
178	-2.23229	15.8909	ENSG00000228271	LINC02048	significant
179	-1.93156	15.8679	ENSG00000169026	SLC49A3	significant
180	3.05959	15.865	ENSG00000274919	NA	significant
181	2.56795	15.8479	ENSG00000148396	SEC16A	significant
182	-4.27481	15.8072	ENSG00000212421	LOC124900285	significant
183	-3.73584	15.8018	ENSG00000186094	AGBL4	significant
184	-3.2978	15.7898	ENSG00000174156	GSTA3	significant
185	2.35022	15.7614	ENSG00000113140	SPARC	significant
186	3.53336	15.7458	ENSG00000181744	DIPK2A	significant
187	2.00039	15.7323	ENSG00000259026	NA	significant
188	-2.58426	15.7257	ENSG00000266858	NA	significant
189	-2.24903	15.7147	ENSG00000116574	RHOU	significant
190	2.86346	15.684	ENSG00000165868	HSPA12A	significant
191	2.60602	15.6765	ENSG00000283459	NA	significant
192	2.15557	15.6664	ENSG00000235993	NA	significant
193	2.82809	15.6607	ENSG00000180332	KCTD4	significant
194	-2.13335	15.6462	ENSG00000213853	EMP2	significant
195	1.86383	15.6427	ENSG00000278231	NA	significant
196	2.72697	15.64	ENSG00000207124	RNU6-163P	significant
197	2.93483	15.6322	ENSG00000241684	ADAMTS9-AS2	significant
198	2.12585	15.6141	ENSG00000132334	PTPRE	significant
199	-3.31939	15.5467	ENSG00000211579	MIR759	significant
200	1.97403	15.5401	ENSG00000168826	ZBTB49	significant
201	2.33785	15.5045	ENSG00000101333	PLCB4	significant
202	-2.31939	15.497	ENSG00000146966	DENND2A	significant
203	2.00277	15.4805	ENSG00000124570	SERPINB6	significant
204	2.70762	15.4383	ENSG00000049618	ARID1B	significant
205	-2.54939	15.4255	ENSG00000182175	RGMA	significant
206	2.47778	15.4255	ENSG00000074416	MGLL	significant
207	2.53142	15.4195	ENSG00000172159	FRMD3	significant
208	3.00678	15.4152	ENSG00000170525	PFKFB3	significant
209	1.65121	15.4148	ENSG00000135373	EHF	significant
210	2.16585	15.405	ENSG00000242461	RPS15AP32	significant
211	-2.60355	15.4	ENSG00000100578	KIAA0586	significant
212	2.37253	15.3852	ENSG00000233625	NA	significant
213	2.84037	15.3741	ENSG00000112299	VNN1	significant
214	2.14847	15.3592	ENSG00000101290	CDS2	significant
215	1.87119	15.3448	ENSG00000113494	PRLR	significant
216	1.84483	15.3218	ENSG00000271128	NA	significant
217	2.06845	15.3058	ENSG00000254733	NA	significant
218	-3.52822	15.2941	ENSG00000228639	NA	significant
219	2.02303	15.281	ENSG00000260804	LINC01963	significant
220	-2.49593	15.2766	ENSG00000166473	PKD1L2	significant
221	2.78786	15.2679	ENSG00000155093	PTPRN2	significant
222	-3.45237	15.2562	ENSG00000225335	NA	significant
223	-2.65174	15.253	ENSG00000225549	NA	significant
224	2.09257	15.2293	ENSG00000197548	ATG7	significant
225	2.46889	15.2254	ENSG00000091129	NRCAM	significant
226	-2.63638	15.2254	ENSG00000148655	LRMDA	significant
227	1.90577	15.2105	ENSG00000163430	FSTL1	significant
228	2.97125	15.2001	ENSG00000232392	GOT2P7	significant
229	-4.13451	15.1903	ENSG00000104490	NCALD	significant
230	-2.67798	15.1872	ENSG00000285527	NA	significant
231	3.3984	15.175	ENSG00000228695	LOC107987423	significant
232	2.16994	15.1644	ENSG00000207419	LOC124900221	significant
233	2.31718	15.1541	ENSG00000273415	NA	significant
234	-2.68727	15.1458	ENSG00000201153	RNU6-371P	significant
235	2.34333	15.105	ENSG00000133083	DCLK1	significant
236	1.90352	15.1005	ENSG00000231189	NA	significant
237	1.83229	15.0436	ENSG00000177556	ATOX1	significant
238	2.49387	15.0436	ENSG00000183638	RP1L1	significant
239	-2.2527	15.0436	ENSG00000271269	NA	significant
240	2.4039	15.0216	ENSG00000223128	RN7SKP140	significant
241	2.12491	15.0133	ENSG00000185737	NRG3	significant
242	2.25719	14.981	ENSG00000226519	NA	significant
243	2.25409	14.9631	ENSG00000224132	NA	significant
244	-2.20881	14.9529	ENSG00000265281	MIR3935	significant
245	2.86228	14.9468	ENSG00000212161	LOC124900450	significant
246	2.63777	14.9464	ENSG00000241696	LINC02053	significant
247	2.27213	14.9401	ENSG00000112139	MDGA1	significant
248	3.17166	14.9281	ENSG00000260314	MRC1	significant
249	-2.31735	14.9124	ENSG00000136878	USP20	significant
250	3.67797	14.9113	ENSG00000161217	PCYT1A	significant
251	-2.70038	14.903	ENSG00000254104	NA	significant
252	-2.48172	14.9024	ENSG00000275016	NA	significant
253	-2.98173	14.8828	ENSG00000179832	MROH1	significant
254	-1.82101	14.8583	ENSG00000244405	ETV5	significant
255	2.24741	14.8398	ENSG00000172339	ALG14	significant
256	2.29254	14.828	ENSG00000124191	TOX2	significant
257	2.75811	14.8207	ENSG00000204706	MAMDC2-AS1	significant
258	2.0849	14.8132	ENSG00000141564	RPTOR	significant
259	2.59631	14.8039	ENSG00000198520	ARMH1	significant
260	4.00404	14.8029	ENSG00000227706	NA	significant
261	2.33965	14.7881	ENSG00000145014	TMEM44	significant
262	-2.65648	14.7881	ENSG00000237590	NA	significant
263	-2.16867	14.7527	ENSG00000198453	ZNF568	significant
264	1.39892	14.7019	ENSG00000130592	LSP1	significant
265	2.38601	14.6805	ENSG00000104324	CPQ	significant
266	2.17375	14.6552	ENSG00000156983	BRPF1	significant
267	2.97798	14.6448	ENSG00000165609	NUDT5	significant
268	1.3913	14.6221	ENSG00000049239	H6PD	significant
269	2.01119	14.6113	ENSG00000117560	FASLG	significant
270	2.91555	14.5814	ENSG00000151388	ADAMTS12	significant
271	2.36553	14.5569	ENSG00000255502	LINC02713	significant
272	-2.7832	14.5494	ENSG00000146648	EGFR	significant
273	2.4658	14.5468	ENSG00000255945	NA	significant
274	-1.97234	14.5468	ENSG00000202035	NA	significant
275	-2.45533	14.5387	ENSG00000101222	SPEF1	significant
276	1.48894	14.5093	ENSG00000173862	FLJ20712	significant
277	3.29598	14.4751	ENSG00000248271	PGAM1P1	significant
278	-2.26004	14.4565	ENSG00000143061	IGSF3	significant
279	2.33933	14.4535	ENSG00000080819	CPOX	significant
280	3.04756	14.4439	ENSG00000229646	NA	significant
281	-1.84384	14.4227	ENSG00000228675	NA	significant
282	3.69536	14.4155	ENSG00000198947	DMD	significant
283	2.72093	14.4116	ENSG00000224382	LINC00703	significant
284	2.05982	14.4035	ENSG00000163394	CCKAR	significant
285	2.85041	14.39	ENSG00000257517	NA	significant
286	1.81997	14.379	ENSG00000274441	NA	significant
287	-4.06406	14.3462	ENSG00000201954	RNU6-673P	significant
288	-3.86616	14.3428	ENSG00000285738	NA	significant
289	1.54621	14.3376	ENSG00000172159	FRMD3	significant
290	2.31948	14.3328	ENSG00000108100	CCNY	significant
291	2.67766	14.2954	ENSG00000140945	CDH13	significant
292	2.50402	14.2954	ENSG00000250903	GMDS-DT	significant
293	2.53409	14.2853	ENSG00000169251	NMD3	significant
294	1.76259	14.2818	ENSG00000204764	RANBP17	significant
295	2.26862	14.2626	ENSG00000254794	NA	significant
296	2.38191	14.2561	ENSG00000120899	PTK2B	significant
297	2.02255	14.2534	ENSG00000183638	RP1L1	significant
298	2.26284	14.2534	ENSG00000215586	NA	significant
299	-1.92416	14.2417	ENSG00000224939	LINC00184	significant
300	2.26074	14.2375	ENSG00000119927	GPAM	significant
301	1.76864	14.2339	ENSG00000255945	NA	significant
302	2.47988	14.2339	ENSG00000065615	CYB5R4	significant
303	2.71811	14.2278	ENSG00000107249	GLIS3	significant
304	2.1462	14.2111	ENSG00000218173	NA	significant
305	2.25411	14.2069	ENSG00000272556	NA	significant
306	-3.28629	14.2027	ENSG00000107562	CXCL12	significant
307	2.45544	14.1972	ENSG00000156384	SFR1	significant
308	-2.32522	14.1804	ENSG00000238217	LINC01877	significant
309	-2.19331	14.1754	ENSG00000235337	NA	significant
310	1.92384	14.1702	ENSG00000026297	RNASET2	significant
311	-3.40813	14.1647	ENSG00000187824	TMEM220	significant
312	-2.76915	14.1496	ENSG00000214691	LINC01913	significant
313	2.36181	14.1496	ENSG00000224547	NA	significant
314	-2.06519	14.1341	ENSG00000242154	NA	significant
315	-2.7784	14.1305	ENSG00000100578	KIAA0586	significant
316	2.28226	14.1162	ENSG00000240211	NA	significant
317	-2.10465	14.1071	ENSG00000283597	FAM169BP	significant
318	2.09026	14.101	ENSG00000254303	NA	significant
319	-3.49367	14.0993	ENSG00000184347	SLIT3	significant
320	2.22991	14.0537	ENSG00000163235	TGFA	significant
321	-3.22246	14.0459	ENSG00000146966	DENND2A	significant
322	1.94345	14.0343	ENSG00000153814	JAZF1	significant
323	3.18274	14.0253	ENSG00000103194	USP10	significant
324	1.86032	14.0253	ENSG00000225144	NA	significant
325	1.71235	14.022	ENSG00000221866	PLXNA4	significant
326	2.35617	14.0176	ENSG00000118322	ATP10B	significant
327	2.51903	14.0045	ENSG00000202402	NA	significant
328	2.70569	14.0045	ENSG00000134802	SLC43A3	significant
329	-2.72212	14.0045	ENSG00000120093	HOXB3	significant
330	2.24046	14.0045	ENSG00000148660	CAMK2G	significant
331	1.79801	14.0045	ENSG00000075426	FOSL2	significant
332	2.41237	13.9764	ENSG00000184349	EFNA5	significant
333	-3.50249	13.9749	ENSG00000121440	PDZRN3	significant
334	4.07052	13.9605	ENSG00000213940	RPL13AP13	significant
335	2.16378	13.9457	ENSG00000224961	NA	significant
336	2.26899	13.9452	ENSG00000243744	NA	significant
337	2.03603	13.9451	ENSG00000085382	HACE1	significant
338	-2.55906	13.9273	ENSG00000239552	NA	significant
339	2.09917	13.9209	ENSG00000028116	VRK2	significant
340	-3.71807	13.9209	ENSG00000146592	CREB5	significant
341	-2.3033	13.917	ENSG00000279648	NA	significant
342	3.30432	13.9082	ENSG00000252688	RNU6-579P	significant
343	-3.75717	13.9038	ENSG00000225911	NA	significant
344	-3.15038	13.8995	ENSG00000267659	LINC01482	significant
345	1.71741	13.8995	ENSG00000166444	DENND2B	significant
346	4.3675	13.8995	ENSG00000206672	NA	significant
347	2.76257	13.8956	ENSG00000226791	LINC02611	significant
348	2.50865	13.8832	ENSG00000223004	NA	significant
349	2.15126	13.8711	ENSG00000171444	MCC	significant
350	1.8308	13.8632	ENSG00000235027	NA	significant
351	1.97955	13.859	ENSG00000229618	NA	significant
352	3.17071	13.859	ENSG00000176771	NCKAP5	significant
353	2.419	13.8538	ENSG00000224049	NA	significant
354	1.85189	13.8461	ENSG00000251314	LOC101929710	significant
355	2.11097	13.835	ENSG00000197142	ACSL5	significant
356	2.49389	13.83	ENSG00000148848	ADAM12	significant
357	-2.69721	13.8226	ENSG00000266074	BAHCC1	significant
358	3.04541	13.8144	ENSG00000231965	RPL17P29	significant
359	3.42821	13.777	ENSG00000091039	OSBPL8	significant
360	-2.0673	13.7747	ENSG00000146966	DENND2A	significant
361	-2.99136	13.7721	ENSG00000166326	TRIM44	significant
362	2.15764	13.7625	ENSG00000203910	C1orf146	significant
363	2.9044	13.7558	ENSG00000197415	VEPH1	significant
364	3.96116	13.7525	ENSG00000241684	ADAMTS9-AS2	significant
365	2.4858	13.7487	ENSG00000051009	FHIP1B	significant
366	1.43927	13.7419	ENSG00000186716	BCR	significant
367	-2.74124	13.7315	ENSG00000271399	NA	significant
368	-2.56595	13.7305	ENSG00000277669	NA	significant
369	2.65027	13.7173	ENSG00000236231	NA	significant
370	2.06725	13.7159	ENSG00000144451	SPAG16	significant
371	2.10678	13.7139	ENSG00000078269	SYNJ2	significant
372	3.5552	13.6592	ENSG00000142185	TRPM2	significant
373	2.22708	13.6352	ENSG00000165175	MID1IP1	significant
374	-2.30485	13.6352	ENSG00000139132	FGD4	significant
375	-2.09812	13.6189	ENSG00000133619	KRBA1	significant
376	-2.76809	13.6056	ENSG00000283376	NA	significant
377	2.17853	13.5928	ENSG00000267069	NA	significant
378	2.8173	13.5646	ENSG00000218194	HLFP1	significant
379	3.0387	13.5505	ENSG00000130518	IQCN	significant
380	2.52199	13.5348	ENSG00000213071	NA	significant
381	2.49175	13.5348	ENSG00000081248	CACNA1S	significant
382	1.94087	13.5348	ENSG00000225140	LOC101930421	significant
383	-2.65954	13.5339	ENSG00000237980	NA	significant
384	1.478	13.5292	ENSG00000253067	NA	significant
385	2.40697	13.5155	ENSG00000233766	NA	significant
386	2.7372	13.5079	ENSG00000243744	NA	significant
387	2.04887	13.5042	ENSG00000276778	LINC02227	significant
388	2.07096	13.4905	ENSG00000173077	DELEC1	significant
389	1.77452	13.4894	ENSG00000075340	ADD2	significant
390	1.93383	13.4894	ENSG00000113492	AGXT2	significant
391	2.85394	13.4878	ENSG00000182240	BACE2	significant
392	-2.78657	13.4689	ENSG00000111728	ST8SIA1	significant
393	-3.60614	13.461	ENSG00000235337	NA	significant
394	2.9533	13.4488	ENSG00000206801	RNU6-639P	significant
395	2.42133	13.4311	ENSG00000215267	AKR1C7P	significant
396	-2.27527	13.4137	ENSG00000172379	ARNT2	significant
397	-3.56733	13.4131	ENSG00000272279	NA	significant
398	-2.06234	13.41	ENSG00000232679	NA	significant
399	-2.30216	13.3981	ENSG00000177706	FAM20C	significant
400	2.06267	13.3981	ENSG00000198768	APCDD1L	significant
401	1.96695	13.3868	ENSG00000203709	NA	significant
402	2.71227	13.3815	ENSG00000229105	ASTN2-AS1	significant
403	3.55988	13.3701	ENSG00000033122	LRRC7	significant
404	2.57768	13.3386	ENSG00000118473	SGIP1	significant
405	2.46166	13.3377	ENSG00000242709	RPL30P9	significant
406	-2.03906	13.3343	ENSG00000273173	SNURF	significant
407	-2.40069	13.3264	ENSG00000196498	NCOR2	significant
408	2.65256	13.3257	ENSG00000237261	NA	significant
409	-2.16646	13.3082	ENSG00000271399	NA	significant
410	-3.05316	13.3082	ENSG00000260860	NA	significant
411	2.55741	13.3082	ENSG00000120549	KIAA1217	significant
412	-2.31754	13.3036	ENSG00000112182	BACH2	significant
413	2.01997	13.2971	ENSG00000250174	MYLK-AS2	significant
414	2.6909	13.2928	ENSG00000248462	NENFP3	significant
415	-1.72441	13.2836	ENSG00000258741	NA	significant
416	1.65467	13.2836	ENSG00000198959	TGM2	significant
417	2.27485	13.272	ENSG00000119714	GPR68	significant
418	2.64773	13.2667	ENSG00000234810	NA	significant
419	3.75087	13.2576	ENSG00000151136	ABTB3	significant
420	2.04931	13.2548	ENSG00000074416	MGLL	significant
421	-2.10372	13.2533	ENSG00000225329	LHFPL3-AS2	significant
422	2.46997	13.2506	ENSG00000204104	TRAF3IP1	significant
423	-3.28216	13.2436	ENSG00000253807	NA	significant
424	1.79375	13.2364	ENSG00000162542	TMCO4	significant
425	2.04352	13.222	ENSG00000113719	ERGIC1	significant
426	2.20394	13.2166	ENSG00000131982	NA	significant
427	2.39921	13.1939	ENSG00000130363	RSPH3	significant
428	2.01183	13.1896	ENSG00000225807	NA	significant
429	2.05727	13.1856	ENSG00000163590	PPM1L	significant
430	-2.18725	13.1856	ENSG00000141564	RPTOR	significant
431	-2.10448	13.178	ENSG00000174672	BRSK2	significant
432	-2.2242	13.1683	ENSG00000166825	ANPEP	significant
433	-2.72759	13.1457	ENSG00000101493	ZNF516	significant
434	2.27195	13.1436	ENSG00000153815	CMIP	significant
435	-3.1802	13.1436	ENSG00000105810	CDK6	significant
436	1.9439	13.1391	ENSG00000234261	NA	significant
437	-2.81346	13.1311	ENSG00000239552	NA	significant
438	-1.95363	13.1131	NA	NA	significant
439	-1.88303	13.1118	ENSG00000277072	NA	significant
440	2.12144	13.0677	ENSG00000104885	DOT1L	significant
441	3.21006	13.041	ENSG00000189056	RELN	significant
442	2.67831	13.041	ENSG00000256851	NA	significant
443	1.87294	13.0398	ENSG00000234193	NA	significant
444	2.28827	13.0352	ENSG00000160584	SIK3	significant
445	2.16855	13.0352	ENSG00000227855	NA	significant
446	2.12774	13.0345	ENSG00000168038	ULK4	significant
447	1.98291	13.0194	ENSG00000144407	PTH2R	significant
448	2.02334	13.0142	ENSG00000113389	NPR3	significant
449	1.86891	13.0113	ENSG00000136267	DGKB	significant
450	-3.0955	12.9709	ENSG00000140332	TLE3	significant
451	2.4465	12.9616	ENSG00000027075	PRKCH	significant
452	2.34853	12.9528	ENSG00000143507	DUSP10	significant
453	2.71826	12.9523	ENSG00000144455	SUMF1	significant
454	-3.2986	12.945	ENSG00000257150	PGAM1P5	significant
455	1.54158	12.9379	ENSG00000105662	CRTC1	significant
456	2.37474	12.9377	ENSG00000163788	SNRK	significant
457	-2.2454	12.9377	ENSG00000173950	XXYLT1	significant
458	-1.85522	12.9297	ENSG00000188095	MESP2	significant
459	2.18209	12.9104	ENSG00000154175	ABI3BP	significant
460	3.35931	12.9056	ENSG00000205940	NA	significant
461	2.11125	12.9056	ENSG00000015676	NUDCD3	significant
462	2.93762	12.9012	ENSG00000145996	CDKAL1	significant
463	1.94531	12.9001	ENSG00000188001	TPRG1	significant
464	2.81727	12.8959	ENSG00000250672	NA	significant
465	2.577	12.8915	ENSG00000124126	PREX1	significant
466	1.86328	12.886	ENSG00000106034	CPED1	significant
467	-2.14019	12.8857	ENSG00000261348	NA	significant
468	2.72143	12.8757	ENSG00000106701	FSD1L	significant
469	-4.00499	12.8757	ENSG00000257139	NA	significant
470	2.61706	12.8716	ENSG00000148848	ADAM12	significant
471	2.96004	12.8688	ENSG00000183580	FBXL7	significant
472	1.87106	12.8383	ENSG00000148848	ADAM12	significant
473	2.15111	12.8375	ENSG00000234261	NA	significant
474	2.24131	12.8303	ENSG00000169306	IL1RAPL1	significant
475	2.35091	12.8255	ENSG00000256022	LINC02411	significant
476	1.87031	12.821	ENSG00000279446	NA	significant
477	1.65359	12.821	ENSG00000260441	NA	significant
478	2.88445	12.8148	ENSG00000226673	LINC01108	significant
479	1.89527	12.8148	ENSG00000226570	NA	significant
480	1.51447	12.8025	ENSG00000244260	NA	significant
481	1.58711	12.8009	ENSG00000023171	GRAMD1B	significant
482	2.71467	12.7812	ENSG00000151388	ADAMTS12	significant
483	-2.09001	12.7812	ENSG00000184347	SLIT3	significant
484	-2.02851	12.7771	ENSG00000101144	BMP7	significant
485	-2.15687	12.775	ENSG00000133121	STARD13	significant
486	3.83439	12.7673	ENSG00000228695	LOC107987423	significant
487	2.52681	12.7673	ENSG00000182240	BACE2	significant
488	1.91207	12.7615	ENSG00000242989	RN7SL332P	significant
489	-2.56935	12.7463	ENSG00000166780	BMERB1	significant
490	-2.75691	12.7439	ENSG00000170390	DCLK2	significant
491	1.83345	12.7398	ENSG00000064651	SLC12A2	significant
492	2.21303	12.7398	ENSG00000237499	WAKMAR2	significant
493	1.94839	12.7398	ENSG00000135905	DOCK10	significant
494	2.41782	12.7388	ENSG00000207180	RNU6-411P	significant
495	2.18916	12.7363	ENSG00000130449	ZSWIM6	significant
496	1.6414	12.7308	ENSG00000157827	FMNL2	significant
497	1.48073	12.7288	ENSG00000244242	IFITM10	significant
498	2.20827	12.7259	ENSG00000285584	NA	significant
499	-2.00001	12.7112	ENSG00000252407	RNU7-183P	significant
500	1.82625	12.7105	ENSG00000074964	ARHGEF10L	significant
501	2.16482	12.7097	ENSG00000224366	NA	significant
502	1.67697	12.7003	ENSG00000151789	ZNF385D	significant
503	-3.08166	12.6931	ENSG00000180357	ZNF609	significant
504	2.74641	12.6787	ENSG00000151388	ADAMTS12	significant
505	2.42359	12.6646	ENSG00000118322	ATP10B	significant
506	1.88838	12.6439	ENSG00000231999	LRRC8C-DT	significant
507	1.74054	12.6433	ENSG00000163898	LIPH	significant
508	1.74406	12.6383	ENSG00000081237	PTPRC	significant
509	2.36204	12.6052	ENSG00000164509	IL31RA	significant
510	2.96272	12.6043	ENSG00000250827	MFSD4BP1	significant
511	2.3612	12.5745	ENSG00000256292	NA	significant
512	-2.04083	12.5677	ENSG00000274139	NA	significant
513	3.5779	12.5677	ENSG00000228340	MIR646HG	significant
514	-1.91125	12.5652	ENSG00000229064	NA	significant
515	-2.47696	12.5508	ENSG00000235225	RPL31P17	significant
516	2.33446	12.5431	ENSG00000176771	NCKAP5	significant
517	2.39056	12.5173	ENSG00000256745	NA	significant
518	2.18927	12.51	ENSG00000224826	NA	significant
519	2.40323	12.5095	ENSG00000221866	PLXNA4	significant
520	2.21468	12.4954	ENSG00000253968	NA	significant
521	3.55108	12.4952	ENSG00000229047	NA	significant
522	2.29282	12.4928	ENSG00000144868	TMEM108	significant
523	-2.716	12.4774	ENSG00000227051	C14orf132	significant
524	2.59845	12.4725	ENSG00000144959	NCEH1	significant
525	-2.98301	12.4485	ENSG00000251080	NA	significant
526	1.8632	12.4442	ENSG00000134987	WDR36	significant
527	1.74511	12.4442	ENSG00000272341	NA	significant
528	-2.80107	12.4442	ENSG00000186094	AGBL4	significant
529	-2.10893	12.4105	ENSG00000174740	PABPC5	significant
530	1.47263	12.4054	ENSG00000231123	NA	significant
531	-2.68103	12.37	ENSG00000271399	NA	significant
532	2.30653	12.3634	ENSG00000237002	NA	significant
533	2.00536	12.3578	ENSG00000107104	KANK1	significant
534	3.31838	12.3476	ENSG00000260765	NA	significant
535	3.35868	12.3406	ENSG00000205940	NA	significant
536	3.16592	12.339	ENSG00000243149	NA	significant
537	1.95482	12.3268	ENSG00000182185	RAD51B	significant
538	-1.79431	12.3132	ENSG00000106351	AGFG2	significant
539	2.57159	12.3115	ENSG00000238908	RNA5SP484	significant
540	-1.93373	12.3018	ENSG00000213179	RPL17P41	significant
541	-3.80369	12.2986	ENSG00000233395	NA	significant
542	2.52702	12.2948	ENSG00000136267	DGKB	significant
543	3.03291	12.2799	ENSG00000113645	WWC1	significant
544	-2.08903	12.2778	ENSG00000198873	GRK5	significant
545	2.72597	12.2739	ENSG00000244436	RPLP2P4	significant
546	2.49006	12.2738	ENSG00000163590	PPM1L	significant
547	-1.91325	12.2704	ENSG00000137868	STRA6	significant
548	3.12854	12.2694	ENSG00000181744	DIPK2A	significant
549	-1.55773	12.2674	ENSG00000166106	ADAMTS15	significant
550	1.83904	12.2601	ENSG00000180611	MB21D2	significant
551	3.07337	12.256	ENSG00000237468	ADGB-DT	significant
552	-2.26227	12.2534	ENSG00000282111	NA	significant
553	2.24988	12.2482	ENSG00000198574	SH2D1B	significant
554	2.08332	12.2463	ENSG00000134955	SLC37A2	significant
555	1.78938	12.2441	ENSG00000254530	NA	significant
556	-2.1717	12.2369	ENSG00000237365	NA	significant
557	1.53888	12.2221	ENSG00000139990	DCAF5	significant
558	-1.81214	12.219	ENSG00000259702	NA	significant
559	2.28722	12.2166	ENSG00000242111	NA	significant
560	1.46558	12.2166	ENSG00000058404	CAMK2B	significant
561	-3.23242	12.2062	ENSG00000120093	HOXB3	significant
562	1.65051	12.2046	ENSG00000120563	LYZL1	significant
563	2.14895	12.1837	ENSG00000272832	NA	significant
564	2.66163	12.1728	ENSG00000124126	PREX1	significant
565	-2.13681	12.1666	ENSG00000242162	NA	significant
566	2.50189	12.1608	ENSG00000200708	NA	significant
567	-1.8964	12.1525	ENSG00000077549	CAPZB	significant
568	-1.44432	12.1507	ENSG00000104154	SLC30A4	significant
569	2.67767	12.1357	ENSG00000240086	LOC102724019	significant
570	3.3349	12.1352	ENSG00000271624	LOC100419058	significant
571	3.37764	12.1319	ENSG00000062598	ELMO2	significant
572	1.86195	12.1257	ENSG00000159399	HK2	significant
573	1.43045	12.1117	ENSG00000233830	NA	significant
574	2.73915	12.0988	ENSG00000183644	HOATZ	significant
575	2.62186	12.0972	ENSG00000244249	RPS2P19	significant
576	2.20157	12.0962	ENSG00000157680	DGKI	significant
577	2.88026	12.0941	ENSG00000162407	PLPP3	significant
578	-2.7086	12.0941	ENSG00000076356	PLXNA2	significant
579	1.57287	12.0941	ENSG00000273117	NA	significant
580	1.96183	12.0941	ENSG00000266401	LOC105371967	significant
581	2.37516	12.0912	ENSG00000172216	CEBPB	significant
582	1.87897	12.0897	ENSG00000198721	ECI2	significant
583	1.91946	12.0803	ENSG00000234083	NA	significant
584	2.09944	12.0768	ENSG00000158825	CDA	significant
585	-1.4819	12.0745	ENSG00000166823	MESP1	significant
586	2.52652	12.0721	ENSG00000234261	NA	significant
587	-2.92438	12.0671	ENSG00000109911	ELP4	significant
588	1.57929	12.0671	ENSG00000095951	HIVEP1	significant
589	2.36505	12.0666	ENSG00000153823	PID1	significant
590	2.60039	12.0666	ENSG00000197142	ACSL5	significant
591	2.724	12.0666	ENSG00000244128	LINC01322	significant
592	2.01006	12.0609	ENSG00000165376	CLDN2	significant
593	-2.78553	12.0586	ENSG00000119318	RAD23B	significant
594	2.19397	12.0539	ENSG00000234736	FAM170B-AS1	significant
595	3.57466	12.0525	ENSG00000221059	RNU6ATAC6P	significant
596	1.69983	12.0499	ENSG00000225519	NA	significant
597	1.79951	12.0494	ENSG00000240303	ACAD11	significant
598	2.59959	12.0494	ENSG00000221866	PLXNA4	significant
599	-4.13674	12.0494	ENSG00000277013	NA	significant
600	1.77577	12.0441	ENSG00000120899	PTK2B	significant
601	2.27277	12.0441	ENSG00000131558	EXOC4	significant
602	-1.79806	12.0372	ENSG00000119718	EIF2B2	significant
603	2.64386	12.0223	ENSG00000183778	B3GALT5	significant
604	1.54845	12.0223	ENSG00000203666	EFCAB2	significant
605	2.2442	12.0199	ENSG00000255431	OR5B19P	significant
606	-1.29992	12.0177	ENSG00000141682	PMAIP1	significant
607	-3.14529	12.0177	ENSG00000202398	RNU6-61P	significant
608	-1.88956	12.0139	ENSG00000153885	KCTD15	significant
609	1.8347	12.0045	ENSG00000285709	NA	significant
610	2.128	11.9984	ENSG00000212336	RNA5SP210	significant
611	-3.02338	11.9934	ENSG00000182168	UNC5C	significant
612	2.25895	11.9934	ENSG00000179097	HTR1F	significant
613	2.52341	11.9872	ENSG00000114698	PLSCR4	significant
614	-1.33729	11.9856	ENSG00000066933	MYO9A	significant
615	-2.45923	11.983	ENSG00000264084	MIR5688	significant
616	1.75234	11.9788	ENSG00000154928	EPHB1	significant
617	1.87813	11.9755	ENSG00000204767	INSYN2B	significant
618	-4.31215	11.9739	ENSG00000242364	PRDX5P1	significant
619	-2.95155	11.9705	ENSG00000207583	MIR606	significant
620	2.97095	11.9662	ENSG00000221063	MIR1296	significant
621	3.17647	11.9623	ENSG00000250646	NA	significant
622	-1.83026	11.9511	ENSG00000146966	DENND2A	significant
623	-2.76884	11.9502	ENSG00000226905	NA	significant
624	-3.39619	11.9469	ENSG00000241866	RN7SL401P	significant
625	1.75469	11.9467	ENSG00000258431	TMEM183AP4	significant
626	1.65085	11.931	ENSG00000112699	GMDS	significant
627	-3.05869	11.9297	ENSG00000148655	LRMDA	significant
628	-2.41567	11.9222	ENSG00000213594	NA	significant
629	1.90397	11.9205	ENSG00000232072	NA	significant
630	-2.75125	11.912	ENSG00000236790	LINC00299	significant
631	1.85356	11.9106	ENSG00000205683	DPF3	significant
632	2.08714	11.9091	ENSG00000228742	LINC02577	significant
633	-3.05518	11.9078	ENSG00000145012	LPP	significant
634	-2.34977	11.906	ENSG00000108984	MAP2K6	significant
635	-2.08431	11.9035	ENSG00000144476	ACKR3	significant
636	2.41605	11.9009	ENSG00000118420	UBE3D	significant
637	2.08087	11.8873	ENSG00000130402	ACTN4	significant
638	-3.36598	11.8492	ENSG00000259724	LINC01581	significant
639	1.69475	11.8392	ENSG00000280003	NA	significant
640	1.94263	11.8319	ENSG00000284989	NA	significant
641	2.3485	11.8319	ENSG00000226005	LINC02660	significant
642	2.95587	11.8319	ENSG00000158195	WASF2	significant
643	1.67683	11.8224	ENSG00000175110	MRPS22	significant
644	-2.96793	11.8013	ENSG00000100433	KCNK10	significant
645	2.36114	11.7987	ENSG00000250303	LINC02762	significant
646	-2.77829	11.7977	ENSG00000207090	RNU6-517P	significant
647	3.37357	11.7883	ENSG00000165868	HSPA12A	significant
648	2.57538	11.7847	ENSG00000260737	LINC01227	significant
649	3.18377	11.7839	ENSG00000128052	KDR	significant
650	4.37737	11.7839	ENSG00000258869	LINC02312	significant
651	2.06632	11.7807	ENSG00000260971	NA	significant
652	3.02428	11.7805	ENSG00000176771	NCKAP5	significant
653	2.06902	11.7797	ENSG00000277711	GLRX3P1	significant
654	-2.21004	11.7776	ENSG00000106066	CPVL	significant
655	1.65309	11.7667	ENSG00000150760	DOCK1	significant
656	1.80476	11.7639	ENSG00000164087	POC1A	significant
657	2.35516	11.7584	ENSG00000120451	SNX19	significant
658	-4.61904	11.755	NA	NA	significant
659	2.81547	11.7495	ENSG00000259026	NA	significant
660	2.23767	11.7442	ENSG00000239007	RNU7-95P	significant
661	-2.76625	11.7133	ENSG00000169071	ROR2	significant
662	-3.37849	11.712	ENSG00000115252	PDE1A	significant
663	2.70637	11.707	ENSG00000172159	FRMD3	significant
664	1.78001	11.705	ENSG00000241684	ADAMTS9-AS2	significant
665	2.47903	11.6635	ENSG00000239991	NA	significant
666	2.38429	11.6541	ENSG00000221955	SLC12A8	significant
667	2.73176	11.6461	ENSG00000073282	TP63	significant
668	2.76591	11.6367	ENSG00000221866	PLXNA4	significant
669	1.70433	11.6367	ENSG00000162407	PLPP3	significant
670	2.28311	11.6358	ENSG00000134516	DOCK2	significant
671	1.97183	11.6334	ENSG00000231601	NA	significant
672	2.01828	11.6275	ENSG00000128805	ARHGAP22	significant
673	-1.43478	11.6167	ENSG00000120093	HOXB3	significant
674	3.28853	11.6134	ENSG00000183580	FBXL7	significant
675	2.10391	11.5983	ENSG00000204186	ZDBF2	significant
676	2.01226	11.5966	ENSG00000125149	PHAF1	significant
677	3.03992	11.5955	ENSG00000221866	PLXNA4	significant
678	2.50875	11.5918	ENSG00000182287	AP1S2	significant
679	-3.71029	11.5917	ENSG00000258754	NA	significant
680	-4.02664	11.587	ENSG00000259724	LINC01581	significant
681	1.67585	11.5843	ENSG00000132334	PTPRE	significant
682	2.11224	11.5781	ENSG00000073910	FRY	significant
683	-1.97737	11.5752	ENSG00000164574	GALNT10	significant
684	1.73196	11.5727	ENSG00000183695	MRGPRX2	significant
685	-2.15789	11.5551	ENSG00000141867	BRD4	significant
686	-2.3463	11.5504	ENSG00000101144	BMP7	significant
687	-2.45078	11.5461	ENSG00000120093	HOXB3	significant
688	-2.81576	11.5446	ENSG00000228217	NA	significant
689	-2.77139	11.5436	ENSG00000206805	NA	significant
690	3.15794	11.5429	ENSG00000100109	TFIP11	significant
691	2.9214	11.54	ENSG00000149294	NCAM1	significant
692	2.33591	11.54	ENSG00000181804	SLC9A9	significant
693	1.80753	11.5398	ENSG00000227368	NA	significant
694	2.40521	11.5366	ENSG00000188641	DPYD	significant
695	-2.28775	11.5317	ENSG00000139211	AMIGO2	significant
696	-2.0919	11.5291	ENSG00000179397	CATSPERE	significant
697	2.23759	11.5148	ENSG00000237187	NR2F1-AS1	significant
698	2.39121	11.5148	ENSG00000173852	DPY19L1	significant
699	2.14449	11.5148	ENSG00000271624	LOC100419058	significant
700	2.51154	11.5148	ENSG00000248371	LINC02056	significant
701	2.0293	11.5131	ENSG00000197081	IGF2R	significant
702	1.98127	11.513	ENSG00000200615	NA	significant
703	-2.75818	11.5083	ENSG00000176826	NA	significant
704	-2.82975	11.5054	ENSG00000235559	NA	significant
705	2.82044	11.5054	ENSG00000177409	SAMD9L	significant
706	-2.75024	11.5038	ENSG00000138138	ATAD1	significant
707	2.80382	11.4965	ENSG00000169252	ADRB2	significant
708	2.41927	11.4954	ENSG00000177707	NECTIN3	significant
709	2.38793	11.4935	ENSG00000277315	NA	significant
710	2.14656	11.4822	ENSG00000166257	SCN3B	significant
711	-2.41968	11.4821	ENSG00000254024	NA	significant
712	2.05043	11.4801	ENSG00000173545	ZNF622	significant
713	1.9072	11.4733	ENSG00000197081	IGF2R	significant
714	1.96265	11.4697	ENSG00000156515	HK1	significant
715	1.68785	11.4634	ENSG00000125898	FAM110A	significant
716	2.90463	11.4634	ENSG00000249988	NA	significant
717	1.92035	11.4579	ENSG00000225913	NA	significant
718	2.10466	11.4576	ENSG00000168038	ULK4	significant
719	2.2429	11.4568	ENSG00000280744	LINC01173	significant
720	-2.2299	11.4563	ENSG00000117597	UTP25	significant
721	1.75103	11.4556	ENSG00000237442	HNRNPA1P57	significant
722	2.13882	11.4456	ENSG00000201436	RNU6-660P	significant
723	3.45673	11.4375	ENSG00000205940	NA	significant
724	2.03911	11.431	ENSG00000253801	NA	significant
725	-2.42442	11.4287	ENSG00000107957	SH3PXD2A	significant
726	2.57392	11.4172	ENSG00000062282	DGAT2	significant
727	2.87095	11.4136	ENSG00000234052	LINC01673	significant
728	2.96944	11.4132	ENSG00000134516	DOCK2	significant
729	2.75148	11.4132	ENSG00000172159	FRMD3	significant
730	-3.355	11.411	ENSG00000179542	SLITRK4	significant
731	-1.49047	11.4068	ENSG00000233483	LOC124904011	significant
732	1.56369	11.4065	ENSG00000100626	GALNT16	significant
733	1.98406	11.4025	ENSG00000271578	NA	significant
734	-1.99158	11.4025	ENSG00000275443	NA	significant
735	2.26602	11.4025	ENSG00000239268	NA	significant
736	2.09275	11.3895	ENSG00000151789	ZNF385D	significant
737	1.62847	11.3837	ENSG00000106571	GLI3	significant
738	1.99118	11.3825	ENSG00000239742	RN7SL672P	significant
739	2.76876	11.3814	ENSG00000220154	NA	significant
740	-2.64049	11.3814	ENSG00000120093	HOXB3	significant
741	-2.57489	11.3756	ENSG00000105875	WDR91	significant
742	1.61817	11.375	ENSG00000223956	LINC01767	significant
743	1.59999	11.375	ENSG00000251985	RNU6-1161P	significant
744	-4.33128	11.3743	ENSG00000277654	LOC440311	significant
745	1.81101	11.3731	ENSG00000101400	SNTA1	significant
746	2.08882	11.3717	ENSG00000215124	NA	significant
747	-2.36635	11.3688	ENSG00000230074	NA	significant
748	2.19059	11.3661	ENSG00000155511	GRIA1	significant
749	1.77285	11.3627	ENSG00000277319	NA	significant
750	-1.9569	11.3572	ENSG00000103018	CYB5B	significant
751	2.06955	11.3446	ENSG00000160746	ANO10	significant
752	-1.94295	11.3399	ENSG00000131149	GSE1	significant
753	-3.31034	11.3251	ENSG00000226779	NA	significant
754	2.31928	11.3226	ENSG00000154553	PDLIM3	significant
755	2.00225	11.3226	ENSG00000214301	NA	significant
756	2.33595	11.3214	ENSG00000252556	RNU6-256P	significant
757	2.51082	11.3208	ENSG00000279952	NA	significant
758	2.60296	11.3172	ENSG00000226440	NA	significant
759	3.0434	11.3155	ENSG00000122691	TWIST1	significant
760	1.96695	11.3153	ENSG00000120708	TGFBI	significant
761	2.02012	11.3145	ENSG00000113494	PRLR	significant
762	3.07409	11.3139	ENSG00000197658	SLC22A24	significant
763	2.58377	11.3132	ENSG00000230649	LOC105375523	significant
764	-3.13225	11.3095	ENSG00000163453	IGFBP7	significant
765	2.39441	11.3093	ENSG00000120549	KIAA1217	significant
766	-2.35926	11.3045	ENSG00000222078	RN7SKP110	significant
767	2.43416	11.3009	ENSG00000127955	GNAI1	significant
768	2.18901	11.2944	ENSG00000253880	NA	significant
769	1.68055	11.2944	ENSG00000279164	NA	significant
770	2.61777	11.2903	ENSG00000253775	NA	significant
771	-2.58193	11.2859	ENSG00000108511	HOXB6	significant
772	-3.14358	11.2856	ENSG00000259413	NA	significant
773	2.05778	11.2747	ENSG00000115963	RND3	significant
774	-3.24328	11.2622	ENSG00000121440	PDZRN3	significant
775	2.13318	11.2622	ENSG00000271249	DIMT1P1	significant
776	-2.64814	11.2622	ENSG00000260795	NA	significant
777	2.73503	11.2622	ENSG00000255364	NA	significant
778	1.92928	11.2617	ENSG00000134640	MTNR1B	significant
779	1.52725	11.2614	ENSG00000179915	NRXN1	significant
780	2.39458	11.2612	ENSG00000184735	DDX53	significant
781	2.38817	11.2436	ENSG00000128805	ARHGAP22	significant
782	1.78868	11.2422	ENSG00000152894	PTPRK	significant
783	-1.50423	11.2356	ENSG00000130635	COL5A1	significant
784	1.6945	11.235	ENSG00000235272	RAMACL	significant
785	3.53213	11.2277	ENSG00000226406	RBMX2P1	significant
786	2.279	11.2241	ENSG00000065308	TRAM2	significant
787	-2.61179	11.2241	ENSG00000247809	NR2F2-AS1	significant
788	3.04648	11.2212	ENSG00000151838	CCDC175	significant
789	2.14541	11.2176	ENSG00000154493	C10orf90	significant
790	2.203	11.1969	ENSG00000249988	NA	significant
791	1.97445	11.1951	ENSG00000182752	PAPPA	significant
792	-2.76264	11.1932	ENSG00000108375	RNF43	significant
793	-2.68923	11.1858	ENSG00000253807	NA	significant
794	3.16615	11.1676	ENSG00000285584	NA	significant
795	-2.34765	11.1671	ENSG00000133063	CHIT1	significant
796	2.27735	11.1657	ENSG00000232453	LINC02777	significant
797	3.24673	11.1618	ENSG00000224783	NA	significant
798	-2.53217	11.1618	ENSG00000278736	NA	significant
799	-2.823	11.1579	ENSG00000271538	NA	significant
800	-3.40801	11.1515	ENSG00000282111	NA	significant
801	2.13775	11.1497	ENSG00000279926	NA	significant
802	1.82558	11.1467	ENSG00000110400	NECTIN1	significant
803	1.95005	11.1453	ENSG00000101871	MID1	significant
804	3.14131	11.1439	ENSG00000212366	RNU6-1246P	significant
805	-2.65254	11.1424	ENSG00000231672	NA	significant
806	-1.24852	11.1359	ENSG00000047346	ATOSA	significant
807	2.05379	11.1359	ENSG00000162892	IL24	significant
808	-2.68458	11.1314	ENSG00000231482	NA	significant
809	-2.01245	11.1314	ENSG00000241644	INMT	significant
810	1.67447	11.1314	ENSG00000240354	NA	significant
811	1.55103	11.1309	ENSG00000157240	FZD1	significant
812	2.78122	11.1139	ENSG00000180116	C12orf40	significant
813	1.3746	11.1112	ENSG00000148541	FAM13C	significant
814	-1.60002	11.1105	ENSG00000130635	COL5A1	significant
815	2.02208	11.1093	ENSG00000169129	AFAP1L2	significant
816	1.50619	11.099	ENSG00000258517	NA	significant
817	-2.8546	11.0925	ENSG00000280304	NA	significant
818	-2.53761	11.0916	ENSG00000184640	SEPTIN9	significant
819	-2.73182	11.0886	ENSG00000261329	NA	significant
820	3.22606	11.0886	ENSG00000181744	DIPK2A	significant
821	1.61563	11.085	ENSG00000187258	NPSR1	significant
822	2.42754	11.0817	ENSG00000148680	HTR7	significant
823	2.55758	11.0755	ENSG00000145220	LYAR	significant
824	-2.94466	11.0755	ENSG00000227463	LOC101927575	significant
825	-3.33016	11.0636	ENSG00000240478	NA	significant
826	2.18097	11.0551	ENSG00000224048	LINC02612	significant
827	2.83414	11.0539	ENSG00000231039	NA	significant
828	2.46354	11.0386	ENSG00000163359	COL6A3	significant
829	2.44509	11.0386	ENSG00000250095	NREP-AS1	significant
830	2.95721	11.0354	ENSG00000254146	HMGB1P46	significant
831	2.14026	11.0344	ENSG00000260348	NA	significant
832	2.44483	11.0215	ENSG00000151322	NPAS3	significant
833	2.87096	11.0178	ENSG00000241684	ADAMTS9-AS2	significant
834	2.25267	11.0168	ENSG00000175352	NRIP3	significant
835	1.69887	11.0038	ENSG00000228195	NA	significant
836	-3.78234	11.0026	ENSG00000147408	CSGALNACT1	significant
837	-1.7258	10.9995	ENSG00000244184	PELP1-DT	significant
838	-1.92465	10.9986	ENSG00000082497	SERTAD4	significant
839	-2.75177	10.9979	ENSG00000173917	HOXB2	significant
840	2.24222	10.9973	ENSG00000257958	NA	significant
841	2.2543	10.9949	ENSG00000100722	ZC3H14	significant
842	2.36024	10.9896	ENSG00000145623	OSMR	significant
843	1.947	10.9896	ENSG00000260971	NA	significant
844	1.92842	10.9896	ENSG00000249439	HMGN1P14	significant
845	2.04877	10.9886	ENSG00000169814	BTD	significant
846	2.07095	10.9844	ENSG00000204498	NFKBIL1	significant
847	1.55588	10.9822	ENSG00000108100	CCNY	significant
848	1.8346	10.9811	ENSG00000272051	NA	significant
849	1.64386	10.9788	ENSG00000226472	NA	significant
850	2.02755	10.9763	ENSG00000138639	ARHGAP24	significant
851	1.77298	10.9759	ENSG00000124196	GTSF1L	significant
852	-3.04915	10.9669	ENSG00000182168	UNC5C	significant
853	-2.45194	10.9611	ENSG00000251102	CTBP2P4	significant
854	2.50093	10.9577	ENSG00000163618	CADPS	significant
855	-2.22181	10.9526	ENSG00000226211	NA	significant
856	1.94508	10.9517	ENSG00000236212	NA	significant
857	2.30629	10.9438	ENSG00000105889	STEAP1B	significant
858	2.03248	10.9436	ENSG00000234052	LINC01673	significant
859	-2.79411	10.9366	ENSG00000121440	PDZRN3	significant
860	3.30894	10.9316	ENSG00000169299	PGM2	significant
861	1.96908	10.9298	ENSG00000169189	NSMCE1	significant
862	1.92407	10.9294	ENSG00000228943	NA	significant
863	-3.37353	10.9273	ENSG00000229116	NA	significant
864	1.73924	10.9268	ENSG00000146147	MLIP	significant
865	2.00237	10.9228	ENSG00000113580	NR3C1	significant
866	-2.6841	10.9191	ENSG00000240416	NA	significant
867	2.16258	10.9015	ENSG00000164674	SYTL3	significant
868	-3.79145	10.8986	ENSG00000204446	LINC02872	significant
869	2.01964	10.8939	ENSG00000232298	NA	significant
870	1.99555	10.8912	ENSG00000128578	STRIP2	significant
871	-2.11069	10.8863	ENSG00000149571	KIRREL3	significant
872	-2.97211	10.882	ENSG00000236975	NA	significant
873	-1.416	10.8817	ENSG00000166477	LEO1	significant
874	1.97768	10.8811	ENSG00000229140	CCDC26	significant
875	-1.3375	10.8809	ENSG00000104081	BMF	significant
876	2.10509	10.8774	ENSG00000222178	RNA5SP181	significant
877	2.02876	10.8665	ENSG00000261817	NA	significant
878	2.30838	10.8635	ENSG00000233993	DTD1-AS1	significant
879	1.78927	10.8618	ENSG00000127946	HIP1	significant
880	1.86553	10.8568	ENSG00000249395	CASC9	significant
881	2.06378	10.8566	ENSG00000234261	NA	significant
882	-2.61168	10.8566	ENSG00000261325	LINC02192	significant
883	2.41176	10.8521	ENSG00000221866	PLXNA4	significant
884	1.41032	10.8512	ENSG00000151789	ZNF385D	significant
885	2.01328	10.8459	ENSG00000250556	CCDC34P1	significant
886	-2.2192	10.8423	ENSG00000213104	NA	significant
887	2.32737	10.8283	ENSG00000164188	RANBP3L	significant
888	2.36815	10.8257	ENSG00000152952	PLOD2	significant
889	-1.87181	10.8252	ENSG00000275591	XKR5	significant
890	-2.67399	10.8226	ENSG00000186094	AGBL4	significant
891	-2.95417	10.8214	ENSG00000182168	UNC5C	significant
892	2.73848	10.818	ENSG00000091483	FH	significant
893	1.6408	10.8146	ENSG00000229401	MIR5689HG	significant
894	-1.92832	10.812	ENSG00000242012	NA	significant
895	1.25951	10.812	ENSG00000065308	TRAM2	significant
896	1.69948	10.8114	ENSG00000255248	MIR100HG	significant
897	2.04938	10.8035	ENSG00000149294	NCAM1	significant
898	2.80442	10.8019	ENSG00000166979	EVA1C	significant
899	1.54089	10.7986	ENSG00000252556	RNU6-256P	significant
900	1.97919	10.7941	ENSG00000170231	FABP6	significant
901	-1.25405	10.7932	ENSG00000140400	MAN2C1	significant
902	2.16862	10.7925	ENSG00000169946	ZFPM2	significant
903	-1.34166	10.7902	ENSG00000108671	PSMD11	significant
904	1.86533	10.7902	ENSG00000223546	NA	significant
905	1.46821	10.7894	ENSG00000143740	SNAP47	significant
906	1.94454	10.7803	ENSG00000240355	NA	significant
907	-2.56378	10.7802	ENSG00000170579	DLGAP1	significant
908	2.78813	10.7779	ENSG00000285698	NA	significant
909	1.72033	10.7767	ENSG00000137878	GCOM1	significant
910	1.4279	10.7755	ENSG00000164438	TLX3	significant
911	1.7622	10.7696	ENSG00000229618	NA	significant
912	2.6532	10.7668	ENSG00000101773	RBBP8	significant
913	1.57621	10.7612	ENSG00000023171	GRAMD1B	significant
914	-3.70581	10.7611	ENSG00000204446	LINC02872	significant
915	2.72444	10.7534	ENSG00000259579	NA	significant
916	-2.23031	10.7521	ENSG00000236102	NA	significant
917	2.16594	10.7487	ENSG00000116117	PARD3B	significant
918	2.1788	10.7456	ENSG00000234956	LINC02539	significant
919	2.3542	10.7456	ENSG00000271795	NA	significant
920	-2.29979	10.7409	ENSG00000115363	EVA1A	significant
921	2.05615	10.7409	ENSG00000112983	BRD8	significant
922	1.78883	10.7368	ENSG00000265423	MIR4652	significant
923	1.92988	10.7337	ENSG00000065534	MYLK	significant
924	1.62408	10.7284	ENSG00000256568	NA	significant
925	3.42719	10.725	ENSG00000234653	LRRTM4-AS1	significant
926	2.15248	10.7143	ENSG00000139514	SLC7A1	significant
927	2.89805	10.7143	ENSG00000183621	ZNF438	significant
928	-2.18728	10.7143	ENSG00000170775	GPR37	significant
929	1.94943	10.7122	ENSG00000134954	ETS1	significant
930	2.02698	10.7058	ENSG00000163293	NIPAL1	significant
931	1.90515	10.6899	ENSG00000283237	MIR550B1	significant
932	2.00882	10.6867	ENSG00000266417	MIR4424	significant
933	2.81121	10.6838	ENSG00000253993	NA	significant
934	1.56224	10.6838	ENSG00000214942	LOC102724637	significant
935	-1.34169	10.6838	ENSG00000073350	LLGL2	significant
936	2.53287	10.6735	ENSG00000105426	PTPRS	significant
937	2.2733	10.6732	ENSG00000196482	ESRRG	significant
938	2.81642	10.6724	ENSG00000236212	NA	significant
939	3.36862	10.6722	ENSG00000112299	VNN1	significant
940	3.60664	10.6645	ENSG00000283271	NA	significant
941	1.45997	10.6605	ENSG00000073050	XRCC1	significant
942	-2.18984	10.6518	ENSG00000204217	BMPR2	significant
943	2.69588	10.6496	ENSG00000154447	SH3RF1	significant
944	2.51557	10.645	ENSG00000182240	BACE2	significant
945	1.96748	10.6424	ENSG00000065485	PDIA5	significant
946	-4.07873	10.637	ENSG00000258754	NA	significant
947	2.076	10.637	ENSG00000238523	RNU7-107P	significant
948	1.56878	10.6263	ENSG00000131435	PDLIM4	significant
949	1.81237	10.6257	ENSG00000269927	NA	significant
950	1.87951	10.6213	ENSG00000232310	LINC03002	significant
951	3.25924	10.6056	ENSG00000165868	HSPA12A	significant
952	1.86981	10.6052	ENSG00000231671	LINC01307	significant
953	2.51155	10.597	ENSG00000276963	NA	significant
954	2.40629	10.5945	ENSG00000221866	PLXNA4	significant
955	2.71826	10.5862	ENSG00000120549	KIAA1217	significant
956	2.02997	10.5809	ENSG00000164808	SPIDR	significant
957	2.56417	10.5782	ENSG00000166971	AKTIP	significant
958	2.37275	10.5759	ENSG00000250180	NA	significant
959	-2.02759	10.5725	ENSG00000091536	MYO15A	significant
960	2.69077	10.5613	ENSG00000033122	LRRC7	significant
961	-1.5078	10.5514	ENSG00000153208	MERTK	significant
962	2.9536	10.5495	ENSG00000151388	ADAMTS12	significant
963	2.85603	10.5447	ENSG00000104044	OCA2	significant
964	2.30109	10.544	ENSG00000198929	NOS1AP	significant
965	3.01119	10.5352	ENSG00000249448	MTCO1P24	significant
966	2.18998	10.5342	ENSG00000201796	RNU6-392P	significant
967	-2.22792	10.5342	ENSG00000237423	NA	significant
968	2.97355	10.5316	ENSG00000231201	NA	significant
969	2.50143	10.5316	ENSG00000252688	RNU6-579P	significant
970	2.764	10.5287	ENSG00000223436	NA	significant
971	2.54852	10.5281	ENSG00000155816	FMN2	significant
972	2.15555	10.5248	ENSG00000275294	NA	significant
973	3.08103	10.5241	ENSG00000221206	RNU6ATAC15P	significant
974	1.86223	10.5216	ENSG00000008277	ADAM22	significant
975	-2.03056	10.5214	ENSG00000276178	NA	significant
976	2.49558	10.5166	ENSG00000252688	RNU6-579P	significant
977	1.5897	10.5159	ENSG00000124191	TOX2	significant
978	2.41681	10.5122	ENSG00000119927	GPAM	significant
979	1.7773	10.5122	ENSG00000111961	SASH1	significant
980	1.26697	10.5117	ENSG00000260670	NA	significant
981	2.10064	10.5095	ENSG00000144868	TMEM108	significant
982	-1.81701	10.5054	ENSG00000235831	BHLHE40-AS1	significant
983	1.68951	10.4967	ENSG00000235426	NA	significant
984	1.41294	10.4907	ENSG00000118689	FOXO3	significant
985	-2.08348	10.4879	ENSG00000132471	WBP2	significant
986	-2.96105	10.4874	ENSG00000211543	MIR320B1	significant
987	3.51339	10.4866	ENSG00000255227	NA	significant
988	3.05175	10.4847	ENSG00000264345	LINC01894	significant
989	2.14098	10.4821	ENSG00000128805	ARHGAP22	significant
990	2.6276	10.4792	ENSG00000185946	RNPC3	significant
991	-1.38575	10.4792	ENSG00000181991	MRPS11	significant
992	1.79599	10.4734	ENSG00000255065	NA	significant
993	2.80264	10.473	ENSG00000241037	RN7SL335P	significant
994	-3.47978	10.4692	ENSG00000204446	LINC02872	significant
995	3.45961	10.4632	ENSG00000198300	PEG3	significant
996	1.39659	10.4595	ENSG00000114251	WNT5A	significant
997	1.82777	10.446	ENSG00000106459	NRF1	significant
998	2.49058	10.4455	ENSG00000158006	PAFAH2	significant
999	-1.49482	10.4421	ENSG00000285367	NA	significant
1000	-3.16283	10.4325	ENSG00000167723	TRPV3	significant
1001	2.01694	10.4249	ENSG00000279429	NA	significant
1002	2.29087	10.4248	ENSG00000240244	NA	significant
1003	-2.77171	10.4242	ENSG00000250475	RPL6P11	significant
1004	2.35591	10.4229	ENSG00000163590	PPM1L	significant
1005	1.94399	10.4152	ENSG00000151577	DRD3	significant
1006	-3.00662	10.4145	ENSG00000201153	RNU6-371P	significant
1007	-2.29254	10.4145	ENSG00000180999	C1orf105	significant
1008	2.11251	10.4129	ENSG00000151240	DIP2C	significant
1009	2.31143	10.409	ENSG00000237499	WAKMAR2	significant
1010	-1.71701	10.4072	ENSG00000160991	ORAI2	significant
1011	2.25283	10.4021	ENSG00000229177	NA	significant
1012	3.413	10.4005	ENSG00000197176	LINC02291	significant
1013	3.54133	10.3947	ENSG00000227207	RPL31P12	significant
1014	1.96614	10.3944	ENSG00000101096	NFATC2	significant
1015	2.44566	10.3943	ENSG00000232072	NA	significant
1016	-2.65501	10.3939	ENSG00000242808	SOX2-OT	significant
1017	-1.83324	10.3896	ENSG00000272763	NA	significant
1018	2.15817	10.3871	ENSG00000114023	FAM162A	significant
1019	1.64754	10.3859	ENSG00000133818	RRAS2	significant
1020	1.59472	10.3813	ENSG00000196083	IL1RAP	significant
1021	1.97892	10.3805	ENSG00000278480	NA	significant
1022	2.33257	10.3794	ENSG00000144642	RBMS3	significant
1023	2.35944	10.3787	ENSG00000173926	MARCHF3	significant
1024	2.9246	10.3776	ENSG00000203565	NA	significant
1025	2.00675	10.3593	ENSG00000151090	THRB	significant
1026	3.20913	10.3592	ENSG00000214960	CRPPA	significant
1027	2.01668	10.3575	ENSG00000229379	NA	significant
1028	2.05665	10.342	ENSG00000230387	LOC100505664	significant
1029	-2.44565	10.342	ENSG00000279551	NA	significant
1030	-1.28374	10.342	ENSG00000104093	DMXL2	significant
1031	-2.74324	10.3409	ENSG00000169604	ANTXR1	significant
1032	2.06448	10.3387	ENSG00000273406	NA	significant
1033	2.26815	10.333	ENSG00000149289	ZC3H12C	significant
1034	2.26443	10.3306	ENSG00000229433	LINC02069	significant
1035	2.56651	10.3242	ENSG00000174842	GLMN	significant
1036	1.82635	10.3234	ENSG00000124198	ARFGEF2	significant
1037	2.99548	10.3205	ENSG00000206889	RNU6-1200P	significant
1038	2.7031	10.3205	ENSG00000106952	TNFSF8	significant
1039	1.71942	10.32	ENSG00000101004	NINL	significant
1040	2.06584	10.3052	ENSG00000267109	NA	significant
1041	2.24492	10.3052	ENSG00000253858	NA	significant
1042	1.91288	10.297	ENSG00000019995	ZRANB1	significant
1043	2.02209	10.2901	ENSG00000196526	AFAP1	significant
1044	1.83152	10.2847	ENSG00000224578	HNRNPA1L3	significant
1045	2.95883	10.2825	ENSG00000183783	KCTD8	significant
1046	1.3005	10.2812	ENSG00000149090	PAMR1	significant
1047	1.59741	10.2761	ENSG00000228063	LYPLAL1-DT	significant
1048	2.3835	10.2736	ENSG00000213204	NA	significant
1049	-2.93587	10.2736	ENSG00000236708	NA	significant
1050	2.08338	10.2654	ENSG00000188729	OSTN	significant
1051	1.75345	10.2611	ENSG00000225094	NA	significant
1052	-1.78632	10.2611	ENSG00000070614	NDST1	significant
1053	2.58406	10.2565	ENSG00000167264	DUS2	significant
1054	1.84023	10.2565	ENSG00000274840	NA	significant
1055	2.05401	10.2537	ENSG00000091129	NRCAM	significant
1056	2.1698	10.2527	ENSG00000213390	ARHGAP19	significant
1057	2.21175	10.2484	ENSG00000008083	JARID2	significant
1058	2.21384	10.2424	ENSG00000187079	TEAD1	significant
1059	2.31881	10.2356	ENSG00000223872	NA	significant
1060	-3.58311	10.233	ENSG00000225940	NA	significant
1061	-2.52997	10.2297	ENSG00000257008	GPR142	significant
1062	3.37239	10.2296	ENSG00000172159	FRMD3	significant
1063	1.87615	10.2296	ENSG00000257254	NA	significant
1064	2.06534	10.229	ENSG00000163492	CCDC141	significant
1065	1.72755	10.2267	ENSG00000229191	NA	significant
1066	2.29605	10.2187	ENSG00000122378	PRXL2A	significant
1067	1.59836	10.2134	ENSG00000254755	NA	significant
1068	1.64712	10.2106	ENSG00000214019	RBM39P1	significant
1069	-1.52189	10.2066	ENSG00000228782	NA	significant
1070	1.50468	10.2051	ENSG00000251688	NA	significant
1071	2.05499	10.2051	ENSG00000143799	PARP1	significant
1072	-2.52455	10.2027	ENSG00000120093	HOXB3	significant
1073	2.41668	10.202	ENSG00000271624	LOC100419058	significant
1074	2.42011	10.1878	ENSG00000236592	NA	significant
1075	2.73887	10.1839	ENSG00000213194	NA	significant
1076	2.321	10.1823	ENSG00000165071	TMEM71	significant
1077	-2.33706	10.1808	ENSG00000252797	RN7SKP272	significant
1078	2.55546	10.1808	ENSG00000174611	KY	significant
1079	2.01293	10.1776	ENSG00000218893	SUMO2P12	significant
1080	3.22946	10.174	ENSG00000283298	MIR4272	significant
1081	2.18218	10.1722	ENSG00000182240	BACE2	significant
1082	2.44735	10.1609	ENSG00000199806	RNA5SP491	significant
1083	2.12421	10.1609	ENSG00000101161	PRPF6	significant
1084	2.1714	10.1597	ENSG00000135837	CEP350	significant
1085	-1.26385	10.1577	ENSG00000150991	UBC	significant
1086	1.40129	10.1577	ENSG00000041802	LSG1	significant
1087	2.33777	10.1577	ENSG00000197632	SERPINB2	significant
1088	2.15722	10.1576	ENSG00000235152	NA	significant
1089	-2.63856	10.1548	ENSG00000223930	NA	significant
1090	2.38169	10.1498	ENSG00000071242	RPS6KA2	significant
1091	1.96984	10.1487	ENSG00000226496	LINC00323	significant
1092	-1.98785	10.1324	ENSG00000178878	APOLD1	significant
1093	1.85636	10.1307	ENSG00000070729	CNGB1	significant
1094	-1.89882	10.1303	ENSG00000266605	LONRF2P1	significant
1095	-2.94035	10.13	ENSG00000182168	UNC5C	significant
1096	2.23429	10.129	ENSG00000143324	XPR1	significant
1097	1.57073	10.1197	ENSG00000049239	H6PD	significant
1098	2.04024	10.118	ENSG00000183695	MRGPRX2	significant
1099	2.11382	10.1149	ENSG00000152457	DCLRE1C	significant
1100	3.04542	10.1144	ENSG00000183580	FBXL7	significant
1101	1.95368	10.1125	ENSG00000285831	NA	significant
1102	-1.38645	10.1073	ENSG00000198435	NRARP	significant
1103	-2.21589	10.104	ENSG00000130508	PXDN	significant
1104	-3.24606	10.1015	ENSG00000163114	PDHA2	significant
1105	2.04555	10.1015	ENSG00000160145	KALRN	significant
1106	1.59028	10.1003	ENSG00000112414	ADGRG6	significant
1107	2.14236	10.0976	ENSG00000160188	RSPH1	significant
1108	2.26398	10.0976	ENSG00000240354	NA	significant
1109	1.84611	10.0902	ENSG00000224048	LINC02612	significant
1110	-3.151	10.0902	ENSG00000168961	LGALS9	significant
1111	-2.18611	10.0832	ENSG00000179869	ABCA13	significant
1112	-1.52538	10.0822	ENSG00000241818	SCG5-AS1	significant
1113	1.44814	10.0798	ENSG00000243316	GUCY2GP	significant
1114	-1.92558	10.072	ENSG00000108602	ALDH3A1	significant
1115	-2.28921	10.0717	ENSG00000283517	NA	significant
1116	-2.15716	10.0717	ENSG00000236870	POMPP1	significant
1117	2.59518	10.0672	ENSG00000197176	LINC02291	significant
1118	1.9131	10.0651	ENSG00000214954	LRRC69	significant
1119	2.83813	10.0636	ENSG00000238908	RNA5SP484	significant
1120	2.06122	10.0626	ENSG00000237629	NA	significant
1121	-3.72628	10.0623	ENSG00000258754	NA	significant
1122	2.07736	10.0534	ENSG00000180745	CLRN3	significant
1123	-3.41355	10.045	ENSG00000206052	DOK6	significant
1124	2.45019	10.0444	ENSG00000228162	NA	significant
1125	-3.3756	10.0425	ENSG00000166387	PPFIBP2	significant
1126	1.9537	10.0418	ENSG00000230387	LOC100505664	significant
1127	-2.33944	10.0296	ENSG00000232514	RPL21P25	significant
1128	-2.37038	10.0274	ENSG00000278923	NA	significant
1129	4.58947	10.0165	ENSG00000206672	NA	significant
1130	1.77549	10.0143	ENSG00000238302	RNU7-120P	significant
1131	2.18429	10.0101	ENSG00000229646	NA	significant
1132	1.96381	9.99847	ENSG00000144580	CNOT9	significant
1133	-3.27898	9.99474	ENSG00000179542	SLITRK4	significant
1134	-2.57224	9.99156	ENSG00000197467	COL13A1	significant
1135	-1.3602	9.98589	ENSG00000225385	NA	significant
1136	2.67018	9.98532	ENSG00000185737	NRG3	significant
1137	2.72049	9.98532	ENSG00000251011	NA	significant
1138	2.45192	9.98407	ENSG00000213331	NA	significant
1139	1.74651	9.98191	ENSG00000234261	NA	significant
1140	-2.22565	9.97675	ENSG00000227043	LINC01682	significant
1141	1.65986	9.97573	ENSG00000111907	TPD52L1	significant
1142	2.02772	9.97192	ENSG00000248462	NENFP3	significant
1143	2.72701	9.97141	ENSG00000166971	AKTIP	significant
1144	1.69863	9.96855	ENSG00000240777	NA	significant
1145	-2.79247	9.9681	ENSG00000236535	NA	significant
1146	1.89245	9.96765	ENSG00000112367	FIG4	significant
1147	-1.99915	9.96678	ENSG00000130332	LSM7	significant
1148	1.33083	9.96576	ENSG00000285523	NA	significant
1149	-2.36545	9.96056	ENSG00000221331	MIR548Q	significant
1150	-2.3686	9.95711	ENSG00000166426	CRABP1	significant
1151	2.01685	9.95449	ENSG00000054611	TBC1D22A	significant
1152	1.81616	9.94784	ENSG00000082482	KCNK2	significant
1153	2.09047	9.9478	ENSG00000238284	LINC01448	significant
1154	-1.34066	9.94723	NA	NA	significant
1155	1.697	9.94217	ENSG00000187510	PLEKHG7	significant
1156	-2.0703	9.93994	ENSG00000132613	MTSS2	significant
1157	-1.72569	9.93918	ENSG00000159217	IGF2BP1	significant
1158	2.18494	9.93095	ENSG00000273143	NA	significant
1159	2.20483	9.91741	ENSG00000028116	VRK2	significant
1160	2.03833	9.91673	ENSG00000270491	NA	significant
1161	2.6679	9.91322	ENSG00000188916	INSYN2A	significant
1162	-2.10909	9.91183	ENSG00000229996	NA	significant
1163	1.62947	9.91182	ENSG00000153814	JAZF1	significant
1164	1.98863	9.90849	ENSG00000184838	PRR16	significant
1165	2.405	9.90064	ENSG00000243537	RPL32P20	significant
1166	2.32613	9.89405	ENSG00000281131	SCHLAP1	significant
1167	-1.62112	9.89405	ENSG00000167178	ISLR2	significant
1168	-2.37006	9.89396	ENSG00000244192	RPL11P2	significant
1169	1.6775	9.89352	ENSG00000260971	NA	significant
1170	2.39933	9.89237	ENSG00000235531	MSC-AS1	significant
1171	1.49707	9.89237	ENSG00000186314	PRELID2	significant
1172	-2.63581	9.88698	ENSG00000130052	STARD8	significant
1173	2.01196	9.88543	ENSG00000262655	SPON1	significant
1174	2.64547	9.88502	ENSG00000285894	NA	significant
1175	-2.227	9.88419	ENSG00000227043	LINC01682	significant
1176	1.85213	9.87858	ENSG00000166436	TRIM66	significant
1177	-2.34117	9.87795	ENSG00000264200	MIR4693	significant
1178	3.70227	9.87795	ENSG00000281903	NA	significant
1179	1.63703	9.87795	ENSG00000232807	NA	significant
1180	2.1584	9.87696	ENSG00000198734	F5	significant
1181	2.02886	9.87337	ENSG00000234034	NA	significant
1182	2.11211	9.87097	ENSG00000120279	MYCT1	significant
1183	1.74103	9.86189	ENSG00000117598	PLPPR5	significant
1184	2.61432	9.86098	ENSG00000119913	TECTB	significant
1185	-2.2471	9.85617	ENSG00000105810	CDK6	significant
1186	1.40812	9.85428	ENSG00000157087	ATP2B2	significant
1187	2.08896	9.85428	ENSG00000039600	SOX30	significant
1188	1.3934	9.84992	ENSG00000131188	PRR7	significant
1189	1.6047	9.84986	ENSG00000207651	MIR28	significant
1190	-4.04719	9.84924	ENSG00000259724	LINC01581	significant
1191	-2.16076	9.84304	ENSG00000198691	ABCA4	significant
1192	-2.0367	9.84065	ENSG00000087510	TFAP2C	significant
1193	2.17628	9.83857	ENSG00000256378	NA	significant
1194	2.26766	9.83492	ENSG00000234810	NA	significant
1195	1.96682	9.83305	ENSG00000184588	PDE4B	significant
1196	2.61688	9.83128	ENSG00000223731	SUPT20HL1	significant
1197	1.81514	9.83101	ENSG00000227205	NA	significant
1198	1.59166	9.83101	ENSG00000223381	NA	significant
1199	1.768	9.82637	ENSG00000260574	NA	significant
1200	-2.71291	9.81581	ENSG00000223626	LINC01044	significant
1201	1.70753	9.81315	ENSG00000229515	FLT1P1	significant
1202	-1.23154	9.81315	ENSG00000259332	ST20-MTHFS	significant
1203	2.1904	9.81153	ENSG00000252550	NA	significant
1204	2.11791	9.81153	ENSG00000257035	LOC100420119	significant
1205	-1.49518	9.80564	ENSG00000136478	TEX2	significant
1206	1.94715	9.80376	ENSG00000082068	WDR70	significant
1207	2.06257	9.80197	ENSG00000133105	RXFP2	significant
1208	-2.40755	9.80105	ENSG00000108312	UBTF	significant
1209	1.54311	9.80095	ENSG00000136261	BZW2	significant
1210	2.277	9.80095	ENSG00000257335	MGAM	significant
1211	-1.73113	9.80061	ENSG00000183571	PGPEP1L	significant
1212	-2.05511	9.79865	NA	NA	significant
1213	2.01185	9.79852	ENSG00000273012	NA	significant
1214	2.6249	9.79599	ENSG00000230559	RPL17P12	significant
1215	2.38616	9.79373	ENSG00000284430	NA	significant
1216	1.89831	9.79373	ENSG00000215305	VPS16	significant
1217	1.58128	9.79373	ENSG00000134516	DOCK2	significant
1218	-1.63465	9.79373	ENSG00000147526	TACC1	significant
1219	2.37569	9.78206	ENSG00000175854	SWI5	significant
1220	1.76343	9.7802	ENSG00000224184	MIR3681HG	significant
1221	-2.08374	9.77757	ENSG00000188227	ZNF793	significant
1222	2.79166	9.77679	ENSG00000119616	FCF1	significant
1223	2.58625	9.77635	ENSG00000136267	DGKB	significant
1224	2.49366	9.77532	ENSG00000203434	NA	significant
1225	-2.76553	9.77427	ENSG00000182168	UNC5C	significant
1226	2.35649	9.76998	ENSG00000213923	CSNK1E	significant
1227	2.60171	9.76841	ENSG00000126010	GRPR	significant
1228	1.74515	9.76655	ENSG00000278231	NA	significant
1229	1.35391	9.76577	ENSG00000082781	ITGB5	significant
1230	1.6675	9.76477	ENSG00000250888	LINC01455	significant
1231	-1.93939	9.76265	ENSG00000283907	NA	significant
1232	1.68917	9.75642	ENSG00000215483	LINC00548	significant
1233	1.89667	9.7561	ENSG00000249998	NA	significant
1234	1.93631	9.75506	ENSG00000102387	TAF7L	significant
1235	2.15891	9.75366	ENSG00000169255	B3GALNT1	significant
1236	2.28506	9.75331	ENSG00000256947	NA	significant
1237	2.4015	9.74873	ENSG00000073849	ST6GAL1	significant
1238	1.2986	9.74815	ENSG00000227744	LINC01940	significant
1239	1.70997	9.74431	ENSG00000263705	MIR5689	significant
1240	1.21616	9.74255	ENSG00000105810	CDK6	significant
1241	2.13635	9.74255	ENSG00000002330	BAD	significant
1242	1.95912	9.73903	ENSG00000238782	LOC124906135	significant
1243	-3.12315	9.73749	ENSG00000285700	NA	significant
1244	2.52742	9.73627	ENSG00000170017	ALCAM	significant
1245	2.45683	9.73528	ENSG00000201426	NA	significant
1246	2.37829	9.73269	ENSG00000124782	RREB1	significant
1247	-2.04385	9.73238	ENSG00000125869	LAMP5	significant
1248	2.62841	9.73228	ENSG00000196586	MYO6	significant
1249	-1.32049	9.72961	ENSG00000069956	MAPK6	significant
1250	2.52284	9.72809	ENSG00000253394	NA	significant
1251	-2.83852	9.72589	ENSG00000170860	LSM3	significant
1252	1.87504	9.72472	ENSG00000185532	PRKG1	significant
1253	-2.43071	9.7244	ENSG00000186314	PRELID2	significant
1254	-2.21124	9.71795	ENSG00000150275	PCDH15	significant
1255	2.41007	9.71579	ENSG00000064835	POU1F1	significant
1256	1.74348	9.71492	ENSG00000105889	STEAP1B	significant
1257	2.01976	9.71379	ENSG00000137962	ARHGAP29	significant
1258	1.30345	9.71379	ENSG00000200756	RNU6-236P	significant
1259	-3.00746	9.71114	ENSG00000201999	RNA5SP428	significant
1260	-1.44128	9.70843	ENSG00000141040	ZNF287	significant
1261	1.94215	9.70461	ENSG00000232458	LINC01450	significant
1262	1.8499	9.7028	ENSG00000133195	SLC39A11	significant
1263	1.79117	9.70209	ENSG00000108100	CCNY	significant
1264	2.03443	9.6973	ENSG00000233558	LOC100287430	significant
1265	-1.27458	9.6973	ENSG00000278845	MRPL45	significant
1266	3.54679	9.6973	ENSG00000244358	NA	significant
1267	1.58442	9.6973	ENSG00000206842	RNU6-413P	significant
1268	-2.41241	9.69446	ENSG00000274833	NA	significant
1269	1.79961	9.69256	ENSG00000187764	SEMA4D	significant
1270	1.66761	9.69223	ENSG00000100302	RASD2	significant
1271	3.02088	9.69031	ENSG00000065809	FAM107B	significant
1272	1.6404	9.69031	ENSG00000279952	NA	significant
1273	1.69012	9.68859	ENSG00000113716	HMGXB3	significant
1274	2.04534	9.68506	ENSG00000185345	PRKN	significant
1275	2.3106	9.68506	ENSG00000119938	PPP1R3C	significant
1276	1.94709	9.67503	ENSG00000135363	LMO2	significant
1277	-1.98738	9.6727	ENSG00000177311	ZBTB38	significant
1278	1.6337	9.67229	ENSG00000150867	PIP4K2A	significant
1279	-2.05111	9.66339	ENSG00000136478	TEX2	significant
1280	1.99339	9.66213	ENSG00000063438	AHRR	significant
1281	2.39388	9.66005	ENSG00000207976	MIR607	significant
1282	1.71364	9.64929	ENSG00000163395	IGFN1	significant
1283	1.88286	9.64782	ENSG00000233981	NA	significant
1284	2.14985	9.63893	ENSG00000169946	ZFPM2	significant
1285	1.36935	9.63635	ENSG00000182700	IGIP	significant
1286	2.44573	9.63215	ENSG00000253499	LOC100420746	significant
1287	1.62915	9.6317	ENSG00000162746	FCRLB	significant
1288	1.49826	9.62609	ENSG00000265376	MIR466	significant
1289	1.91978	9.62334	ENSG00000100665	SERPINA4	significant
1290	-2.63692	9.62071	ENSG00000182168	UNC5C	significant
1291	1.75529	9.61321	ENSG00000012124	CD22	significant
1292	1.59769	9.60618	ENSG00000280228	NA	significant
1293	-1.38553	9.60618	ENSG00000136381	IREB2	significant
1294	2.38159	9.60341	ENSG00000232393	RPL5P6	significant
1295	2.20029	9.60341	ENSG00000213659	RSU1P3	significant
1296	-2.62894	9.59872	ENSG00000152377	SPOCK1	significant
1297	2.00748	9.59687	ENSG00000214407	RDUR	significant
1298	-2.83797	9.58832	ENSG00000267452	LINC02072	significant
1299	2.07044	9.58728	ENSG00000256029	NA	significant
1300	1.79282	9.58596	ENSG00000280340	NA	significant
1301	1.75608	9.57974	ENSG00000132915	PDE6A	significant
1302	-2.17491	9.57974	ENSG00000070614	NDST1	significant
1303	1.57982	9.57836	ENSG00000221345	LOC124901508	significant
1304	1.59604	9.5763	ENSG00000257831	NA	significant
1305	2.15517	9.5763	ENSG00000238987	RNU7-133P	significant
1306	1.8461	9.56906	ENSG00000216352	NA	significant
1307	-1.7939	9.56884	ENSG00000184347	SLIT3	significant
1308	-1.66948	9.56884	ENSG00000199283	RNU1-58P	significant
1309	1.82489	9.56882	ENSG00000231290	APCDD1L-DT	significant
1310	-2.40023	9.56695	ENSG00000259369	NA	significant
1311	2.59535	9.56671	ENSG00000084234	APLP2	significant
1312	1.44179	9.56671	ENSG00000254987	NA	significant
1313	1.39253	9.56356	ENSG00000249859	PVT1	significant
1314	2.06825	9.56319	ENSG00000251138	LINC02882	significant
1315	-1.85032	9.56134	ENSG00000274253	LOC283683	significant
1316	2.02051	9.55884	ENSG00000119927	GPAM	significant
1317	2.17892	9.55326	ENSG00000250813	SERF1AP1	significant
1318	1.76865	9.55288	ENSG00000170312	CDK1	significant
1319	-1.8268	9.54475	ENSG00000275785	NA	significant
1320	2.37536	9.54245	ENSG00000212366	RNU6-1246P	significant
1321	2.42187	9.54245	ENSG00000201315	RN7SKP227	significant
1322	1.78768	9.54225	ENSG00000185483	ROR1	significant
1323	1.78806	9.53784	ENSG00000187957	DNER	significant
1324	-2.07459	9.53378	ENSG00000147570	DNAJC5B	significant
1325	2.53774	9.53371	ENSG00000201367	RNU6-522P	significant
1326	-2.67756	9.53371	ENSG00000141655	TNFRSF11A	significant
1327	1.64418	9.53227	ENSG00000262151	NA	significant
1328	2.62622	9.52608	ENSG00000180992	MRPL14	significant
1329	1.85238	9.52426	ENSG00000232855	NA	significant
1330	1.73696	9.52199	ENSG00000116133	DHCR24	significant
1331	1.9032	9.51831	ENSG00000198879	SFMBT2	significant
1332	-1.83603	9.51497	ENSG00000136449	MYCBPAP	significant
1333	-1.82619	9.51267	ENSG00000117983	MUC5B	significant
1334	-2.10714	9.506	ENSG00000228014	NA	significant
1335	-2.22836	9.50593	ENSG00000164236	ANKRD33B	significant
1336	-1.67676	9.50372	ENSG00000157890	MEGF11	significant
1337	1.57719	9.49983	ENSG00000178075	GRAMD1C	significant
1338	-2.92367	9.49882	ENSG00000271222	NA	significant
1339	1.80644	9.49882	ENSG00000223725	NA	significant
1340	1.3379	9.49789	ENSG00000110619	CARS1	significant
1341	2.0168	9.49159	ENSG00000170128	GPR25	significant
1342	2.06169	9.48119	ENSG00000225406	NA	significant
1343	1.67223	9.47631	ENSG00000226665	SSR1P2	significant
1344	-2.90773	9.47232	ENSG00000164494	PDSS2	significant
1345	1.70643	9.47178	ENSG00000100599	RIN3	significant
1346	-2.49625	9.46968	ENSG00000172878	METAP1D	significant
1347	1.90691	9.46968	ENSG00000231028	AHI1-DT	significant
1348	1.94844	9.46918	ENSG00000100599	RIN3	significant
1349	2.47552	9.46788	ENSG00000234810	NA	significant
1350	-1.40944	9.46084	ENSG00000235453	SMIM27	significant
1351	1.67454	9.45751	ENSG00000183239	NA	significant
1352	-1.30381	9.4569	ENSG00000161970	RPL26	significant
1353	1.9818	9.4552	ENSG00000065534	MYLK	significant
1354	2.13669	9.45308	ENSG00000197548	ATG7	significant
1355	2.19449	9.45308	ENSG00000236031	NA	significant
1356	-2.92072	9.45176	ENSG00000104043	ATP8B4	significant
1357	2.33879	9.44819	ENSG00000224783	NA	significant
1358	1.82865	9.44418	ENSG00000233452	STXBP5-AS1	significant
1359	-2.21992	9.44418	ENSG00000241048	NA	significant
1360	2.90416	9.44356	ENSG00000285280	NA	significant
1361	-1.39668	9.4434	ENSG00000130653	PNPLA7	significant
1362	2.23923	9.44219	ENSG00000240518	RPL36P11	significant
1363	1.62282	9.44206	ENSG00000119720	NRDE2	significant
1364	2.44835	9.44206	ENSG00000183826	BTBD9	significant
1365	1.8617	9.43948	ENSG00000267299	NA	significant
1366	2.69923	9.43918	ENSG00000152952	PLOD2	significant
1367	1.36712	9.4363	ENSG00000205488	NA	significant
1368	2.22445	9.4363	ENSG00000259631	NA	significant
1369	1.81407	9.4332	ENSG00000239726	RN7SL688P	significant
1370	-3.26379	9.4309	ENSG00000261778	NA	significant
1371	-2.23884	9.4309	ENSG00000172379	ARNT2	significant
1372	2.39855	9.42883	ENSG00000120279	MYCT1	significant
1373	-1.35316	9.42839	ENSG00000137818	RPLP1	significant
1374	2.14024	9.42839	ENSG00000181072	CHRM2	significant
1375	1.69772	9.42738	ENSG00000255210	NA	significant
1376	2.17075	9.4264	ENSG00000171060	C8orf74	significant
1377	1.94826	9.42554	ENSG00000228210	RPL7AP12	significant
1378	1.66868	9.42437	ENSG00000127124	HIVEP3	significant
1379	2.18242	9.41992	ENSG00000249320	NA	significant
1380	1.96398	9.41992	ENSG00000148498	PARD3	significant
1381	2.33724	9.41772	ENSG00000156463	SH3RF2	significant
1382	1.49764	9.41664	ENSG00000145012	LPP	significant
1383	1.34236	9.41412	ENSG00000172927	MYEOV	significant
1384	1.55204	9.41397	ENSG00000270777	NA	significant
1385	1.62821	9.41052	ENSG00000070047	PHRF1	significant
1386	2.45933	9.41021	ENSG00000151090	THRB	significant
1387	2.34776	9.41021	ENSG00000188158	NHS	significant
1388	2.07679	9.40967	ENSG00000233143	NA	significant
1389	2.20483	9.40547	ENSG00000121775	TMEM39B	significant
1390	-2.12946	9.40022	ENSG00000259275	NA	significant
1391	2.19857	9.39987	ENSG00000138311	ZNF365	significant
1392	2.07487	9.39956	ENSG00000215866	LINC01356	significant
1393	1.59615	9.39928	ENSG00000104356	POP1	significant
1394	-2.3316	9.39366	ENSG00000186205	MTARC1	significant
1395	2.86103	9.39366	ENSG00000257180	NA	significant
1396	-2.1097	9.39366	ENSG00000169926	KLF13	significant
1397	2.69596	9.39337	ENSG00000072786	STK10	significant
1398	1.60547	9.39243	ENSG00000283573	NA	significant
1399	2.7827	9.39231	ENSG00000285875	NA	significant
1400	2.16337	9.39231	ENSG00000125538	IL1B	significant
1401	2.01946	9.39111	ENSG00000160145	KALRN	significant
1402	2.10314	9.39024	ENSG00000236651	DLX2-DT	significant
1403	1.64517	9.39024	ENSG00000265376	MIR466	significant
1404	-1.95134	9.38657	ENSG00000250020	LOC100128803	significant
1405	2.05495	9.38301	ENSG00000207300	NA	significant
1406	-1.791	9.37659	ENSG00000143858	SYT2	significant
1407	2.65226	9.37659	ENSG00000229140	CCDC26	significant
1408	1.68578	9.37659	ENSG00000235150	NA	significant
1409	1.89364	9.37659	ENSG00000136828	RALGPS1	significant
1410	2.4995	9.37016	ENSG00000250337	PURPL	significant
1411	2.26716	9.36797	ENSG00000199450	RNA5SP276	significant
1412	-1.68262	9.36208	ENSG00000119574	ZBTB45	significant
1413	-2.74948	9.36208	ENSG00000230249	NA	significant
1414	1.82969	9.36208	ENSG00000140718	FTO	significant
1415	-2.76163	9.36208	ENSG00000236365	NA	significant
1416	1.73841	9.35964	ENSG00000239808	RN7SL255P	significant
1417	2.53574	9.35905	ENSG00000196243	LINC00615	significant
1418	2.1311	9.3561	ENSG00000105889	STEAP1B	significant
1419	-3.34615	9.35556	ENSG00000235140	LOC105378318	significant
1420	1.65971	9.35473	ENSG00000143786	CNIH3	significant
1421	1.87615	9.3539	ENSG00000232915	NA	significant
1422	2.44101	9.35256	ENSG00000049247	UTS2	significant
1423	2.38582	9.34693	ENSG00000188419	CHM	significant
1424	2.32508	9.34174	ENSG00000234261	NA	significant
1425	2.75961	9.33883	ENSG00000147160	AWAT2	significant
1426	1.60061	9.33883	ENSG00000215808	LINC01139	significant
1427	2.25203	9.33768	ENSG00000109819	PPARGC1A	significant
1428	1.57697	9.33719	ENSG00000280232	NA	significant
1429	2.06576	9.33215	ENSG00000242221	PSG2	significant
1430	-1.91282	9.33136	ENSG00000232006	NA	significant
1431	2.3059	9.32873	ENSG00000134253	TRIM45	significant
1432	2.27993	9.32873	ENSG00000221866	PLXNA4	significant
1433	2.2992	9.32815	ENSG00000145103	ILDR1	significant
1434	2.36282	9.32815	ENSG00000259026	NA	significant
1435	2.49101	9.32815	ENSG00000231123	NA	significant
1436	1.78071	9.32619	NA	NA	significant
1437	2.04924	9.32619	ENSG00000125538	IL1B	significant
1438	2.01002	9.32547	ENSG00000164659	ELAPOR2	significant
1439	-1.41197	9.32331	ENSG00000185787	MORF4L1	significant
1440	1.51512	9.32185	ENSG00000070882	OSBPL3	significant
1441	3.27316	9.31596	ENSG00000165609	NUDT5	significant
1442	-2.11252	9.31287	ENSG00000255484	LINC02764	significant
1443	-2.25998	9.3029	ENSG00000130413	STK33	significant
1444	2.48367	9.29484	ENSG00000260390	NA	significant
1445	-2.26481	9.29124	ENSG00000215218	UBE2QL1	significant
1446	2.01657	9.28711	ENSG00000068383	INPP5A	significant
1447	-2.48699	9.28707	ENSG00000253298	LINC01845	significant
1448	1.77063	9.28534	ENSG00000112877	CEP72	significant
1449	1.8518	9.27511	ENSG00000112742	TTK	significant
1450	2.1752	9.27387	ENSG00000133401	PDZD2	significant
1451	2.03275	9.27118	ENSG00000101333	PLCB4	significant
1452	1.82455	9.26314	ENSG00000173852	DPY19L1	significant
1453	-1.62805	9.26045	ENSG00000188833	ENTPD8	significant
1454	-1.47879	9.25942	ENSG00000041357	PSMA4	significant
1455	-2.5349	9.25435	ENSG00000157927	RADIL	significant
1456	-2.83073	9.25393	ENSG00000248724	NPHP3-AS1	significant
1457	1.71399	9.25368	ENSG00000251982	RN7SKP43	significant
1458	2.1754	9.25355	ENSG00000171388	APLN	significant
1459	1.71866	9.25216	ENSG00000135740	SLC9A5	significant
1460	-1.70334	9.24488	ENSG00000132359	RAP1GAP2	significant
1461	-3.24798	9.24244	ENSG00000217716	RPS10P3	significant
1462	-1.764	9.24244	ENSG00000130635	COL5A1	significant
1463	2.12818	9.24221	ENSG00000091831	ESR1	significant
1464	-1.65205	9.23926	ENSG00000223910	ZNF32-AS3	significant
1465	1.65466	9.23777	ENSG00000235213	OR6E1P	significant
1466	-1.5491	9.23446	ENSG00000103888	CEMIP	significant
1467	-3.55779	9.23444	ENSG00000285686	LINC02834	significant
1468	2.42513	9.23444	ENSG00000249289	NA	significant
1469	-1.54821	9.23419	ENSG00000073060	SCARB1	significant
1470	1.65936	9.23339	ENSG00000137491	SLCO2B1	significant
1471	1.44868	9.2312	ENSG00000248690	LOC124906789	significant
1472	1.88607	9.23091	ENSG00000252872	RNU7-188P	significant
1473	1.75399	9.22724	ENSG00000134516	DOCK2	significant
1474	1.62953	9.2228	ENSG00000251206	NA	significant
1475	2.02298	9.2228	ENSG00000255065	NA	significant
1476	2.01785	9.21684	ENSG00000184232	OAF	significant
1477	-1.87972	9.21577	ENSG00000164176	EDIL3	significant
1478	2.33131	9.21564	ENSG00000226640	NA	significant
1479	2.45455	9.21023	ENSG00000281903	NA	significant
1480	-1.39705	9.20891	ENSG00000162913	OBSCN-AS1	significant
1481	1.66367	9.20891	ENSG00000188729	OSTN	significant
1482	1.97176	9.20798	ENSG00000200926	RNU6-960P	significant
1483	1.40595	9.20739	ENSG00000067057	PFKP	significant
1484	2.4778	9.20273	ENSG00000118495	PLAGL1	significant
1485	1.96503	9.19674	ENSG00000162129	CLPB	significant
1486	2.08521	9.19618	ENSG00000142798	HSPG2	significant
1487	-2.30886	9.196	ENSG00000233154	LINC01762	significant
1488	2.19105	9.19284	ENSG00000200310	RNA5SP215	significant
1489	-1.9784	9.19284	ENSG00000149571	KIRREL3	significant
1490	2.21705	9.189	ENSG00000225205	LOC124900513	significant
1491	2.04849	9.18765	ENSG00000206880	RNU6-1310P	significant
1492	1.81729	9.1868	ENSG00000256568	NA	significant
1493	-1.83706	9.18645	ENSG00000162711	NLRP3	significant
1494	1.58656	9.18516	ENSG00000137936	BCAR3	significant
1495	1.75446	9.1847	ENSG00000147677	EIF3H	significant
1496	2.73845	9.1807	ENSG00000261051	NA	significant
1497	2.26774	9.17626	ENSG00000185842	DNAH14	significant
1498	2.47865	9.17349	ENSG00000175221	MED16	significant
1499	2.31301	9.16842	ENSG00000153283	CD96	significant
1500	1.86597	9.16842	ENSG00000254710	NA	significant
1501	1.99942	9.16677	ENSG00000285402	NA	significant
1502	1.87072	9.16677	ENSG00000265725	MIR3144	significant
1503	-1.35282	9.16666	ENSG00000067596	DHX8	significant
1504	-3.57567	9.16545	ENSG00000233968	LOC101928834	significant
1505	2.55853	9.15971	ENSG00000181619	GPR135	significant
1506	2.85869	9.15795	ENSG00000260832	LOC101928417	significant
1507	1.41026	9.15655	ENSG00000167772	ANGPTL4	significant
1508	1.9337	9.15583	ENSG00000248309	MEF2C-AS1	significant
1509	-1.31216	9.15045	ENSG00000166839	ANKDD1A	significant
1510	1.70928	9.14597	ENSG00000253654	NA	significant
1511	-2.18585	9.14597	ENSG00000275016	NA	significant
1512	1.83407	9.14429	ENSG00000105983	LMBR1	significant
1513	3.41828	9.13972	ENSG00000181751	MACIR	significant
1514	2.28901	9.13659	ENSG00000237947	NA	significant
1515	1.81193	9.13253	ENSG00000228412	LNC-LBCS	significant
1516	1.53318	9.12882	ENSG00000124164	VAPB	significant
1517	-2.47439	9.12879	ENSG00000171595	DNAI2	significant
1518	2.13229	9.12466	ENSG00000198947	DMD	significant
1519	1.84636	9.1232	ENSG00000137976	DNASE2B	significant
1520	2.88575	9.12149	ENSG00000229434	NA	significant
1521	-1.46491	9.12149	ENSG00000237594	TIAM1-AS1	significant
1522	-1.14764	9.12065	ENSG00000146966	DENND2A	significant
1523	2.23037	9.1201	ENSG00000229981	LINC01435	significant
1524	-1.55001	9.11904	ENSG00000112246	SIM1	significant
1525	1.81426	9.11009	ENSG00000169605	GKN1	significant
1526	1.22262	9.10992	ENSG00000116815	CD58	significant
1527	1.2176	9.10757	ENSG00000213085	CFAP45	significant
1528	-2.70442	9.10757	ENSG00000115306	SPTBN1	significant
1529	2.56942	9.10426	ENSG00000255558	NA	significant
1530	2.09776	9.10026	ENSG00000065000	AP3D1	significant
1531	2.11964	9.09968	ENSG00000255501	CARD18	significant
1532	-2.16902	9.09898	ENSG00000243364	EFNA4	significant
1533	1.9319	9.09694	ENSG00000284601	LOC105378736	significant
1534	2.30883	9.09659	ENSG00000234956	LINC02539	significant
1535	2.41513	9.09305	ENSG00000260237	NA	significant
1536	-1.56558	9.09218	ENSG00000016490	CLCA1	significant
1537	1.67674	9.09211	ENSG00000204928	GRXCR2	significant
1538	-2.53759	9.09211	ENSG00000225079	FTH1P22	significant
1539	2.06388	9.08602	ENSG00000237470	NA	significant
1540	2.59338	9.0846	ENSG00000263785	MIR3182	significant
1541	-1.30155	9.08178	ENSG00000103769	RAB11A	significant
1542	1.59075	9.08101	ENSG00000183171	LOC643015	significant
1543	1.9505	9.07811	ENSG00000095397	WHRN	significant
1544	-2.87447	9.07811	ENSG00000234323	LINC01505	significant
1545	1.9596	9.0769	ENSG00000221456	MIR1202	significant
1546	1.74173	9.07441	ENSG00000145675	PIK3R1	significant
1547	-3.03923	9.07257	ENSG00000285218	NA	significant
1548	3.08844	9.06597	ENSG00000244302	PEX5L-AS2	significant
1549	1.69404	9.06438	ENSG00000165671	NSD1	significant
1550	2.41973	9.05367	ENSG00000227207	RPL31P12	significant
1551	2.0696	9.05288	ENSG00000243438	LARP1BP2	significant
1552	1.9157	9.04798	ENSG00000254530	NA	significant
1553	2.05227	9.04596	ENSG00000255375	LOC107984322	significant
1554	2.7536	9.03138	ENSG00000131018	SYNE1	significant
1555	1.35743	9.03103	ENSG00000074964	ARHGEF10L	significant
1556	2.98322	9.03066	ENSG00000197176	LINC02291	significant
1557	1.61495	9.02744	ENSG00000233387	NA	significant
1558	2.34094	9.0255	ENSG00000144357	UBR3	significant
1559	1.50527	9.02375	ENSG00000110880	CORO1C	significant
1560	1.42427	9.02345	ENSG00000011083	SLC6A7	significant
1561	-1.9649	9.02227	ENSG00000279806	NA	significant
1562	2.36741	9.02197	ENSG00000241684	ADAMTS9-AS2	significant
1563	1.83825	9.0214	ENSG00000279289	NA	significant
1564	1.35219	9.02093	ENSG00000101439	CST3	significant
1565	3.1101	9.02024	ENSG00000166446	CDYL2	significant
1566	-3.44664	9.01884	ENSG00000148655	LRMDA	significant
1567	1.7121	9.01582	ENSG00000146677	RPL32P18	significant
1568	1.9497	9.01269	ENSG00000232392	GOT2P7	significant
1569	2.15922	9.0106	ENSG00000074047	GLI2	significant
1570	-2.75688	9.0106	ENSG00000250704	NA	significant
1571	-1.43005	9.00642	ENSG00000167178	ISLR2	significant
1572	2.14277	9.00474	ENSG00000188487	INSC	significant
1573	1.99088	8.99927	ENSG00000236938	NA	significant
1574	2.05755	8.99748	ENSG00000114107	CEP70	significant
1575	2.31918	8.99519	ENSG00000236938	NA	significant
1576	2.69217	8.99402	ENSG00000253100	NA	significant
1577	2.92234	8.99009	ENSG00000176884	GRIN1	significant
1578	1.33413	8.98911	ENSG00000183742	MACC1	significant
1579	2.81108	8.98418	ENSG00000228226	NA	significant
1580	1.42661	8.98203	ENSG00000130396	AFDN	significant
1581	2.41918	8.98119	ENSG00000143507	DUSP10	significant
1582	-3.10916	8.98059	ENSG00000278090	NA	significant
1583	1.61923	8.97989	ENSG00000165312	OTUD1	significant
1584	1.25275	8.97563	ENSG00000163638	ADAMTS9	significant
1585	-1.59417	8.97405	ENSG00000167962	ZNF598	significant
1586	2.11082	8.97285	ENSG00000232353	NA	significant
1587	2.05823	8.97252	ENSG00000224739	NA	significant
1588	-1.10108	8.97203	ENSG00000171735	CAMTA1	significant
1589	1.97316	8.97203	ENSG00000256995	NA	significant
1590	1.27593	8.97203	ENSG00000163710	PCOLCE2	significant
1591	1.82875	8.96979	ENSG00000152818	UTRN	significant
1592	2.13013	8.96979	ENSG00000221866	PLXNA4	significant
1593	1.41131	8.96979	ENSG00000249175	NA	significant
1594	2.18106	8.96927	ENSG00000137200	CMTR1	significant
1595	-1.59501	8.96592	ENSG00000163453	IGFBP7	significant
1596	2.31177	8.96453	ENSG00000249675	NA	significant
1597	2.09948	8.96422	ENSG00000265994	NA	significant
1598	1.86742	8.96268	ENSG00000223128	RN7SKP140	significant
1599	-4.72147	8.96238	ENSG00000259724	LINC01581	significant
1600	2.38391	8.95997	ENSG00000221866	PLXNA4	significant
1601	2.01477	8.95629	ENSG00000285603	NA	significant
1602	1.95175	8.95151	ENSG00000091844	RGS17	significant
1603	2.80741	8.95034	ENSG00000176658	MYO1D	significant
1604	3.25084	8.95034	ENSG00000189056	RELN	significant
1605	1.71647	8.94707	ENSG00000212802	RPL15P3	significant
1606	1.8676	8.94329	ENSG00000144283	PKP4	significant
1607	-2.36761	8.93467	ENSG00000131196	NFATC1	significant
1608	2.12007	8.93464	ENSG00000271174	NA	significant
1609	2.18072	8.93279	ENSG00000259110	LINC02304	significant
1610	-3.39035	8.93214	ENSG00000211448	DIO2	significant
1611	1.96019	8.93015	ENSG00000263363	MIR5702	significant
1612	-2.52971	8.9184	ENSG00000243795	LINC02044	significant
1613	2.21441	8.91722	ENSG00000254530	NA	significant
1614	1.66923	8.91111	ENSG00000254303	NA	significant
1615	-2.2986	8.90942	ENSG00000268234	FKBP4P6	significant
1616	2.32982	8.90942	ENSG00000189056	RELN	significant
1617	-2.04526	8.90942	ENSG00000107562	CXCL12	significant
1618	-1.32199	8.9076	ENSG00000160991	ORAI2	significant
1619	-2.11394	8.90728	ENSG00000112414	ADGRG6	significant
1620	2.37822	8.90724	ENSG00000087303	NID2	significant
1621	1.60082	8.90262	ENSG00000175792	RUVBL1	significant
1622	2.69929	8.89745	ENSG00000255218	OR5BC1P	significant
1623	2.06455	8.89542	ENSG00000206960	RNU6-793P	significant
1624	1.70319	8.89273	ENSG00000133105	RXFP2	significant
1625	2.24641	8.88637	ENSG00000102893	PHKB	significant
1626	2.99139	8.88637	ENSG00000237442	HNRNPA1P57	significant
1627	2.54691	8.88252	ENSG00000244171	NA	significant
1628	2.43348	8.88231	ENSG00000149294	NCAM1	significant
1629	-1.81201	8.87912	ENSG00000006757	PNPLA4	significant
1630	-2.53109	8.87711	ENSG00000175155	YPEL2	significant
1631	2.65258	8.87195	ENSG00000174417	TRHR	significant
1632	2.23425	8.87166	ENSG00000176771	NCKAP5	significant
1633	2.14631	8.86481	ENSG00000285688	NA	significant
1634	2.01423	8.86343	ENSG00000261036	NA	significant
1635	1.61803	8.86164	ENSG00000151276	MAGI1	significant
1636	1.52893	8.86141	ENSG00000159216	RUNX1	significant
1637	-3.12029	8.86071	ENSG00000118513	MYB	significant
1638	-2.08083	8.86044	ENSG00000227036	LINC00511	significant
1639	2.15959	8.8598	ENSG00000154153	RETREG1	significant
1640	2.12594	8.85743	ENSG00000223530	NA	significant
1641	1.40447	8.85732	ENSG00000137642	SORL1	significant
1642	-1.22112	8.85438	ENSG00000140521	POLG	significant
1643	1.63273	8.85227	ENSG00000233909	UBE2V1P4	significant
1644	-2.24676	8.8522	ENSG00000249167	SEMA6A-AS2	significant
1645	2.52418	8.85086	ENSG00000151474	FRMD4A	significant
1646	2.66906	8.85054	ENSG00000214794	KRT18P42	significant
1647	-1.1675	8.84513	ENSG00000137776	SLTM	significant
1648	1.75186	8.84441	ENSG00000151474	FRMD4A	significant
1649	-1.7567	8.84311	ENSG00000160932	LY6E	significant
1650	1.57252	8.84294	ENSG00000149716	LTO1	significant
1651	-2.48085	8.83806	ENSG00000143061	IGSF3	significant
1652	1.57591	8.83715	ENSG00000212297	RNU6-821P	significant
1653	1.43161	8.83652	ENSG00000174611	KY	significant
1654	-3.3287	8.83319	ENSG00000176225	RTTN	significant
1655	-1.80076	8.83266	ENSG00000180155	LYNX1	significant
1656	2.20579	8.82699	ENSG00000237187	NR2F1-AS1	significant
1657	1.47014	8.8269	ENSG00000196739	COL27A1	significant
1658	-2.32756	8.82574	ENSG00000133121	STARD13	significant
1659	-2.08861	8.82572	ENSG00000137819	PAQR5	significant
1660	2.27586	8.82364	ENSG00000068724	TTC7A	significant
1661	1.70638	8.82278	ENSG00000052749	RRP12	significant
1662	-1.89785	8.82228	ENSG00000245750	DRAIC	significant
1663	1.57224	8.82117	ENSG00000068438	FTSJ1	significant
1664	-2.85371	8.82115	ENSG00000100433	KCNK10	significant
1665	-1.87034	8.82102	ENSG00000132874	SLC14A2	significant
1666	2.51575	8.81696	ENSG00000112249	ASCC3	significant
1667	2.6211	8.81391	ENSG00000252908	RNU6-1003P	significant
1668	-1.91261	8.81261	ENSG00000054392	HHAT	significant
1669	2.06374	8.81116	ENSG00000113578	FGF1	significant
1670	1.91947	8.81027	ENSG00000254926	LOC100420019	significant
1671	1.28263	8.81017	ENSG00000154822	PLCL2	significant
1672	-1.2065	8.80511	ENSG00000274828	NA	significant
1673	2.13685	8.80431	ENSG00000171903	CYP4F11	significant
1674	-2.6324	8.79898	ENSG00000226308	NA	significant
1675	2.19988	8.79695	ENSG00000224081	SLC44A3-AS1	significant
1676	2.64327	8.79413	ENSG00000198604	BAZ1A	significant
1677	2.0683	8.79413	ENSG00000226673	LINC01108	significant
1678	1.42156	8.79327	ENSG00000206970	RNU6-474P	significant
1679	2.12154	8.79178	ENSG00000225649	LOC100506474	significant
1680	1.84555	8.79178	ENSG00000158156	XKR8	significant
1681	1.75747	8.78901	ENSG00000225944	RIOK3P1	significant
1682	2.14729	8.78116	ENSG00000242058	RPS4XP19	significant
1683	1.95749	8.77991	ENSG00000177707	NECTIN3	significant
1684	1.94706	8.77893	ENSG00000068383	INPP5A	significant
1685	2.66132	8.77738	ENSG00000255221	NA	significant
1686	2.67639	8.77602	ENSG00000256513	NA	significant
1687	-2.67337	8.77229	ENSG00000242741	NA	significant
1688	2.25644	8.77133	ENSG00000255629	NA	significant
1689	2.44346	8.77076	ENSG00000126752	SSX1	significant
1690	1.42494	8.76954	ENSG00000130640	TUBGCP2	significant
1691	1.76593	8.76626	ENSG00000164951	PDP1	significant
1692	1.62184	8.76532	ENSG00000251532	NA	significant
1693	-2.62623	8.75705	ENSG00000230249	NA	significant
1694	-3.86954	8.75568	ENSG00000258754	NA	significant
1695	1.995	8.75534	ENSG00000169862	CTNND2	significant
1696	2.41795	8.75527	ENSG00000130956	HABP4	significant
1697	1.97089	8.75212	ENSG00000230266	XXYLT1-AS2	significant
1698	1.63159	8.7516	ENSG00000281641	NA	significant
1699	1.91634	8.74531	ENSG00000085662	AKR1B1	significant
1700	1.95983	8.74249	ENSG00000113645	WWC1	significant
1701	2.23343	8.74212	ENSG00000285622	NA	significant
1702	2.00728	8.74108	ENSG00000197142	ACSL5	significant
1703	1.64402	8.74108	ENSG00000231246	LINC02884	significant
1704	2.70314	8.73863	ENSG00000249867	LINC02742	significant
1705	-1.90546	8.73805	ENSG00000271399	NA	significant
1706	1.69027	8.7363	ENSG00000231873	LOC105377043	significant
1707	3.33854	8.73625	ENSG00000133083	DCLK1	significant
1708	2.35371	8.73623	ENSG00000231672	NA	significant
1709	2.38313	8.73623	ENSG00000181744	DIPK2A	significant
1710	2.40488	8.73623	ENSG00000006715	VPS41	significant
1711	1.48702	8.73232	ENSG00000175294	CATSPER1	significant
1712	1.50881	8.73112	ENSG00000151414	NEK7	significant
1713	1.79949	8.73053	ENSG00000255341	OR8Q1P	significant
1714	2.13907	8.73053	ENSG00000105810	CDK6	significant
1715	1.77269	8.72982	ENSG00000231028	AHI1-DT	significant
1716	-3.01581	8.72936	ENSG00000147408	CSGALNACT1	significant
1717	3.1386	8.72718	ENSG00000212366	RNU6-1246P	significant
1718	1.97883	8.72568	ENSG00000106804	C5	significant
1719	1.56719	8.7226	ENSG00000233919	NA	significant
1720	2.25154	8.72175	ENSG00000244337	NA	significant
1721	-3.12657	8.72002	ENSG00000147408	CSGALNACT1	significant
1722	1.37319	8.71833	ENSG00000254651	NA	significant
1723	1.3181	8.71823	ENSG00000222612	RNU2-52P	significant
1724	-1.90084	8.71613	ENSG00000128833	MYO5C	significant
1725	2.37544	8.71388	ENSG00000237356	NA	significant
1726	3.12006	8.71308	ENSG00000259110	LINC02304	significant
1727	-1.49214	8.71294	ENSG00000108591	DRG2	significant
1728	-1.63142	8.711	ENSG00000184640	SEPTIN9	significant
1729	1.34709	8.70918	ENSG00000217258	NA	significant
1730	2.65423	8.70704	ENSG00000153823	PID1	significant
1731	2.85711	8.70635	ENSG00000104237	RP1	significant
1732	3.28643	8.70635	ENSG00000250646	NA	significant
1733	1.53838	8.70635	ENSG00000101255	TRIB3	significant
1734	1.70547	8.70604	ENSG00000220347	NA	significant
1735	2.37245	8.70411	ENSG00000114423	CBLB	significant
1736	1.63882	8.70288	ENSG00000171552	BCL2L1	significant
1737	2.35171	8.70151	ENSG00000253729	PRKDC	significant
1738	1.67684	8.70115	ENSG00000249061	NA	significant
1739	2.65697	8.701	ENSG00000169247	SH3TC2	significant
1740	2.63632	8.69944	ENSG00000241316	SUCLG2-DT	significant
1741	-2.27698	8.69933	ENSG00000172878	METAP1D	significant
1742	3.30768	8.69476	ENSG00000226497	LINC02549	significant
1743	1.69671	8.69459	ENSG00000132965	ALOX5AP	significant
1744	1.30619	8.69403	ENSG00000187736	NHEJ1	significant
1745	-1.91223	8.69387	ENSG00000138031	ADCY3	significant
1746	-1.53524	8.69214	ENSG00000285331	TCF12-DT	significant
1747	3.22294	8.69214	ENSG00000166446	CDYL2	significant
1748	1.86322	8.68858	ENSG00000183621	ZNF438	significant
1749	-2.80668	8.68633	ENSG00000233086	LNCARSR	significant
1750	1.66109	8.68633	ENSG00000143341	HMCN1	significant
1751	-2.00976	8.68377	ENSG00000157087	ATP2B2	significant
1752	1.77127	8.68306	ENSG00000087903	RFX2	significant
1753	1.39058	8.68275	ENSG00000152818	UTRN	significant
1754	2.59723	8.68157	ENSG00000009790	TRAF3IP3	significant
1755	2.78139	8.68114	ENSG00000223928	NA	significant
1756	-2.092	8.68051	ENSG00000267461	NA	significant
1757	2.00515	8.67521	ENSG00000206052	DOK6	significant
1758	1.72149	8.67398	ENSG00000153944	MSI2	significant
1759	1.63161	8.67364	ENSG00000143486	EIF2D	significant
1760	1.94901	8.67276	ENSG00000156052	GNAQ	significant
1761	1.68528	8.67274	ENSG00000169252	ADRB2	significant
1762	-1.30591	8.67274	ENSG00000176390	CRLF3	significant
1763	-2.14739	8.6721	ENSG00000106803	SEC61B	significant
1764	2.6906	8.67119	ENSG00000136267	DGKB	significant
1765	2.03999	8.6707	ENSG00000049656	CLPTM1L	significant
1766	2.09913	8.66966	ENSG00000234176	HSPA8P1	significant
1767	2.18255	8.66891	ENSG00000151320	AKAP6	significant
1768	1.53463	8.66187	ENSG00000239991	NA	significant
1769	-2.48773	8.66049	ENSG00000275383	NA	significant
1770	2.10981	8.65819	ENSG00000204758	RPL26L1-AS1	significant
1771	1.13267	8.6569	ENSG00000285523	NA	significant
1772	-2.34964	8.65517	ENSG00000183571	PGPEP1L	significant
1773	1.31884	8.65454	ENSG00000145675	PIK3R1	significant
1774	-2.02936	8.64869	ENSG00000272149	NA	significant
1775	1.79022	8.64786	ENSG00000156711	MAPK13	significant
1776	-1.22244	8.64773	ENSG00000166233	ARIH1	significant
1777	1.98738	8.64524	ENSG00000226537	NA	significant
1778	2.66659	8.64033	ENSG00000164283	ESM1	significant
1779	-1.07062	8.63992	ENSG00000131876	SNRPA1	significant
1780	1.90501	8.63617	ENSG00000249001	NA	significant
1781	3.09647	8.63604	ENSG00000253391	NA	significant
1782	1.73688	8.63493	ENSG00000234261	NA	significant
1783	-1.7449	8.63312	ENSG00000182473	EXOC7	significant
1784	-1.28407	8.63279	ENSG00000175938	ORAI3	significant
1785	1.98009	8.63079	ENSG00000255945	NA	significant
1786	-2.23522	8.62939	ENSG00000227982	RPL7P30	significant
1787	-1.23563	8.62647	ENSG00000166450	PRTG	significant
1788	2.19352	8.62646	ENSG00000234261	NA	significant
1789	1.31767	8.62555	ENSG00000101004	NINL	significant
1790	-2.51653	8.62555	ENSG00000101144	BMP7	significant
1791	-3.8253	8.62555	ENSG00000212421	LOC124900285	significant
1792	-1.45547	8.62385	ENSG00000141759	TXNL4A	significant
1793	2.11963	8.62314	ENSG00000250585	LINC00604	significant
1794	1.5276	8.61901	ENSG00000257726	NA	significant
1795	2.29273	8.61901	ENSG00000223602	NA	significant
1796	2.75509	8.61651	ENSG00000104237	RP1	significant
1797	1.74709	8.61381	ENSG00000114982	KANSL3	significant
1798	1.92769	8.60955	ENSG00000261314	NA	significant
1799	-2.29194	8.60852	ENSG00000230918	NA	significant
1800	1.44342	8.60712	ENSG00000165071	TMEM71	significant
1801	2.64096	8.60705	ENSG00000271624	LOC100419058	significant
1802	-1.73009	8.60514	ENSG00000196562	SULF2	significant
1803	1.83793	8.60236	ENSG00000228171	NA	significant
1804	2.2116	8.60057	ENSG00000242111	NA	significant
1805	2.25439	8.59842	ENSG00000260862	LOC101928446	significant
1806	1.78481	8.59691	ENSG00000268941	LINC01711	significant
1807	1.62661	8.5968	ENSG00000224116	INHBA-AS1	significant
1808	1.40572	8.59609	ENSG00000156471	PTDSS1	significant
1809	2.17531	8.59609	ENSG00000188175	HEPACAM2	significant
1810	1.8653	8.59263	ENSG00000265423	MIR4652	significant
1811	2.35088	8.59068	ENSG00000026652	AGPAT4	significant
1812	1.52227	8.59011	ENSG00000065534	MYLK	significant
1813	1.10619	8.5897	ENSG00000279430	NA	significant
1814	-2.27889	8.58838	ENSG00000141506	PIK3R5	significant
1815	1.64055	8.58708	ENSG00000243236	GSTA9P	significant
1816	1.6692	8.58708	ENSG00000173077	DELEC1	significant
1817	1.73859	8.58517	ENSG00000185024	BRF1	significant
1818	-2.44824	8.58467	ENSG00000225984	NA	significant
1819	1.91494	8.58332	ENSG00000100030	MAPK1	significant
1820	-2.19114	8.58101	ENSG00000254362	NA	significant
1821	2.26964	8.57995	ENSG00000165568	AKR1E2	significant
1822	1.76898	8.57919	ENSG00000223959	AFG3L1P	significant
1823	1.2536	8.57862	ENSG00000100592	DAAM1	significant
1824	1.93839	8.57676	ENSG00000250320	NA	significant
1825	1.45285	8.57676	ENSG00000136960	ENPP2	significant
1826	1.79263	8.5747	ENSG00000149548	CCDC15	significant
1827	-2.65182	8.57328	ENSG00000154864	PIEZO2	significant
1828	1.63891	8.56797	ENSG00000151474	FRMD4A	significant
1829	1.89983	8.56672	ENSG00000111885	MAN1A1	significant
1830	1.73963	8.56578	ENSG00000234336	NA	significant
1831	1.97533	8.56492	ENSG00000145632	PLK2	significant
1832	2.176	8.56433	ENSG00000237975	FLG-AS1	significant
1833	-2.85786	8.56431	ENSG00000201196	NA	significant
1834	2.77359	8.56244	ENSG00000164292	RHOBTB3	significant
1835	-2.81432	8.56244	ENSG00000141376	BCAS3	significant
1836	-3.61517	8.56031	ENSG00000269256	NA	significant
1837	1.88749	8.55882	ENSG00000085662	AKR1B1	significant
1838	1.46063	8.55751	ENSG00000112679	DUSP22	significant
1839	1.77015	8.5567	ENSG00000217805	NA	significant
1840	2.58038	8.55481	ENSG00000156475	PPP2R2B	significant
1841	2.02442	8.5542	ENSG00000101150	TPD52L2	significant
1842	1.61486	8.5542	ENSG00000279029	NA	significant
1843	2.06333	8.5542	ENSG00000151388	ADAMTS12	significant
1844	1.91691	8.55244	ENSG00000221955	SLC12A8	significant
1845	-2.51072	8.55081	ENSG00000236975	NA	significant
1846	-1.61562	8.54559	ENSG00000141040	ZNF287	significant
1847	-1.45015	8.54559	ENSG00000185033	SEMA4B	significant
1848	1.5349	8.54456	ENSG00000227076	NA	significant
1849	1.72512	8.54447	ENSG00000113716	HMGXB3	significant
1850	2.74759	8.54336	ENSG00000177675	CD163L1	significant
1851	2.58455	8.54091	ENSG00000172260	NEGR1	significant
1852	1.41872	8.54043	ENSG00000248309	MEF2C-AS1	significant
1853	2.23113	8.54043	ENSG00000077238	IL4R	significant
1854	-2.70687	8.53914	ENSG00000232721	NA	significant
1855	1.86478	8.5374	ENSG00000151532	VTI1A	significant
1856	1.84215	8.53715	ENSG00000232517	CSPG4BP	significant
1857	1.7948	8.53153	ENSG00000158113	LRRC43	significant
1858	1.85439	8.53015	ENSG00000100099	HPS4	significant
1859	1.77058	8.52927	ENSG00000283459	NA	significant
1860	-4.1795	8.52743	ENSG00000258754	NA	significant
1861	2.17955	8.52569	ENSG00000151388	ADAMTS12	significant
1862	3.20038	8.52538	ENSG00000227564	LINC00376	significant
1863	1.97066	8.52376	ENSG00000158555	GDPD5	significant
1864	2.17717	8.52328	ENSG00000234511	C5orf58	significant
1865	1.49776	8.52328	ENSG00000213253	NA	significant
1866	-1.84208	8.52059	ENSG00000237980	NA	significant
1867	2.46134	8.52026	ENSG00000152127	MGAT5	significant
1868	2.43718	8.5185	ENSG00000249843	NA	significant
1869	1.59421	8.51545	ENSG00000170290	SLN	significant
1870	2.60503	8.51459	ENSG00000165868	HSPA12A	significant
1871	-3.00374	8.51036	ENSG00000166450	PRTG	significant
1872	2.46384	8.51036	ENSG00000185420	SMYD3	significant
1873	1.50049	8.50789	ENSG00000101294	HM13	significant
1874	-2.03497	8.50588	ENSG00000231604	NA	significant
1875	1.93402	8.50588	ENSG00000091428	RAPGEF4	significant
1876	1.72367	8.50588	ENSG00000270174	LOC101927950	significant
1877	-3.59075	8.50467	ENSG00000250192	NA	significant
1878	-3.10872	8.50444	ENSG00000139974	SLC38A6	significant
1879	1.71185	8.5007	ENSG00000231185	SPRY4-AS1	significant
1880	2.65599	8.50055	ENSG00000236944	NA	significant
1881	1.87418	8.49945	ENSG00000247416	LOC101928847	significant
1882	2.17523	8.49768	ENSG00000232539	LINC00945	significant
1883	1.84968	8.49693	ENSG00000113645	WWC1	significant
1884	-1.33924	8.49659	ENSG00000260369	NA	significant
1885	2.50161	8.49659	ENSG00000177675	CD163L1	significant
1886	1.75927	8.49659	ENSG00000096401	CDC5L	significant
1887	2.68571	8.49659	ENSG00000204764	RANBP17	significant
1888	-1.37342	8.49514	ENSG00000235590	GNAS-AS1	significant
1889	-1.54549	8.49468	ENSG00000225434	LINC01504	significant
1890	1.93239	8.49435	ENSG00000243316	GUCY2GP	significant
1891	2.5216	8.49098	ENSG00000101916	TLR8	significant
1892	1.69637	8.49098	ENSG00000280047	NA	significant
1893	1.4572	8.49088	ENSG00000182578	CSF1R	significant
1894	1.85746	8.49083	ENSG00000230309	NA	significant
1895	-2.72513	8.48848	ENSG00000267006	NA	significant
1896	3.08834	8.48808	ENSG00000259855	NA	significant
1897	2.15745	8.48707	ENSG00000172340	SUCLG2	significant
1898	2.67234	8.48577	ENSG00000228695	LOC107987423	significant
1899	1.71892	8.48404	ENSG00000168702	LRP1B	significant
1900	2.31169	8.48395	ENSG00000088298	EDEM2	significant
1901	-2.14612	8.48395	ENSG00000241839	PLEKHO2	significant
1902	1.85692	8.48328	ENSG00000162687	KCNT2	significant
1903	2.3447	8.48309	ENSG00000237322	RPL7L1P10	significant
1904	1.66998	8.48251	ENSG00000218586	NA	significant
1905	-2.20445	8.48099	ENSG00000228670	NA	significant
1906	-2.75015	8.48023	ENSG00000218198	NA	significant
1907	2.05234	8.47404	ENSG00000069020	MAST4	significant
1908	3.23628	8.47105	ENSG00000234877	NA	significant
1909	2.42955	8.47105	ENSG00000227940	LINC01696	significant
1910	1.5728	8.471	ENSG00000159685	CHCHD6	significant
1911	-1.59981	8.4666	ENSG00000159314	ARHGAP27	significant
1912	-1.31821	8.46657	ENSG00000196547	MAN2A2	significant
1913	1.95601	8.46549	ENSG00000104365	IKBKB	significant
1914	1.84019	8.46461	ENSG00000135063	ENTREP1	significant
1915	-1.68269	8.45882	ENSG00000120075	HOXB5	significant
1916	2.52169	8.45636	ENSG00000164199	ADGRV1	significant
1917	1.77712	8.45636	ENSG00000255286	NA	significant
1918	1.61379	8.4512	ENSG00000178234	GALNT11	significant
1919	1.99797	8.44868	ENSG00000151388	ADAMTS12	significant
1920	1.82515	8.44538	ENSG00000169031	COL4A3	significant
1921	2.19188	8.44538	ENSG00000260832	LOC101928417	significant
1922	1.76855	8.44438	ENSG00000144331	ZNF385B	significant
1923	1.97292	8.44072	ENSG00000241899	TPT1P3	significant
1924	1.79104	8.43913	ENSG00000239545	RN7SL822P	significant
1925	1.64783	8.43881	ENSG00000071051	NCK2	significant
1926	1.71939	8.43847	ENSG00000169519	METTL15	significant
1927	-1.23073	8.43842	ENSG00000173575	CHD2	significant
1928	1.59571	8.43738	ENSG00000218483	NA	significant
1929	2.41036	8.43443	ENSG00000264483	MIR5008	significant
1930	-1.81922	8.43393	ENSG00000253048	RNU4-60P	significant
1931	1.36194	8.43375	ENSG00000140945	CDH13	significant
1932	2.45567	8.43252	ENSG00000171467	ZNF318	significant
1933	1.62256	8.43217	ENSG00000207180	RNU6-411P	significant
1934	2.34244	8.4292	ENSG00000204103	MAFB	significant
1935	-2.171	8.42837	ENSG00000227531	LOC105376219	significant
1936	2.15405	8.42774	ENSG00000251312	NA	significant
1937	2.04479	8.42558	ENSG00000254486	LINC02547	significant
1938	1.38523	8.4226	ENSG00000242036	NA	significant
1939	-1.69899	8.41803	ENSG00000180891	CUEDC1	significant
1940	1.47422	8.41485	ENSG00000273118	NA	significant
1941	-2.98991	8.4143	ENSG00000179542	SLITRK4	significant
1942	-1.16932	8.41377	ENSG00000140307	GTF2A2	significant
1943	1.62037	8.41346	ENSG00000136238	RAC1	significant
1944	2.00411	8.40817	ENSG00000251638	NA	significant
1945	2.67064	8.40698	ENSG00000197085	NPSR1-AS1	significant
1946	-1.9109	8.40625	ENSG00000152284	TCF7L1	significant
1947	1.95133	8.40545	ENSG00000261336	EIF4BP5	significant
1948	1.70938	8.40346	ENSG00000077420	APBB1IP	significant
1949	1.51751	8.4023	ENSG00000162398	LEXM	significant
1950	1.9491	8.40216	ENSG00000235385	LINC02154	significant
1951	2.22858	8.39651	ENSG00000143512	HHIPL2	significant
1952	-2.41182	8.39478	ENSG00000279179	NA	significant
1953	-1.77328	8.39427	ENSG00000135750	KCNK1	significant
1954	2.09148	8.39427	ENSG00000163590	PPM1L	significant
1955	2.19654	8.39204	ENSG00000248555	LINC01339	significant
1956	2.52332	8.38942	ENSG00000122877	EGR2	significant
1957	-2.26124	8.38759	ENSG00000235225	RPL31P17	significant
1958	-2.16334	8.38646	ENSG00000260971	NA	significant
1959	1.46921	8.38457	ENSG00000145819	ARHGAP26	significant
1960	1.75525	8.38082	ENSG00000253619	NA	significant
1961	1.37555	8.37962	ENSG00000277001	NA	significant
1962	2.4268	8.37671	ENSG00000234956	LINC02539	significant
1963	2.55246	8.37671	ENSG00000261024	GS1-279B7.1	significant
1964	2.7235	8.37579	ENSG00000104237	RP1	significant
1965	2.4705	8.36899	ENSG00000151532	VTI1A	significant
1966	-1.22122	8.36796	ENSG00000158525	CPA5	significant
1967	-2.23832	8.36796	ENSG00000260027	HOXB7	significant
1968	2.41445	8.36788	ENSG00000174611	KY	significant
1969	1.4796	8.36516	ENSG00000172164	SNTB1	significant
1970	2.17637	8.36489	ENSG00000256115	LINC02443	significant
1971	1.43732	8.36478	ENSG00000223725	NA	significant
1972	1.79078	8.36416	ENSG00000132436	FIGNL1	significant
1973	2.2511	8.36012	ENSG00000253621	RPSAP74	significant
1974	2.3247	8.36012	ENSG00000119927	GPAM	significant
1975	2.04625	8.3539	ENSG00000221574	RNU6ATAC33P	significant
1976	-2.70612	8.35303	ENSG00000198690	FAN1	significant
1977	1.11656	8.35242	ENSG00000253067	NA	significant
1978	1.95925	8.3485	ENSG00000225058	NA	significant
1979	2.53577	8.34798	ENSG00000119650	IFT43	significant
1980	2.0412	8.34284	ENSG00000273118	NA	significant
1981	2.14083	8.34203	ENSG00000285726	NA	significant
1982	-2.04949	8.34148	ENSG00000266028	SRGAP2	significant
1983	1.98957	8.33926	ENSG00000202431	RNU6-438P	significant
1984	1.72054	8.33759	ENSG00000138468	SENP7	significant
1985	2.20325	8.33739	ENSG00000225836	NA	significant
1986	1.55086	8.33582	ENSG00000170044	ZPLD1	significant
1987	2.00322	8.33582	ENSG00000164066	INTU	significant
1988	-2.10922	8.3352	ENSG00000275443	NA	significant
1989	1.80356	8.33479	ENSG00000101307	SIRPB1	significant
1990	-1.57304	8.33382	ENSG00000211701	TRGV1	significant
1991	1.95159	8.33215	ENSG00000227925	NA	significant
1992	2.12716	8.32751	ENSG00000206527	HACD2	significant
1993	1.4914	8.32172	ENSG00000271086	NAMA	significant
1994	-1.28994	8.32061	ENSG00000137074	APTX	significant
1995	1.95723	8.3203	ENSG00000123977	DAW1	significant
1996	1.47757	8.31901	ENSG00000173905	GOLIM4	significant
1997	-2.19048	8.3187	ENSG00000122642	FKBP9	significant
1998	1.44485	8.31424	ENSG00000278684	NA	significant
1999	3.7897	8.30999	ENSG00000271111	LOC100420211	significant
[truncated: 204,529+ more rows]

## Sheet: p53.RA.vs.p53.vehicle.motifs
	motif.id	motif.name	log2enr [-100,0]	log2enr (0,100]	padj [-100,0]	padj (0,100]
MA0006.1	MA0006.1	Ahr::Arnt	0.341803	-0.284321	1.31121	0
MA0029.1	MA0029.1	Mecom	-0.537155	0.568907	0	3.43313
MA0030.1	MA0030.1	FOXF2	-0.480997	0.315946	0	2.06807
MA0040.1	MA0040.1	Foxq1	-0.357806	0.276201	0	2.46954
MA0041.1	MA0041.1	Foxd3	-0.334146	0.291466	0	5.26775
MA0051.1	MA0051.1	IRF2	-1.02385	1.31174	0	17.933
MA0070.1	MA0070.1	PBX1	-0.273711	0.335297	0	1.67661
MA0077.1	MA0077.1	SOX9	-1.76614	1.58587	0	76.3463
MA0078.1	MA0078.1	Sox17	-1.25082	1.16776	0	57.3322
MA0084.1	MA0084.1	SRY	-0.771107	0.642867	0	21.1297
MA0087.1	MA0087.1	Sox5	-1.01646	0.882832	0	42.655
MA0091.1	MA0091.1	TAL1::TCF3	1.56441	-1.78473	58.8367	0
MA0092.1	MA0092.1	Hand1::Tcf3	0.600344	-0.622043	13.7506	0
MA0111.1	MA0111.1	Spz1	0.335314	-0.365668	1.89957	0
MA0125.1	MA0125.1	Nobox	0.399954	-0.458167	2.07598	0
MA0002.2	MA0002.2	RUNX1	-0.44341	0.488092	0	17.8941
MA0151.1	MA0151.1	Arid3a	0.215014	-0.277192	1.47272	0
MA0159.1	MA0159.1	RARA::RXRA	-0.57749	0.705731	0	6.41296
MA0476.1	MA0476.1	FOS	0.668352	-0.249297	23.4469	0
MA0478.1	MA0478.1	FOSL2	0.616603	-0.138557	16.8293	0
MA0479.1	MA0479.1	FOXH1	-0.350948	0.311009	0	1.92718
MA0489.1	MA0489.1	JUN(var.2)	0.566584	-0.134685	17.4269	0
MA0493.1	MA0493.1	Klf1	0.458916	-0.447058	5.99141	0
MA0497.1	MA0497.1	MEF2C	0.368693	-0.165371	3.07736	0
MA0501.1	MA0501.1	MAF::NFE2	0.650673	-0.211001	5.40057	0
MA0503.1	MA0503.1	Nkx2-5(var.2)	0.219803	-0.238225	1.46593	0
MA0504.1	MA0504.1	NR2C2	0.394666	-0.279121	2.06807	0
MA0514.1	MA0514.1	Sox3	-1.11606	0.896159	0	64.2441
MA0515.1	MA0515.1	Sox6	-1.51273	1.27619	0	94.9428
MA0517.1	MA0517.1	STAT1::STAT2	-0.58847	0.537675	0	10.0064
MA0520.1	MA0520.1	Stat6	0.297557	-0.15086	1.42206	0
MA0521.1	MA0521.1	Tcf12	0.844019	-0.832902	33.8972	0
MA0523.1	MA0523.1	TCF7L2	-0.330031	0.221247	0	1.72039
MA0527.1	MA0527.1	ZBTB33	-0.718527	1.15763	0	2.92197
MA0050.2	MA0050.2	IRF1	-0.5163	0.442396	0	8.80067
MA0150.2	MA0150.2	Nfe2l2	0.488137	-0.206912	4.50996	0
MA0140.2	MA0140.2	GATA1::TAL1	-0.540853	0.491482	0	2.99356
MA0095.2	MA0095.2	YY1	0.323682	-0.387694	1.30778	0
MA0591.1	MA0591.1	Bach1::Mafk	0.554827	-0.326597	3.92265	0
MA0593.1	MA0593.1	FOXP2	-0.358688	0.218804	0	2.16642
MA0603.1	MA0603.1	Arntl	0.461019	-0.396846	1.42801	0
MA0607.1	MA0607.1	Bhlha15	1.44291	-1.49714	78.9258	0
MA0618.1	MA0618.1	LBX1	0.398569	-0.416388	2.59459	0
MA0621.1	MA0621.1	mix-a	0.600449	-0.578408	2.86175	0
MA0630.1	MA0630.1	SHOX	0.469661	-0.556023	1.60451	0
MA0633.1	MA0633.1	Twist2	0.644009	-0.824452	8.60865	0
MA0634.1	MA0634.1	ALX3	0.497408	-0.61098	2.57983	0
MA0639.1	MA0639.1	DBP	-0.660333	0.572614	0	2.7471
MA0027.2	MA0027.2	EN1	0.475832	-0.561236	3.25677	0
MA0642.1	MA0642.1	EN2	0.774024	-0.712733	5.06738	0
MA0644.1	MA0644.1	ESX1	0.458173	-0.467667	1.80191	0
MA0042.2	MA0042.2	FOXI1	-0.186947	0.172352	0	1.54689
MA0486.2	MA0486.2	HSF1	-0.315451	0.538886	0	1.32468
MA0652.1	MA0652.1	IRF8	-1.18254	1.99075	0	8.98432
MA0653.1	MA0653.1	IRF9	-0.857571	1.96378	0	8.57977
MA0654.1	MA0654.1	ISX	0.373507	-0.313994	2.61837	0
MA0655.1	MA0655.1	JDP2	0.460415	0.00511709	4.94592	0
MA0660.1	MA0660.1	MEF2B	0.792684	-0.658213	2.64553	0
MA0662.1	MA0662.1	MIXL1	0.487725	-0.514986	2.00355	0
MA0665.1	MA0665.1	MSC	0.917553	-0.99476	15.2527	0
MA0666.1	MA0666.1	MSX1	0.318344	-0.247623	1.82759	0
MA0667.1	MA0667.1	MYF6	0.903655	-1.02192	9.45762	0
MA0668.1	MA0668.1	NEUROD2	0.986925	-1.12237	13.4733	0
MA0669.1	MA0669.1	NEUROG2	1.75295	-1.72175	21.1537	0
MA0671.1	MA0671.1	NFIX	0.288132	-0.230793	2.04966	0
MA0048.2	MA0048.2	NHLH1	0.927937	-0.933206	25.5956	0
MA0678.1	MA0678.1	OLIG2	1.09963	-0.872656	9.37984	0
MA0068.2	MA0068.2	PAX4	0.60148	-0.73587	2.7471	0
MA0683.1	MA0683.1	POU4F2	-0.173668	0.526452	0	1.40905
MA0512.2	MA0512.2	Rxra	1.12643	-1.14011	2.70763	0
MA0685.1	MA0685.1	SP4	1.02363	-1.01397	3.18777	0
MA0691.1	MA0691.1	TFAP4	0.708549	-0.780379	9.83281	0
MA0692.1	MA0692.1	TFEB	0.380657	-0.349049	1.69606	0
MA0698.1	MA0698.1	ZBTB18	2.1457	-2.35644	93.6187	0
MA0699.1	MA0699.1	LBX2	0.511296	-0.504794	2.14387	0
MA0704.1	MA0704.1	Lhx4	0.500715	-0.50816	2.12637	0
MA0705.1	MA0705.1	Lhx8	0.713643	-0.750668	2.74931	0
MA0706.1	MA0706.1	MEOX2	0.439434	-0.524658	1.69591	0
MA0707.1	MA0707.1	MNX1	0.448623	-0.389155	3.07736	0
MA0708.1	MA0708.1	MSX2	0.262413	-0.217556	1.35343	0
MA0709.1	MA0709.1	Msx3	0.281043	-0.252992	1.66711	0
MA0710.1	MA0710.1	NOTO	0.458979	-0.496842	3.39131	0
MA0132.2	MA0132.2	PDX1	0.410824	-0.379112	3.4708	0
MA0716.1	MA0716.1	PRRX1	0.394362	-0.340847	2.48952	0
MA0717.1	MA0717.1	RAX2	0.58448	-0.600977	2.89424	0
MA0718.1	MA0718.1	RAX	0.368616	-0.295702	2.04571	0
MA0720.1	MA0720.1	Shox2	0.364814	-0.319231	2.3811	0
MA0721.1	MA0721.1	UNCX	0.437875	-0.558389	1.7496	0
MA0722.1	MA0722.1	VAX1	0.566439	-0.591982	2.36058	0
MA0723.1	MA0723.1	VAX2	0.439195	-0.382269	1.97612	0
MA0725.1	MA0725.1	VSX1	0.566439	-0.591982	2.36058	0
MA0726.1	MA0726.1	VSX2	0.506727	-0.577128	2.17146	0
MA0141.3	MA0141.3	ESRRB	0.568657	-0.28768	1.89192	0
MA0730.1	MA0730.1	RARA(var.2)	-2.02405	2.10545	0	14.6121
MA0732.1	MA0732.1	EGR3	1.00282	-0.397298	2.15543	0
MA0738.1	MA0738.1	HIC2	0.430738	-0.541158	4.7398	0
MA0739.1	MA0739.1	Hic1	0.388712	-0.359272	3.69717	0
MA0742.1	MA0742.1	Klf12	0.691549	-0.589585	2.98945	0
MA0762.1	MA0762.1	ETV2	0.65444	-0.267646	3.43313	0
MA0772.1	MA0772.1	IRF7	-0.801283	0.947385	0	10.6574
MA0773.1	MA0773.1	MEF2D	0.821392	-0.648496	2.72904	0
MA0783.1	MA0783.1	PKNOX2	1.04843	-0.564658	2.31312	0
MA0785.1	MA0785.1	POU2F1	0.289717	-0.201212	1.30535	0
MA0786.1	MA0786.1	POU3F1	0.293553	-0.304701	1.43698	0
MA0787.1	MA0787.1	POU3F2	0.363684	-0.360407	1.5927	0
MA0600.2	MA0600.2	RFX2	0.794273	-0.933736	1.59565	0
MA0510.2	MA0510.2	RFX5	0.903327	-0.749251	2.35132	0
MA0511.2	MA0511.2	RUNX2	-0.636035	0.764779	0	18.8811
MA0810.1	MA0810.1	TFAP2A(var.2)	0.546003	-0.574045	10.383	0
MA0811.1	MA0811.1	TFAP2B	0.620897	-0.576205	11.7582	0
MA0812.1	MA0812.1	TFAP2B(var.2)	0.601044	-0.63449	7.99414	0
MA0524.2	MA0524.2	TFAP2C	0.620442	-0.586342	11.4821	0
MA0816.1	MA0816.1	Ascl2	0.966074	-1.11529	36.9966	0
MA0461.2	MA0461.2	Atoh1	1.60987	-1.45539	40.9631	0
MA0817.1	MA0817.1	BHLHE23	1.24029	-1.08376	7.24519	0
MA0818.1	MA0818.1	BHLHE22	1.1672	-1.09239	8.40252	0
MA0819.1	MA0819.1	CLOCK	0.754577	-0.944649	3.9259	0
MA0820.1	MA0820.1	FIGLA	0.836986	-1.01028	21.994	0
MA0826.1	MA0826.1	OLIG1	1.43914	-1.41479	11.1713	0
MA0827.1	MA0827.1	OLIG3	1.30459	-1.08555	18.9309	0
MA0832.1	MA0832.1	Tcf21	1.58976	-1.81841	15.7092	0
MA0834.1	MA0834.1	ATF7	-1.1738	0.963737	0	2.02286
MA0466.2	MA0466.2	CEBPB	-1.96636	2.07701	0	33.9336
MA0837.1	MA0837.1	CEBPE	-1.75163	1.69117	0	33.8287
MA0838.1	MA0838.1	CEBPG	-1.86707	2.02718	0	22.0877
MA0839.1	MA0839.1	CREB3L1	0.78331	-0.441471	1.37985	0
MA0845.1	MA0845.1	FOXB1	-0.163984	0.200098	0	1.34584
MA0032.2	MA0032.2	FOXC1	-0.365553	0.260369	0	3.19084
MA0846.1	MA0846.1	FOXC2	-0.332621	0.308159	0	6.10417
MA0848.1	MA0848.1	FOXO4	-0.186947	0.172352	0	1.54689
MA0849.1	MA0849.1	FOXO6	-0.263287	0.224233	0	1.97612
MA0851.1	MA0851.1	Foxj3	-0.233782	0.205193	0	1.74259
MA0853.1	MA0853.1	Alx4	0.525317	-0.737077	1.37985	0
MA0855.1	MA0855.1	RXRB	1.22052	-1.14289	2.54435	0
MA0856.1	MA0856.1	RXRG	1.32913	-1.33222	3.05752	0
MA0858.1	MA0858.1	Rarb(var.2)	-1.84439	1.93416	0	9.30078
MA0879.1	MA0879.1	Dlx1	0.533425	-0.575255	1.97612	0
MA0881.1	MA0881.1	Dlx4	0.307083	-0.351774	1.71612	0
MA0882.1	MA0882.1	DLX6	0.3782	-0.321964	2.88712	0
MA0885.1	MA0885.1	Dlx2	0.322863	-0.278869	2.60032	0
MA0886.1	MA0886.1	EMX2	0.476084	-0.666121	2.54692	0
MA0889.1	MA0889.1	GBX1	0.481443	-0.480594	2.72904	0
MA0890.1	MA0890.1	GBX2	0.348281	-0.343238	2.06807	0
MA0894.1	MA0894.1	HESX1	0.51758	-0.398311	4.61001	0
MA0852.2	MA0852.2	FOXK1	-0.387252	0.227724	0	1.79552
MA0036.3	MA0036.3	GATA2	-0.723496	0.614171	0	10.5229
MA1109.1	MA1109.1	NEUROD1	1.06233	-1.22168	46.2613	0
MA0060.3	MA0060.3	NFYA	0.553695	-0.565045	2.98704	0
MA1110.1	MA1110.1	NR1H4	-0.300547	0.599361	0	4.98703
MA1118.1	MA1118.1	SIX1	0.429899	-0.233593	2.54692	0
MA1119.1	MA1119.1	SIX2	0.479181	-0.329053	4.07934	0
MA0442.2	MA0442.2	SOX10	-1.11925	0.99595	0	64.84
MA1120.1	MA1120.1	SOX13	-1.56525	1.38259	0	82.9126
MA1121.1	MA1121.1	TEAD2	-0.0989526	0.226276	0	1.46367
MA0103.3	MA0103.3	ZEB1	0.294859	-0.427866	2.89499	0
MA1124.1	MA1124.1	ZNF24	-0.466546	0.463454	0	2.72904
MA0037.3	MA0037.3	GATA3	-0.850072	0.699973	0	12.2204
MA0099.3	MA0099.3	FOS::JUN	0.625212	-0.182793	21.7724	0
MA1128.1	MA1128.1	FOSL1::JUN	0.599783	-0.158512	20.7878	0
MA1130.1	MA1130.1	FOSL2::JUN	0.597621	-0.166715	20.654	0
MA1132.1	MA1132.1	JUN::JUNB	0.559808	-0.176533	14.2187	0
MA1134.1	MA1134.1	FOS::JUNB	0.687173	-0.238865	21.9981	0
MA1135.1	MA1135.1	FOSB::JUNB	0.612298	-0.206117	20.4758	0
MA1137.1	MA1137.1	FOSL1::JUNB	0.582815	-0.201651	18.9566	0
MA1138.1	MA1138.1	FOSL2::JUNB	0.588136	-0.189406	18.7126	0
MA1141.1	MA1141.1	FOS::JUND	0.631692	-0.170173	21.7675	0
MA1142.1	MA1142.1	FOSL1::JUND	0.581666	-0.131118	15.7834	0
MA1143.1	MA1143.1	FOSL1::JUND(var.2)	-0.2675	0.376195	0	1.45039
MA1144.1	MA1144.1	FOSL2::JUND	0.627704	-0.208784	20.3881	0
MA1149.1	MA1149.1	RARA::RXRG	-0.751953	1.05623	0	14.4162
MA1152.1	MA1152.1	SOX15	-1.19934	0.917521	0	79.7753
MA0693.2	MA0693.2	VDR	-0.227054	0.261041	0	1.75773
MA1418.1	MA1418.1	IRF3	-0.905464	1.48495	0	8.63102
MA1419.1	MA1419.1	IRF4	-1.1802	1.91471	0	7.42264
MA1420.1	MA1420.1	IRF5	-0.70567	1.16022	0	9.45762
MA1463.1	MA1463.1	ARGFX	0.452124	-0.523689	2.06228	0
MA1467.1	MA1467.1	ATOH1(var.2)	0.966275	-1.25625	34.199	0
MA1468.1	MA1468.1	ATOH7	1.53062	-1.50306	50.4878	0
MA1101.2	MA1101.2	BACH2	0.331853	-0.00295807	1.54689	0
MA1472.1	MA1472.1	BHLHA15(var.2)	1.44085	-1.63327	113.92	0
MA1476.1	MA1476.1	DLX5	0.37495	-0.29651	3.52759	0
MA1481.1	MA1481.1	DRGX	0.547939	-0.492745	4.64462	0
MA1485.1	MA1485.1	FERD3L	0.75215	-1.09842	4.0239	0
MA1487.1	MA1487.1	FOXE1	-0.617947	0.401106	0	2.33558
MA1491.1	MA1491.1	GLI3	0.427239	-0.143774	1.44133	0
MA1495.1	MA1495.1	HOXA1	0.56827	-0.893198	1.91029	0
MA1501.1	MA1501.1	HOXB7	0.376846	-0.461351	1.79368	0
MA1505.1	MA1505.1	HOXC8	0.637862	-0.888553	2.17758	0
MA1507.1	MA1507.1	HOXD4	0.313017	-0.286549	2.15952	0
MA1508.1	MA1508.1	IKZF1	-0.083582	0.142923	0	1.44455
MA1511.1	MA1511.1	KLF10	0.261376	-0.334623	1.68046	0
MA1512.1	MA1512.1	KLF11	0.378133	-0.312922	2.88712	0
MA1515.1	MA1515.1	KLF2	0.318544	-0.307901	2.89424	0
MA1516.1	MA1516.1	KLF3	0.406053	-0.447052	1.84496	0
MA1517.1	MA1517.1	KLF6	0.42657	-0.312856	3.91803	0
MA1519.1	MA1519.1	LHX5	0.516464	-0.491342	4.55689	0
MA1520.1	MA1520.1	MAF	0.348548	-0.167963	1.37773	0
MA1524.1	MA1524.1	MSGN1	0.382727	-0.531775	3.22118	0
MA1525.1	MA1525.1	NFATC4	0.233126	-0.132915	1.69606	0
MA1528.1	MA1528.1	NFIX(var.2)	-0.186699	0.431183	0	2.20952
MA1529.1	MA1529.1	NHLH2	1.1799	-1.11377	9.28685	0
MA1530.1	MA1530.1	NKX6-3	-0.320614	0.274293	0	2.12124
MA1534.1	MA1534.1	NR1I3	-0.149265	0.332012	0	2.61768
MA1550.1	MA1550.1	PPARD	0.875189	-0.802479	2.53319	0
MA1561.1	MA1561.1	SOX12	-1.17856	1.08024	0	12.6674
MA1562.1	MA1562.1	SOX14	-1.61018	1.28171	0	26.0023
MA1563.1	MA1563.1	SOX18	-1.4262	1.4768	0	23.6473
MA1568.1	MA1568.1	TCF21(var.2)	1.3111	-1.48821	19.4227	0
MA1569.1	MA1569.1	TFAP2E	0.52092	-0.589043	8.4846	0
MA1570.1	MA1570.1	TFAP4(var.2)	1.23318	-1.35748	38.5634	0
MA1571.1	MA1571.1	TGIF2LX	0.590222	-0.572985	2.47218	0
MA1572.1	MA1572.1	TGIF2LY	0.550547	-0.544549	2.54083	0
MA1574.1	MA1574.1	THRB	0.405869	-0.443827	1.50904	0
MA1577.1	MA1577.1	TLX2	0.462825	-0.524336	3.44024	0
MA1584.1	MA1584.1	ZIC5	0.995514	-0.783135	2.59115	0
MA1602.1	MA1602.1	ZSCAN29	-0.669127	0.677854	0	1.71332
MA1603.1	MA1603.1	Dmrt1	-0.288997	0.465062	0	3.69134
MA1608.1	MA1608.1	Isl1	-0.264302	0.285936	0	1.4758
MA1618.1	MA1618.1	Ptf1a	1.59437	-1.64782	121.642	0
MA1619.1	MA1619.1	Ptf1a(var.2)	1.0085	-1.04153	42.8915	0
MA1620.1	MA1620.1	Ptf1a(var.3)	1.09302	-1.39187	26.843	0
MA1621.1	MA1621.1	Rbpjl	0.713862	-1.04145	12.756	0
MA1622.1	MA1622.1	Smad2::Smad3	0.613137	-0.162194	21.9981	0
MA1623.1	MA1623.1	Stat2	-0.224451	0.122834	0	1.44773
MA1628.1	MA1628.1	Zic1::Zic2	0.261249	-0.112713	1.94471	0
MA1629.1	MA1629.1	Zic2	0.242034	-0.2316	2.3811	0
MA1630.1	MA1630.1	Znf281	0.314457	-0.198151	1.92071	0
MA1100.2	MA1100.2	ASCL1	0.844365	-0.957535	31.8052	0
MA0462.2	MA0462.2	BATF::JUN	0.639415	-0.234968	22.7539	0
MA0612.2	MA0612.2	EMX1	0.610502	-0.782393	4.52258	0
MA0847.2	MA0847.2	FOXD2	-0.443154	0.261754	0	2.4832
MA0766.2	MA0766.2	GATA5	-1.04743	0.943242	0	15.0395
MA0038.2	MA0038.2	GFI1	0.360381	-0.47168	1.36339	0
MA0734.2	MA0734.2	GLI2	0.609716	-0.140451	1.75223	0
MA0900.2	MA0900.2	HOXA2	0.305725	-0.346214	1.71369	0
MA0912.2	MA0912.2	HOXD3	0.359987	-0.448241	1.61834	0
MA0701.2	MA0701.2	LHX9	0.482551	-0.573525	2.48946	0
MA0702.2	MA0702.2	LMX1A	0.500715	-0.50816	2.12637	0
MA0703.2	MA0703.2	LMX1B	0.457097	-0.563888	1.50904	0
MA0623.2	MA0623.2	NEUROG1	1.3842	-1.08487	10.0853	0
MA0075.3	MA0075.3	PRRX2	0.563232	-0.557272	4.50273	0
MA0867.2	MA0867.2	SOX4	-1.32854	1.12593	0	106.47
MA0868.2	MA0868.2	SOX8	-1.64856	1.37603	0	89.9821
MA0079.4	MA0079.4	SP1	0.921048	-0.919295	3.53639	0
MA0746.2	MA0746.2	SP3	0.286002	-0.364582	1.46593	0
MA0632.2	MA0632.2	TCFL5	-0.159368	0.629188	0	1.35292
MA1631.1	MA1631.1	ASCL1(var.2)	0.463893	-0.556746	7.22561	0
MA1633.1	MA1633.1	BACH1	0.619667	-0.220133	14.4783	0
MA1634.1	MA1634.1	BATF	0.638435	-0.231964	22.8283	0
MA1635.1	MA1635.1	BHLHE22(var.2)	0.783589	-0.787704	38.748	0
MA1636.1	MA1636.1	CEBPG(var.2)	-0.929467	0.93283	0	19.1919
MA1638.1	MA1638.1	HAND2	1.12025	-1.13114	94.8911	0
MA1639.1	MA1639.1	MEIS1(var.2)	-0.477571	0.396215	0	3.82521
MA1640.1	MA1640.1	MEIS2(var.2)	-0.303324	0.269025	0	2.29883
MA1641.1	MA1641.1	MYF5	1.09458	-1.04268	39.4452	0
MA1642.1	MA1642.1	NEUROG2(var.2)	1.31329	-1.39857	79.9553	0
MA1644.1	MA1644.1	NFYC	0.588951	-0.532712	3.44039	0
MA1649.1	MA1649.1	ZBTB12	0.365956	-0.112195	2.12142	0
MA1655.1	MA1655.1	ZNF341	0.355659	-0.245393	3.28209	0
MA0833.2	MA0833.2	ATF4	-0.723449	0.756475	0	9.05656
MA0835.2	MA0835.2	BATF3	0.615904	-0.209101	21.4585	0
MA0102.4	MA0102.4	CEBPA	-1.21723	1.11154	0	29.1737
MA0836.2	MA0836.2	CEBPD	-1.28213	1.04803	0	26.0311
MA0592.3	MA0592.3	ESRRA	0.319402	-0.237533	1.74747	0
MA0477.2	MA0477.2	FOSL1	0.635814	-0.177044	21.1833	0
MA0481.3	MA0481.3	FOXP1	-0.0997224	0.196001	0	1.41354
MA0035.4	MA0035.4	GATA1	-0.542332	0.414833	0	3.10461
MA0482.2	MA0482.2	GATA4	-0.732443	0.533104	0	7.05976
MA1104.2	MA1104.2	GATA6	-0.47402	0.406515	0	4.42042
MA0043.3	MA0043.3	HLF	-1.04322	0.957929	0	13.08
MA0490.2	MA0490.2	JUNB	0.657984	-0.185617	21.2175	0
MA0491.2	MA0491.2	JUND	0.693623	-0.229787	21.994	0
MA0039.4	MA0039.4	KLF4	0.180779	-0.0712881	1.98084	0
MA1107.2	MA1107.2	KLF9	0.208016	-0.394269	1.50256	0
MA0700.2	MA0700.2	LHX2	0.336103	-0.242129	1.89549	0
MA0496.3	MA0496.3	MAFK	0.488547	-0.227332	9.40593	0
MA0052.4	MA0052.4	MEF2A	0.446172	-0.204873	4.8706	0
MA1108.2	MA1108.2	MXI1	0.349884	-0.518703	5.75465	0
MA0499.2	MA0499.2	MYOD1	0.848061	-0.922975	23.0021	0
MA0500.2	MA0500.2	MYOG	0.911113	-0.915263	38.5942	0
MA0089.2	MA0089.2	NFE2L1	0.540469	-0.184808	4.10715	0
MA0025.2	MA0025.2	NFIL3	-0.510116	0.399604	0	3.92602
MA0508.3	MA0508.3	PRDM1	-0.247428	0.328589	0	3.63862
MA0684.2	MA0684.2	RUNX3	-0.393226	0.481142	0	11.1805
MA0743.2	MA0743.2	SCRT1	0.408517	-0.368482	1.74747	0
MA0744.2	MA0744.2	SCRT2	0.514548	-0.479166	3.15649	0
MA0745.2	MA0745.2	SNAI2	0.331132	-0.563508	1.65152	0
MA0143.4	MA0143.4	SOX2	-1.42242	1.15942	0	57.8721
MA0080.5	MA0080.5	SPI1	-0.221932	0.154401	0	1.43698
MA0829.2	MA0829.2	SREBF1(var.2)	0.457854	-0.280687	1.51754	0
MA0830.2	MA0830.2	TCF4	0.384594	-0.49795	4.10317	0
MA0003.4	MA0003.4	TFAP2A	0.499018	-0.604998	10.7881	0
MA0814.2	MA0814.2	TFAP2C(var.2)	0.485623	-0.559223	8.7617	0
MA1123.2	MA1123.2	TWIST1	1.55653	-1.76541	115.536	0
MA0093.3	MA0093.3	USF1	0.308925	-0.390549	1.39474	0
MA0526.3	MA0526.3	USF2	0.302195	-0.371271	1.35216	0
MA0748.2	MA0748.2	YY2	1.0818	-0.397362	3.28796	0

## Sheet: E6.RA.vs.vehicle.motifs
	motif.id	motif.name	log2enr [-100,0]	log2enr (0,100]	padj [-100,0]	padj (0,100]
MA0004.1	MA0004.1	Arnt	0.89346	-1.12699	1.8994	0
MA0040.1	MA0040.1	Foxq1	-0.508897	0.588753	0	1.89472
MA0041.1	MA0041.1	Foxd3	-0.338649	0.424285	0	1.74084
MA0051.1	MA0051.1	IRF2	-1.35604	1.4464	0	6.86512
MA0077.1	MA0077.1	SOX9	-1.56614	1.69223	0	19.1715
MA0078.1	MA0078.1	Sox17	-0.858901	1.08	0	10.5565
MA0084.1	MA0084.1	SRY	-0.967497	0.95648	0	8.54848
MA0087.1	MA0087.1	Sox5	-0.989411	0.985773	0	11.0482
MA0091.1	MA0091.1	TAL1::TCF3	1.66872	-1.8851	17.445	0
MA0092.1	MA0092.1	Hand1::Tcf3	0.470197	-0.789117	1.99339	0
MA0101.1	MA0101.1	REL	-0.679856	0.842064	0	2.66243
MA0107.1	MA0107.1	RELA	-0.537455	0.699804	0	1.46935
MA0002.2	MA0002.2	RUNX1	-0.679504	0.778069	0	9.46462
MA0159.1	MA0159.1	RARA::RXRA	-1.30595	1.40551	0	6.49904
MA0259.1	MA0259.1	ARNT::HIF1A	0.818039	-0.689296	1.45008	0
MA0476.1	MA0476.1	FOS	1.5633	-1.33614	32.6649	0
MA0478.1	MA0478.1	FOSL2	1.50593	-1.28488	23.9797	0
MA0480.1	MA0480.1	Foxo1	-0.406386	0.389172	0	1.5489
MA0489.1	MA0489.1	JUN(var.2)	1.58327	-1.30366	33.8882	0
MA0501.1	MA0501.1	MAF::NFE2	1.2276	-1.27335	5.33976	0
MA0514.1	MA0514.1	Sox3	-1.11642	0.949988	0	15.2536
MA0515.1	MA0515.1	Sox6	-1.53224	1.46659	0	27.3903
MA0517.1	MA0517.1	STAT1::STAT2	-0.875137	0.959456	0	6.3029
MA0521.1	MA0521.1	Tcf12	0.813813	-0.793808	7.93094	0
MA0523.1	MA0523.1	TCF7L2	-0.623106	0.610104	0	2.23096
MA0050.2	MA0050.2	IRF1	-0.661089	0.473712	0	2.23096
MA0150.2	MA0150.2	Nfe2l2	1.10174	-1.16568	6.56813	0
MA0591.1	MA0591.1	Bach1::Mafk	0.685518	-1.00939	1.89947	0
MA0593.1	MA0593.1	FOXP2	-0.649229	0.514259	0	1.89472
MA0607.1	MA0607.1	Bhlha15	1.07414	-1.39395	12.2693	0
MA0618.1	MA0618.1	LBX1	0.650205	-0.537031	1.56277	0
MA0622.1	MA0622.1	Mlxip	0.89346	-1.12699	1.8994	0
MA0626.1	MA0626.1	Npas2	0.893484	-1.02233	2.27446	0
MA0633.1	MA0633.1	Twist2	0.875114	-1.056	3.67668	0
MA0042.2	MA0042.2	FOXI1	-0.513154	0.456499	0	1.7861
MA0652.1	MA0652.1	IRF8	-0.889372	1.32193	0	2.89148
MA0655.1	MA0655.1	JDP2	1.52842	-1.15464	12.2356	0
MA0665.1	MA0665.1	MSC	0.935474	-0.863144	3.9568	0
MA0667.1	MA0667.1	MYF6	0.839725	-1.00861	2.23096	0
MA0668.1	MA0668.1	NEUROD2	0.792105	-1.21676	2.28302	0
MA0669.1	MA0669.1	NEUROG2	1.29777	-1.75828	4.10857	0
MA0048.2	MA0048.2	NHLH1	0.946498	-0.839963	6.8631	0
MA0678.1	MA0678.1	OLIG2	0.930283	-1.04227	1.89947	0
MA0068.2	MA0068.2	PAX4	0.79803	-0.707612	1.45376	0
MA0691.1	MA0691.1	TFAP4	0.988545	-0.79485	4.38229	0
MA0692.1	MA0692.1	TFEB	0.819699	-0.899849	2.01642	0
MA0698.1	MA0698.1	ZBTB18	1.7431	-1.8234	17.4231	0
MA0730.1	MA0730.1	RARA(var.2)	-2.09676	1.96924	0	6.70285
MA0740.1	MA0740.1	KLF14	1.07635	-0.769093	1.8994	0
MA0751.1	MA0751.1	ZIC4	0.979892	-0.846451	3.05096	0
MA0768.1	MA0768.1	LEF1	-0.915576	0.917064	0	2.25776
MA0772.1	MA0772.1	IRF7	-1.00372	1.22045	0	5.042
MA0511.2	MA0511.2	RUNX2	-0.967745	0.927189	0	5.77277
MA0816.1	MA0816.1	Ascl2	0.707104	-0.985866	5.38942	0
MA0461.2	MA0461.2	Atoh1	1.28074	-1.52365	8.23602	0
MA0817.1	MA0817.1	BHLHE23	0.968953	-1.2716	1.47552	0
MA0819.1	MA0819.1	CLOCK	1.19825	-1.42978	3.11955	0
MA0820.1	MA0820.1	FIGLA	0.881544	-0.990507	5.72388	0
MA0058.3	MA0058.3	MAX	1.00901	-1.1407	2.27446	0
MA0825.1	MA0825.1	MNT	0.846162	-1.10871	1.67736	0
MA0826.1	MA0826.1	OLIG1	1.30179	-1.64619	3.40287	0
MA0827.1	MA0827.1	OLIG3	1.04758	-1.2419	3.69392	0
MA0832.1	MA0832.1	Tcf21	1.2574	-1.52981	3.68412	0
MA0466.2	MA0466.2	CEBPB	-0.941376	1.24395	0	3.42744
MA0837.1	MA0837.1	CEBPE	-0.816077	1.07741	0	3.40287
MA0838.1	MA0838.1	CEBPG	-1.1664	1.31584	0	3.05157
MA0841.1	MA0841.1	NFE2	1.11516	-0.746039	3.35179	0
MA0032.2	MA0032.2	FOXC1	-0.609297	0.493236	0	2.01642
MA0846.1	MA0846.1	FOXC2	-0.735392	0.614188	0	4.10615
MA0848.1	MA0848.1	FOXO4	-0.513154	0.456499	0	1.7861
MA0849.1	MA0849.1	FOXO6	-0.620229	0.540216	0	2.08642
MA0858.1	MA0858.1	Rarb(var.2)	-1.2194	1.47324	0	3.14504
MA0886.1	MA0886.1	EMX2	0.696932	-0.706919	1.3858	0
MA0852.2	MA0852.2	FOXK1	-0.708635	0.653591	0	2.58514
MA1106.1	MA1106.1	HIF1A	1.03032	-0.863896	1.99049	0
MA1109.1	MA1109.1	NEUROD1	0.967745	-1.23994	10.8479	0
MA1110.1	MA1110.1	NR1H4	-0.407731	0.680999	0	1.51216
MA0442.2	MA0442.2	SOX10	-0.964805	0.96467	0	12.0551
MA1120.1	MA1120.1	SOX13	-1.32424	1.59272	0	21.4295
MA1125.1	MA1125.1	ZNF384	0.553426	-0.387629	1.87507	0
MA0099.3	MA0099.3	FOS::JUN	1.66067	-1.3487	39.465	0
MA1128.1	MA1128.1	FOSL1::JUN	1.6434	-1.37128	40.1931	0
MA1130.1	MA1130.1	FOSL2::JUN	1.57466	-1.31613	37.7811	0
MA1132.1	MA1132.1	JUN::JUNB	1.44265	-1.17261	22.7343	0
MA1134.1	MA1134.1	FOS::JUNB	1.5862	-1.31222	29.7479	0
MA1135.1	MA1135.1	FOSB::JUNB	1.57047	-1.29275	33.4825	0
MA1137.1	MA1137.1	FOSL1::JUNB	1.52997	-1.22331	32.3492	0
MA1138.1	MA1138.1	FOSL2::JUNB	1.56398	-1.28798	32.4152	0
MA1141.1	MA1141.1	FOS::JUND	1.61464	-1.32137	37.5101	0
MA1142.1	MA1142.1	FOSL1::JUND	1.44369	-1.1039	24.7335	0
MA1144.1	MA1144.1	FOSL2::JUND	1.63044	-1.32589	33.5718	0
MA1149.1	MA1149.1	RARA::RXRG	-1.5013	1.48573	0	8.79312
MA1152.1	MA1152.1	SOX15	-1.27042	1.21406	0	27.5328
MA0831.2	MA0831.2	TFE3	0.835305	-1.12366	2.84028	0
MA1418.1	MA1418.1	IRF3	-1.42713	1.69624	0	5.55083
MA1420.1	MA1420.1	IRF5	-0.941082	1.16063	0	3.40287
MA1421.1	MA1421.1	TCF7L1	-0.646685	1.00952	0	2.86888
MA1464.1	MA1464.1	ARNT2	0.944298	-1.12285	1.70373	0
MA1467.1	MA1467.1	ATOH1(var.2)	0.673058	-1.03976	4.46852	0
MA1468.1	MA1468.1	ATOH7	0.959822	-1.43799	5.98315	0
MA1101.2	MA1101.2	BACH2	1.39465	-0.968392	5.54353	0
MA1472.1	MA1472.1	BHLHA15(var.2)	1.0806	-1.33403	18.4649	0
MA1487.1	MA1487.1	FOXE1	-0.686373	0.787491	0	1.77017
MA1512.1	MA1512.1	KLF11	0.526969	-0.114622	1.30966	0
MA1527.1	MA1527.1	NFIC(var.2)	-1.08237	1.26246	0	2.90561
MA1528.1	MA1528.1	NFIX(var.2)	-1.02995	0.977387	0	3.22402
MA1561.1	MA1561.1	SOX12	-1.55313	1.29897	0	4.41614
MA1562.1	MA1562.1	SOX14	-1.54491	1.65874	0	9.65767
MA1563.1	MA1563.1	SOX18	-0.869207	1.1377	0	3.39639
MA1568.1	MA1568.1	TCF21(var.2)	0.889473	-1.25054	2.71366	0
MA1570.1	MA1570.1	TFAP4(var.2)	1.28239	-1.48104	11.0563	0
MA1584.1	MA1584.1	ZIC5	0.903266	-0.979505	1.32413	0
MA1607.1	MA1607.1	Foxl2	-0.61305	0.500927	0	1.78751
MA1618.1	MA1618.1	Ptf1a	1.20534	-1.46882	19.8319	0
MA1619.1	MA1619.1	Ptf1a(var.2)	0.977634	-1.03943	10.239	0
MA1620.1	MA1620.1	Ptf1a(var.3)	1.1581	-1.31938	7.26302	0
MA1621.1	MA1621.1	Rbpjl	0.832408	-1.11761	3.6968	0
MA1622.1	MA1622.1	Smad2::Smad3	1.58235	-1.28293	37.1962	0
MA1623.1	MA1623.1	Stat2	-0.398792	0.498776	0	3.79237
MA1630.1	MA1630.1	Znf281	0.598167	-0.127864	1.5549	0
MA1100.2	MA1100.2	ASCL1	0.709415	-0.807354	5.43512	0
MA0462.2	MA0462.2	BATF::JUN	1.55911	-1.25616	32.9288	0
MA0612.2	MA0612.2	EMX1	0.740703	-0.69364	1.489	0
MA0847.2	MA0847.2	FOXD2	-0.709018	0.764796	0	3.67414
MA1099.2	MA1099.2	HES1	1.00201	-1.2311	1.71143	0
MA0623.2	MA0623.2	NEUROG1	1.18254	-1.59601	2.50233	0
MA0867.2	MA0867.2	SOX4	-1.16994	1.17313	0	23.703
MA0868.2	MA0868.2	SOX8	-1.63887	1.56359	0	24.545
MA0079.4	MA0079.4	SP1	1.07076	-0.768913	1.76859	0
MA1633.1	MA1633.1	BACH1	1.27486	-1.28488	16.4637	0
MA1634.1	MA1634.1	BATF	1.56772	-1.28254	33.5161	0
MA1635.1	MA1635.1	BHLHE22(var.2)	0.723972	-0.706455	8.09979	0
MA1638.1	MA1638.1	HAND2	0.977022	-1.04301	17.6321	0
MA1641.1	MA1641.1	MYF5	0.800405	-0.879323	5.88841	0
MA1642.1	MA1642.1	NEUROG2(var.2)	1.23282	-1.44833	19.0195	0
MA1643.1	MA1643.1	NFIB	-0.674145	0.706921	0	1.36704
MA1644.1	MA1644.1	NFYC	0.685521	-0.448577	1.45376	0
MA0835.2	MA0835.2	BATF3	1.53789	-1.22373	32.2919	0
MA0102.4	MA0102.4	CEBPA	-0.344932	0.586662	0	1.513
MA0477.2	MA0477.2	FOSL1	1.57452	-1.3053	33.091	0
MA0482.2	MA0482.2	GATA4	-0.46649	0.572936	0	1.69017
MA0043.3	MA0043.3	HLF	-0.547496	0.733422	0	1.48856
MA0114.4	MA0114.4	HNF4A	-0.394885	0.560807	0	1.58592
MA0484.2	MA0484.2	HNF4G	-0.423935	0.58197	0	1.60176
MA0490.2	MA0490.2	JUNB	1.5396	-1.22082	28.4263	0
MA0491.2	MA0491.2	JUND	1.50579	-1.22847	26.3852	0
MA0496.3	MA0496.3	MAFK	0.909384	-1.08807	8.77006	0
MA1108.2	MA1108.2	MXI1	0.647331	-0.738046	4.40094	0
MA0499.2	MA0499.2	MYOD1	0.643545	-0.917008	3.40648	0
MA0500.2	MA0500.2	MYOG	0.884227	-0.906761	9.18359	0
MA0089.2	MA0089.2	NFE2L1	1.24087	-1.33517	5.90875	0
MA0025.2	MA0025.2	NFIL3	-0.722156	0.703622	0	1.89947
MA0684.2	MA0684.2	RUNX3	-0.424525	0.555155	0	2.85305
MA0143.4	MA0143.4	SOX2	-1.25606	1.36018	0	15.0217
MA1123.2	MA1123.2	TWIST1	1.47705	-1.59832	26.5318	0
MA0093.3	MA0093.3	USF1	0.662996	-0.716297	1.5549	0
MA0526.3	MA0526.3	USF2	0.626162	-0.717707	1.48614	0

## Sheet: E6.vehicle.vs.p53.vehicle.GO
	Cluster	ID	Description	GeneRatio	BgRatio	pvalue	p.adjust	qvalue	geneID	Count
1	Increase	GO:0030647	aminoglycoside antibiotic metabolic process	7/1565	10/20772	1.33249e-06	0.00394438	0.00386632	ENSG00000085662/ENSG00000187134/ENSG00000198610/ENSG00000151632/ENSG00000131183/ENSG00000196139/ENSG00000053371	7
2	Increase	GO:0002526	acute inflammatory response	27/1565	131/20772	1.35012e-06	0.00394438	0.00386632	ENSG00000125538/ENSG00000112299/ENSG00000114026/ENSG00000173432/ENSG00000197249/ENSG00000116288/ENSG00000132965/ENSG00000229314/ENSG00000196136/ENSG00000180210/ENSG00000162711/ENSG00000050628/ENSG00000178585/ENSG00000105851/ENSG00000055955/ENSG00000128335/ENSG00000115353/ENSG00000115008/ENSG00000177575/ENSG00000117215/ENSG00000099985/ENSG00000115414/ENSG00000126262/ENSG00000148965/ENSG00000164509…	27
3	Increase	GO:0030638	polyketide metabolic process	6/1565	10/20772	2.91936e-05	0.0426445	0.0418006	ENSG00000085662/ENSG00000187134/ENSG00000198610/ENSG00000151632/ENSG00000196139/ENSG00000053371	6
4	Increase	GO:0044598	doxorubicin metabolic process	6/1565	10/20772	2.91936e-05	0.0426445	0.0418006	ENSG00000085662/ENSG00000187134/ENSG00000198610/ENSG00000151632/ENSG00000196139/ENSG00000053371	6
5	Decrease	GO:0007389	pattern specification process	97/2438	495/20772	2.25467e-07	0.000769359	0.000719629	ENSG00000120075/ENSG00000101144/ENSG00000182742/ENSG00000260027/ENSG00000173917/ENSG00000123388/ENSG00000198435/ENSG00000120093/ENSG00000108511/ENSG00000188095/ENSG00000114315/ENSG00000122735/ENSG00000134138/ENSG00000138083/ENSG00000180818/ENSG00000166823/ENSG00000170689/ENSG00000037965/ENSG00000185551/ENSG00000120094/ENSG00000261652/ENSG00000073536/ENSG00000179111/ENSG00000176225/ENSG00000120068…	97
6	Decrease	GO:0003002	regionalization	90/2438	450/20772	2.40425e-07	0.000769359	0.000719629	ENSG00000120075/ENSG00000182742/ENSG00000260027/ENSG00000173917/ENSG00000123388/ENSG00000198435/ENSG00000120093/ENSG00000108511/ENSG00000188095/ENSG00000114315/ENSG00000122735/ENSG00000138083/ENSG00000180818/ENSG00000166823/ENSG00000170689/ENSG00000037965/ENSG00000185551/ENSG00000120094/ENSG00000261652/ENSG00000073536/ENSG00000179111/ENSG00000176225/ENSG00000120068/ENSG00000145423/ENSG00000121068…	90
7	Decrease	GO:0090130	tissue migration	82/2438	405/20772	4.82516e-07	0.00089892	0.000840815	ENSG00000213853/ENSG00000284038/ENSG00000210741/ENSG00000284040/ENSG00000171680/ENSG00000166068/ENSG00000112902/ENSG00000126561/ENSG00000004399/ENSG00000196712/ENSG00000163993/ENSG00000034152/ENSG00000108518/ENSG00000185551/ENSG00000132386/ENSG00000239697/ENSG00000207713/ENSG00000128917/ENSG00000207614/ENSG00000248329/ENSG00000207805/ENSG00000196411/ENSG00000176692/ENSG00000199059/ENSG00000122694…	82
8	Decrease	GO:0090132	epithelium migration	81/2438	400/20772	5.61825e-07	0.00089892	0.000840815	ENSG00000213853/ENSG00000284038/ENSG00000210741/ENSG00000284040/ENSG00000171680/ENSG00000166068/ENSG00000112902/ENSG00000126561/ENSG00000004399/ENSG00000196712/ENSG00000163993/ENSG00000034152/ENSG00000108518/ENSG00000185551/ENSG00000132386/ENSG00000239697/ENSG00000207713/ENSG00000128917/ENSG00000207614/ENSG00000248329/ENSG00000207805/ENSG00000196411/ENSG00000176692/ENSG00000199059/ENSG00000122694…	81
9	Decrease	GO:0010631	epithelial cell migration	80/2438	397/20772	8.07892e-07	0.00101793	0.000952134	ENSG00000213853/ENSG00000284038/ENSG00000210741/ENSG00000284040/ENSG00000171680/ENSG00000166068/ENSG00000112902/ENSG00000126561/ENSG00000004399/ENSG00000196712/ENSG00000163993/ENSG00000034152/ENSG00000108518/ENSG00000185551/ENSG00000132386/ENSG00000239697/ENSG00000207713/ENSG00000128917/ENSG00000207614/ENSG00000207805/ENSG00000196411/ENSG00000176692/ENSG00000199059/ENSG00000122694/ENSG00000077782…	80
10	Decrease	GO:0002042	cell migration involved in sprouting angiogenesis	30/2438	101/20772	9.54311e-07	0.00101793	0.000952134	ENSG00000284038/ENSG00000210741/ENSG00000284040/ENSG00000166068/ENSG00000207713/ENSG00000128917/ENSG00000207614/ENSG00000207805/ENSG00000196411/ENSG00000176692/ENSG00000185043/ENSG00000283824/ENSG00000061273/ENSG00000108840/ENSG00000073756/ENSG00000267200/ENSG00000179388/ENSG00000100065/ENSG00000208037/ENSG00000112293/ENSG00000284027/ENSG00000198909/ENSG00000283762/ENSG00000284375/ENSG00000123358…	30
11	Decrease	GO:0043542	endothelial cell migration	65/2438	306/20772	1.31808e-06	0.00109646	0.00102559	ENSG00000213853/ENSG00000284038/ENSG00000210741/ENSG00000284040/ENSG00000171680/ENSG00000166068/ENSG00000112902/ENSG00000126561/ENSG00000004399/ENSG00000196712/ENSG00000163993/ENSG00000034152/ENSG00000185551/ENSG00000132386/ENSG00000239697/ENSG00000207713/ENSG00000128917/ENSG00000207614/ENSG00000207805/ENSG00000196411/ENSG00000176692/ENSG00000199059/ENSG00000077782/ENSG00000185043/ENSG00000283824…	65
12	Decrease	GO:0002040	sprouting angiogenesis	47/2438	197/20772	1.37058e-06	0.00109646	0.00102559	ENSG00000284038/ENSG00000210741/ENSG00000284040/ENSG00000198435/ENSG00000166068/ENSG00000160678/ENSG00000112902/ENSG00000067225/ENSG00000207713/ENSG00000198973/ENSG00000128917/ENSG00000207614/ENSG00000248329/ENSG00000207805/ENSG00000196411/ENSG00000176692/ENSG00000185043/ENSG00000283824/ENSG00000061273/ENSG00000108840/ENSG00000073756/ENSG00000267200/ENSG00000179388/ENSG00000100065/ENSG00000208037…	47
13	Decrease	GO:0009952	anterior/posterior pattern specification	51/2438	224/20772	2.20083e-06	0.00156503	0.00146387	ENSG00000120075/ENSG00000182742/ENSG00000260027/ENSG00000173917/ENSG00000123388/ENSG00000198435/ENSG00000120093/ENSG00000108511/ENSG00000188095/ENSG00000114315/ENSG00000180818/ENSG00000166823/ENSG00000170689/ENSG00000037965/ENSG00000185551/ENSG00000120094/ENSG00000073536/ENSG00000179111/ENSG00000120068/ENSG00000145423/ENSG00000176692/ENSG00000277258/ENSG00000162337/ENSG00000188290/ENSG00000171956…	51
14	Decrease	GO:0043534	blood vessel endothelial cell migration	46/2438	198/20772	3.82182e-06	0.00244597	0.00228786	ENSG00000213853/ENSG00000284038/ENSG00000210741/ENSG00000284040/ENSG00000166068/ENSG00000126561/ENSG00000196712/ENSG00000034152/ENSG00000207713/ENSG00000128917/ENSG00000207614/ENSG00000207805/ENSG00000196411/ENSG00000176692/ENSG00000199059/ENSG00000077782/ENSG00000185043/ENSG00000283824/ENSG00000203883/ENSG00000061273/ENSG00000108840/ENSG00000073756/ENSG00000267200/ENSG00000267195/ENSG00000179388…	46
15	Decrease	GO:0060560	developmental growth involved in morphogenesis	55/2438	254/20772	4.57679e-06	0.00266286	0.00249074	ENSG00000184371/ENSG00000184347/ENSG00000107562/ENSG00000103449/ENSG00000067606/ENSG00000039068/ENSG00000075213/ENSG00000112902/ENSG00000166823/ENSG00000169375/ENSG00000158321/ENSG00000108830/ENSG00000185033/ENSG00000049759/ENSG00000145423/ENSG00000140575/ENSG00000121068/ENSG00000104133/ENSG00000106689/ENSG00000167178/ENSG00000125686/ENSG00000112655/ENSG00000273749/ENSG00000008294/ENSG00000186868…	55
16	Decrease	GO:0090049	regulation of cell migration involved in sprouting angiogenesis	25/2438	83/20772	5.68243e-06	0.00303063	0.00283473	ENSG00000284038/ENSG00000210741/ENSG00000284040/ENSG00000166068/ENSG00000207713/ENSG00000128917/ENSG00000207614/ENSG00000207805/ENSG00000176692/ENSG00000185043/ENSG00000283824/ENSG00000061273/ENSG00000108840/ENSG00000073756/ENSG00000267200/ENSG00000100065/ENSG00000208037/ENSG00000284027/ENSG00000198909/ENSG00000283762/ENSG00000284375/ENSG00000137801/ENSG00000137764/ENSG00000199161/ENSG00000119185	25
17	Decrease	GO:0043535	regulation of blood vessel endothelial cell migration	40/2438	169/20772	9.94674e-06	0.00489686	0.00458033	ENSG00000284038/ENSG00000210741/ENSG00000284040/ENSG00000166068/ENSG00000126561/ENSG00000196712/ENSG00000034152/ENSG00000207713/ENSG00000128917/ENSG00000207614/ENSG00000207805/ENSG00000176692/ENSG00000199059/ENSG00000077782/ENSG00000185043/ENSG00000283824/ENSG00000061273/ENSG00000108840/ENSG00000073756/ENSG00000267200/ENSG00000267195/ENSG00000100065/ENSG00000208037/ENSG00000106211/ENSG00000154229…	40
18	Decrease	GO:0048705	skeletal system morphogenesis	50/2438	234/20772	1.77568e-05	0.00732408	0.00685067	ENSG00000120075/ENSG00000101144/ENSG00000182742/ENSG00000260027/ENSG00000173917/ENSG00000182704/ENSG00000123388/ENSG00000120093/ENSG00000108511/ENSG00000147408/ENSG00000131759/ENSG00000170689/ENSG00000037965/ENSG00000120094/ENSG00000073536/ENSG00000120068/ENSG00000126351/ENSG00000176692/ENSG00000077782/ENSG00000112559/ENSG00000183160/ENSG00000168542/ENSG00000277258/ENSG00000162337/ENSG00000077092…	50
19	Decrease	GO:0010594	regulation of endothelial cell migration	53/2438	253/20772	1.81451e-05	0.00732408	0.00685067	ENSG00000213853/ENSG00000284038/ENSG00000210741/ENSG00000284040/ENSG00000166068/ENSG00000112902/ENSG00000126561/ENSG00000196712/ENSG00000034152/ENSG00000185551/ENSG00000132386/ENSG00000207713/ENSG00000128917/ENSG00000207614/ENSG00000207805/ENSG00000176692/ENSG00000199059/ENSG00000077782/ENSG00000185043/ENSG00000283824/ENSG00000061273/ENSG00000108840/ENSG00000073756/ENSG00000267200/ENSG00000267195…	53
20	Decrease	GO:0090051	negative regulation of cell migration involved in sprouting angiogenesis	16/2438	44/20772	2.03193e-05	0.00732408	0.00685067	ENSG00000210741/ENSG00000166068/ENSG00000207713/ENSG00000128917/ENSG00000207614/ENSG00000207805/ENSG00000283824/ENSG00000108840/ENSG00000100065/ENSG00000208037/ENSG00000284027/ENSG00000283762/ENSG00000284375/ENSG00000137801/ENSG00000137764/ENSG00000119185	16
21	Decrease	GO:0030111	regulation of Wnt signaling pathway	68/2438	351/20772	2.04523e-05	0.00732408	0.00685067	ENSG00000101222/ENSG00000196562/ENSG00000182704/ENSG00000198435/ENSG00000167874/ENSG00000062038/ENSG00000103449/ENSG00000162998/ENSG00000112902/ENSG00000120738/ENSG00000166823/ENSG00000169118/ENSG00000073536/ENSG00000138592/ENSG00000145423/ENSG00000165280/ENSG00000141551/ENSG00000112655/ENSG00000112559/ENSG00000011143/ENSG00000177374/ENSG00000070193/ENSG00000005884/ENSG00000108375/ENSG00000156299…	68
22	Decrease	GO:1901798	positive regulation of signal transduction by p53 class mediator	13/2438	31/20772	2.0599e-05	0.00732408	0.00685067	ENSG00000166068/ENSG00000161970/ENSG00000170315/ENSG00000141682/ENSG00000171863/ENSG00000186834/ENSG00000132507/ENSG00000161642/ENSG00000108654/ENSG00000140464/ENSG00000177374/ENSG00000108465/ENSG00000125691	13
23	Decrease	GO:0030307	positive regulation of cell growth	41/2438	182/20772	2.72132e-05	0.00916654	0.00857403	ENSG00000107562/ENSG00000186654/ENSG00000112902/ENSG00000101544/ENSG00000108830/ENSG00000049759/ENSG00000128422/ENSG00000145423/ENSG00000145839/ENSG00000072849/ENSG00000167178/ENSG00000185043/ENSG00000273749/ENSG00000137845/ENSG00000186868/ENSG00000141736/ENSG00000187688/ENSG00000215301/ENSG00000105605/ENSG00000111344/ENSG00000132475/ENSG00000180210/ENSG00000128908/ENSG00000198910/ENSG00000138623…	41
24	Decrease	GO:0048706	embryonic skeletal system development	33/2438	135/20772	2.87159e-05	0.00918908	0.00859511	ENSG00000120075/ENSG00000101144/ENSG00000196562/ENSG00000182742/ENSG00000260027/ENSG00000173917/ENSG00000123388/ENSG00000120093/ENSG00000108511/ENSG00000170689/ENSG00000120094/ENSG00000120068/ENSG00000177030/ENSG00000197496/ENSG00000176692/ENSG00000112559/ENSG00000277258/ENSG00000011143/ENSG00000141543/ENSG00000260428/ENSG00000128710/ENSG00000166949/ENSG00000128652/ENSG00000196092/ENSG00000115844…	33
25	Decrease	GO:0016055	Wnt signaling pathway	87/2438	485/20772	3.39211e-05	0.0103379	0.00966964	ENSG00000101222/ENSG00000196562/ENSG00000182704/ENSG00000198435/ENSG00000167874/ENSG00000075275/ENSG00000062038/ENSG00000103449/ENSG00000162998/ENSG00000166477/ENSG00000112902/ENSG00000131650/ENSG00000120738/ENSG00000166823/ENSG00000169118/ENSG00000073536/ENSG00000064195/ENSG00000140395/ENSG00000138592/ENSG00000145423/ENSG00000165280/ENSG00000141551/ENSG00000117899/ENSG00000169071/ENSG00000137815…	87
26	Decrease	GO:0198738	cell-cell signaling by wnt	87/2438	487/20772	3.95927e-05	0.0115179	0.0107734	ENSG00000101222/ENSG00000196562/ENSG00000182704/ENSG00000198435/ENSG00000167874/ENSG00000075275/ENSG00000062038/ENSG00000103449/ENSG00000162998/ENSG00000166477/ENSG00000112902/ENSG00000131650/ENSG00000120738/ENSG00000166823/ENSG00000169118/ENSG00000073536/ENSG00000064195/ENSG00000140395/ENSG00000138592/ENSG00000145423/ENSG00000165280/ENSG00000141551/ENSG00000117899/ENSG00000169071/ENSG00000137815…	87
27	Decrease	GO:0090257	regulation of muscle system process	54/2438	268/20772	4.70089e-05	0.0130807	0.0122352	ENSG00000207647/ENSG00000143799/ENSG00000080644/ENSG00000140416/ENSG00000164850/ENSG00000133055/ENSG00000184160/ENSG00000068305/ENSG00000060069/ENSG00000207713/ENSG00000105048/ENSG00000006704/ENSG00000133019/ENSG00000172057/ENSG00000108405/ENSG00000067191/ENSG00000073756/ENSG00000129991/ENSG00000164116/ENSG00000157404/ENSG00000163485/ENSG00000122180/ENSG00000180616/ENSG00000159167/ENSG00000108961…	54
28	Decrease	GO:0010632	regulation of epithelial cell migration	61/2438	318/20772	7.15218e-05	0.0190725	0.0178397	ENSG00000213853/ENSG00000284038/ENSG00000210741/ENSG00000284040/ENSG00000166068/ENSG00000112902/ENSG00000126561/ENSG00000196712/ENSG00000034152/ENSG00000108518/ENSG00000185551/ENSG00000132386/ENSG00000207713/ENSG00000128917/ENSG00000207614/ENSG00000207805/ENSG00000176692/ENSG00000199059/ENSG00000122694/ENSG00000077782/ENSG00000185043/ENSG00000283824/ENSG00000061273/ENSG00000108840/ENSG00000073756…	61
29	Decrease	GO:0048562	embryonic organ morphogenesis	60/2438	313/20772	8.32472e-05	0.0210583	0.0196971	ENSG00000137868/ENSG00000120075/ENSG00000101144/ENSG00000182742/ENSG00000260027/ENSG00000173917/ENSG00000123388/ENSG00000120093/ENSG00000108511/ENSG00000162998/ENSG00000114315/ENSG00000138083/ENSG00000166823/ENSG00000170689/ENSG00000120094/ENSG00000166147/ENSG00000120068/ENSG00000121068/ENSG00000172809/ENSG00000108784/ENSG00000176692/ENSG00000004975/ENSG00000112655/ENSG00000071909/ENSG00000112559…	60
30	Decrease	GO:0042692	muscle cell differentiation	78/2438	435/20772	8.55492e-05	0.0210583	0.0196971	ENSG00000131634/ENSG00000166106/ENSG00000115641/ENSG00000114315/ENSG00000131759/ENSG00000154639/ENSG00000166823/ENSG00000140416/ENSG00000164850/ENSG00000109111/ENSG00000072195/ENSG00000154358/ENSG00000068305/ENSG00000262179/ENSG00000060069/ENSG00000105048/ENSG00000121068/ENSG00000104133/ENSG00000170776/ENSG00000132510/ENSG00000141480/ENSG00000170175/ENSG00000138594/ENSG00000183160/ENSG00000283824…	78
31	Decrease	GO:0045927	positive regulation of growth	55/2438	281/20772	9.11829e-05	0.0216137	0.0202167	ENSG00000184371/ENSG00000107562/ENSG00000186654/ENSG00000112902/ENSG00000101544/ENSG00000109501/ENSG00000108830/ENSG00000204414/ENSG00000259384/ENSG00000049759/ENSG00000128422/ENSG00000145423/ENSG00000121068/ENSG00000145839/ENSG00000166794/ENSG00000072849/ENSG00000167178/ENSG00000185043/ENSG00000273749/ENSG00000137845/ENSG00000186868/ENSG00000140463/ENSG00000129194/ENSG00000141736/ENSG00000187688…	55
32	Decrease	GO:0031346	positive regulation of cell projection organization	70/2438	382/20772	9.79915e-05	0.0223981	0.0209503	ENSG00000101144/ENSG00000140443/ENSG00000102606/ENSG00000107562/ENSG00000101213/ENSG00000112902/ENSG00000004399/ENSG00000132535/ENSG00000108518/ENSG00000158321/ENSG00000108830/ENSG00000099864/ENSG00000156642/ENSG00000062524/ENSG00000132386/ENSG00000137825/ENSG00000074660/ENSG00000207713/ENSG00000006210/ENSG00000155066/ENSG00000169071/ENSG00000277586/ENSG00000182511/ENSG00000167178/ENSG00000004975…	70
33	Decrease	GO:0050890	cognition	69/2438	380/20772	0.000145219	0.0312271	0.0292086	ENSG00000137868/ENSG00000188191/ENSG00000108262/ENSG00000110080/ENSG00000067606/ENSG00000204060/ENSG00000092051/ENSG00000134138/ENSG00000132535/ENSG00000196712/ENSG00000114062/ENSG00000166963/ENSG00000171766/ENSG00000156642/ENSG00000132386/ENSG00000145708/ENSG00000170345/ENSG00000126351/ENSG00000104133/ENSG00000161642/ENSG00000125510/ENSG00000273749/ENSG00000108819/ENSG00000166710/ENSG00000073756…	69
34	Decrease	GO:0043434	response to peptide hormone	79/2438	449/20772	0.000146377	0.0312271	0.0292086	ENSG00000101144/ENSG00000130707/ENSG00000140443/ENSG00000107562/ENSG00000067606/ENSG00000126561/ENSG00000143799/ENSG00000122735/ENSG00000120738/ENSG00000140262/ENSG00000072310/ENSG00000164850/ENSG00000220205/ENSG00000166716/ENSG00000166828/ENSG00000166147/ENSG00000204414/ENSG00000259384/ENSG00000067225/ENSG00000168447/ENSG00000145708/ENSG00000120088/ENSG00000170345/ENSG00000277586/ENSG00000176692…	79
35	Decrease	GO:0018108	peptidyl-tyrosine phosphorylation	73/2438	410/20772	0.00017726	0.0365957	0.0342302	ENSG00000140443/ENSG00000153208/ENSG00000154096/ENSG00000067606/ENSG00000101213/ENSG00000114315/ENSG00000092445/ENSG00000132535/ENSG00000034152/ENSG00000166483/ENSG00000173546/ENSG00000166716/ENSG00000173517/ENSG00000204414/ENSG00000259384/ENSG00000067225/ENSG00000062524/ENSG00000145423/ENSG00000145839/ENSG00000169071/ENSG00000196411/ENSG00000116584/ENSG00000141480/ENSG00000182511/ENSG00000278311…	73
36	Decrease	GO:0007611	learning or memory	60/2438	322/20772	0.000187153	0.0374307	0.0350112	ENSG00000137868/ENSG00000188191/ENSG00000108262/ENSG00000067606/ENSG00000204060/ENSG00000092051/ENSG00000134138/ENSG00000132535/ENSG00000196712/ENSG00000114062/ENSG00000166963/ENSG00000171766/ENSG00000156642/ENSG00000132386/ENSG00000145708/ENSG00000170345/ENSG00000126351/ENSG00000104133/ENSG00000161642/ENSG00000125510/ENSG00000108819/ENSG00000166710/ENSG00000073756/ENSG00000186868/ENSG00000108576…	60
37	Decrease	GO:0018212	peptidyl-tyrosine modification	73/2438	412/20772	0.000206325	0.0395144	0.0369602	ENSG00000140443/ENSG00000153208/ENSG00000154096/ENSG00000067606/ENSG00000101213/ENSG00000114315/ENSG00000092445/ENSG00000132535/ENSG00000034152/ENSG00000166483/ENSG00000173546/ENSG00000166716/ENSG00000173517/ENSG00000204414/ENSG00000259384/ENSG00000067225/ENSG00000062524/ENSG00000145423/ENSG00000145839/ENSG00000169071/ENSG00000196411/ENSG00000116584/ENSG00000141480/ENSG00000182511/ENSG00000278311…	73
38	Decrease	GO:0003012	muscle system process	83/2438	482/20772	0.00020992	0.0395144	0.0369602	ENSG00000196562/ENSG00000207647/ENSG00000006283/ENSG00000138435/ENSG00000143799/ENSG00000141750/ENSG00000080644/ENSG00000140416/ENSG00000164850/ENSG00000034152/ENSG00000133055/ENSG00000184160/ENSG00000049759/ENSG00000171766/ENSG00000091482/ENSG00000068305/ENSG00000060069/ENSG00000168447/ENSG00000207713/ENSG00000105048/ENSG00000121068/ENSG00000170776/ENSG00000006704/ENSG00000133019/ENSG00000114279…	83
39	Decrease	GO:0048568	embryonic organ development	85/2438	497/20772	0.000223516	0.0400167	0.0374301	ENSG00000137868/ENSG00000120075/ENSG00000101144/ENSG00000182742/ENSG00000260027/ENSG00000173917/ENSG00000123388/ENSG00000120093/ENSG00000108511/ENSG00000103449/ENSG00000162998/ENSG00000161714/ENSG00000114315/ENSG00000131759/ENSG00000138083/ENSG00000166823/ENSG00000090554/ENSG00000170689/ENSG00000185551/ENSG00000120094/ENSG00000166147/ENSG00000120068/ENSG00000121068/ENSG00000172809/ENSG00000248329…	85
40	Decrease	GO:0048736	appendage development	40/2438	193/20772	0.000231347	0.0400167	0.0374301	ENSG00000101144/ENSG00000123388/ENSG00000103449/ENSG00000132470/ENSG00000131650/ENSG00000131759/ENSG00000180818/ENSG00000145423/ENSG00000121068/ENSG00000125686/ENSG00000168542/ENSG00000162337/ENSG00000011143/ENSG00000134438/ENSG00000077092/ENSG00000070193/ENSG00000248905/ENSG00000108590/ENSG00000108773/ENSG00000123364/ENSG00000260428/ENSG00000170178/ENSG00000128710/ENSG00000005339/ENSG00000108641…	40
41	Decrease	GO:0060173	limb development	40/2438	193/20772	0.000231347	0.0400167	0.0374301	ENSG00000101144/ENSG00000123388/ENSG00000103449/ENSG00000132470/ENSG00000131650/ENSG00000131759/ENSG00000180818/ENSG00000145423/ENSG00000121068/ENSG00000125686/ENSG00000168542/ENSG00000162337/ENSG00000011143/ENSG00000134438/ENSG00000077092/ENSG00000070193/ENSG00000248905/ENSG00000108590/ENSG00000108773/ENSG00000123364/ENSG00000260428/ENSG00000170178/ENSG00000128710/ENSG00000005339/ENSG00000108641…	40
42	Decrease	GO:0071364	cellular response to epidermal growth factor stimulus	14/2438	43/20772	0.000258613	0.0435558	0.0407404	ENSG00000140575/ENSG00000170345/ENSG00000073417/ENSG00000125686/ENSG00000108819/ENSG00000128944/ENSG00000108861/ENSG00000141736/ENSG00000128016/ENSG00000132376/ENSG00000125398/ENSG00000175866/ENSG00000115053/ENSG00000142208	14
43	Decrease	GO:0001707	mesoderm formation	22/2438	86/20772	0.000294802	0.0483777	0.0452507	ENSG00000101144/ENSG00000188095/ENSG00000132470/ENSG00000166823/ENSG00000207713/ENSG00000145423/ENSG00000248329/ENSG00000132510/ENSG00000176692/ENSG00000163508/ENSG00000005884/ENSG00000108946/ENSG00000260428/ENSG00000198431/ENSG00000166949/ENSG00000103241/ENSG00000125378/ENSG00000175387/ENSG00000276365/ENSG00000124216/ENSG00000154342/ENSG00000149948	22

## Sheet: E6.RA.vs.p53RA.GO
	Cluster	ID	Description	GeneRatio	BgRatio	pvalue	p.adjust	qvalue	geneID	Count
1	Increase	GO:0002526	acute inflammatory response	24/1395	131/20772	6.09591e-06	0.0345211	0.0336558	ENSG00000114026/ENSG00000112299/ENSG00000125538/ENSG00000197249/ENSG00000196136/ENSG00000173432/ENSG00000132965/ENSG00000055955/ENSG00000105851/ENSG00000116288/ENSG00000229314/ENSG00000162711/ENSG00000185897/ENSG00000180210/ENSG00000128335/ENSG00000134339/ENSG00000113520/ENSG00000115353/ENSG00000164509/ENSG00000178585/ENSG00000050628/ENSG00000211896/ENSG00000115414/ENSG00000099985	24
2	Increase	GO:0030647	aminoglycoside antibiotic metabolic process	6/1395	10/20772	1.50682e-05	0.0426656	0.0415962	ENSG00000085662/ENSG00000187134/ENSG00000151632/ENSG00000198610/ENSG00000131183/ENSG00000196139	6
3	Decrease	GO:0000910	cytokinesis	74/4265	192/20772	7.05333e-09	4.08109e-05	3.68404e-05	ENSG00000140443/ENSG00000182473/ENSG00000133026/ENSG00000137804/ENSG00000170037/ENSG00000137807/ENSG00000198901/ENSG00000166582/ENSG00000184640/ENSG00000011295/ENSG00000138592/ENSG00000140463/ENSG00000108262/ENSG00000004142/ENSG00000137100/ENSG00000173548/ENSG00000278259/ENSG00000119541/ENSG00000154803/ENSG00000094804/ENSG00000166140/ENSG00000089685/ENSG00000086065/ENSG00000090989/ENSG00000134318…	74
4	Decrease	GO:0051656	establishment of organelle localization	147/4265	467/20772	1.23538e-08	4.08109e-05	3.68404e-05	ENSG00000073350/ENSG00000168961/ENSG00000128833/ENSG00000182473/ENSG00000104133/ENSG00000104164/ENSG00000067606/ENSG00000137804/ENSG00000170043/ENSG00000167842/ENSG00000157483/ENSG00000129250/ENSG00000186868/ENSG00000157823/ENSG00000131899/ENSG00000170315/ENSG00000159210/ENSG00000140463/ENSG00000197535/ENSG00000143553/ENSG00000196544/ENSG00000180336/ENSG00000173805/ENSG00000278259/ENSG00000069974…	147
5	Decrease	GO:0061640	cytoskeleton-dependent cytokinesis	50/4265	115/20772	2.12264e-08	4.67476e-05	4.21996e-05	ENSG00000182473/ENSG00000133026/ENSG00000137804/ENSG00000170037/ENSG00000137807/ENSG00000184640/ENSG00000011295/ENSG00000138592/ENSG00000140463/ENSG00000004142/ENSG00000137100/ENSG00000173548/ENSG00000119541/ENSG00000089685/ENSG00000086065/ENSG00000090989/ENSG00000134318/ENSG00000147457/ENSG00000115306/ENSG00000184702/ENSG00000164114/ENSG00000108387/ENSG00000131165/ENSG00000109103/ENSG00000115091…	50
6	Decrease	GO:0048193	Golgi vesicle transport	106/4265	322/20772	1.11879e-07	0.000184796	0.000166817	ENSG00000166557/ENSG00000170043/ENSG00000140497/ENSG00000137642/ENSG00000129250/ENSG00000157823/ENSG00000131899/ENSG00000197535/ENSG00000165280/ENSG00000103653/ENSG00000129003/ENSG00000143545/ENSG00000185722/ENSG00000108587/ENSG00000156232/ENSG00000092531/ENSG00000141551/ENSG00000108433/ENSG00000141258/ENSG00000220205/ENSG00000138802/ENSG00000109113/ENSG00000166128/ENSG00000122218/ENSG00000196535…	106
7	Decrease	GO:0034470	ncRNA processing	141/4265	475/20772	1.1203e-06	0.00129854	0.00117221	ENSG00000233101/ENSG00000141456/ENSG00000181991/ENSG00000161970/ENSG00000171863/ENSG00000170291/ENSG00000138614/ENSG00000178997/ENSG00000171262/ENSG00000108654/ENSG00000141543/ENSG00000198042/ENSG00000182774/ENSG00000177954/ENSG00000127804/ENSG00000131469/ENSG00000177971/ENSG00000130935/ENSG00000006744/ENSG00000104047/ENSG00000166949/ENSG00000109536/ENSG00000182117/ENSG00000108651/ENSG00000167721…	141
8	Decrease	GO:0048706	embryonic skeletal system development	52/4265	135/20772	1.17924e-06	0.00129854	0.00117221	ENSG00000182742/ENSG00000101144/ENSG00000120075/ENSG00000173917/ENSG00000260027/ENSG00000196562/ENSG00000120093/ENSG00000108511/ENSG00000123388/ENSG00000197496/ENSG00000277258/ENSG00000141543/ENSG00000120094/ENSG00000166949/ENSG00000128652/ENSG00000170689/ENSG00000176692/ENSG00000175387/ENSG00000177030/ENSG00000011143/ENSG00000011258/ENSG00000156345/ENSG00000134853/ENSG00000120068/ENSG00000126870…	52
9	Decrease	GO:1901796	regulation of signal transduction by p53 class mediator	45/4265	113/20772	2.10025e-06	0.00198234	0.00178948	ENSG00000141682/ENSG00000161970/ENSG00000132507/ENSG00000171863/ENSG00000141030/ENSG00000092871/ENSG00000166068/ENSG00000128886/ENSG00000170315/ENSG00000108654/ENSG00000177374/ENSG00000140464/ENSG00000187555/ENSG00000108465/ENSG00000008988/ENSG00000111653/ENSG00000186834/ENSG00000125691/ENSG00000141510/ENSG00000198369/ENSG00000136536/ENSG00000171791/ENSG00000127334/ENSG00000284190/ENSG00000168556…	45
10	Decrease	GO:0016072	rRNA metabolic process	90/4265	279/20772	2.56648e-06	0.0020026	0.00180777	ENSG00000141456/ENSG00000181991/ENSG00000161970/ENSG00000166938/ENSG00000171863/ENSG00000186868/ENSG00000141543/ENSG00000198042/ENSG00000099284/ENSG00000182774/ENSG00000177954/ENSG00000127804/ENSG00000131469/ENSG00000177971/ENSG00000130935/ENSG00000109536/ENSG00000182117/ENSG00000108651/ENSG00000167721/ENSG00000147905/ENSG00000101546/ENSG00000277027/ENSG00000143303/ENSG00000166133/ENSG00000011260…	90
11	Decrease	GO:2001020	regulation of response to DNA damage stimulus	108/4265	350/20772	2.87633e-06	0.0020026	0.00180777	ENSG00000141682/ENSG00000144476/ENSG00000161970/ENSG00000107562/ENSG00000170430/ENSG00000128908/ENSG00000185787/ENSG00000089280/ENSG00000169018/ENSG00000141030/ENSG00000259802/ENSG00000186868/ENSG00000166068/ENSG00000128886/ENSG00000108654/ENSG00000177374/ENSG00000124422/ENSG00000158941/ENSG00000140464/ENSG00000092470/ENSG00000129245/ENSG00000067369/ENSG00000258366/ENSG00000143799/ENSG00000163312…	108
12	Decrease	GO:0071897	DNA biosynthetic process	71/4265	208/20772	3.13246e-06	0.0020026	0.00180777	ENSG00000140521/ENSG00000166803/ENSG00000132383/ENSG00000070366/ENSG00000165280/ENSG00000167085/ENSG00000162585/ENSG00000154914/ENSG00000004142/ENSG00000163743/ENSG00000182117/ENSG00000140451/ENSG00000125319/ENSG00000168395/ENSG00000136504/ENSG00000110958/ENSG00000141480/ENSG00000257949/ENSG00000164362/ENSG00000005156/ENSG00000111653/ENSG00000150783/ENSG00000109534/ENSG00000141499/ENSG00000141510…	71
13	Decrease	GO:0016236	macroautophagy	109/4265	355/20772	3.34585e-06	0.0020026	0.00180777	ENSG00000182473/ENSG00000104133/ENSG00000069869/ENSG00000279980/ENSG00000136436/ENSG00000159210/ENSG00000176994/ENSG00000083290/ENSG00000165280/ENSG00000143553/ENSG00000040633/ENSG00000170296/ENSG00000168397/ENSG00000033627/ENSG00000129003/ENSG00000004142/ENSG00000127774/ENSG00000119541/ENSG00000152223/ENSG00000188554/ENSG00000109083/ENSG00000140474/ENSG00000178607/ENSG00000176749/ENSG00000141699…	109
14	Decrease	GO:0033044	regulation of chromosome organization	91/4265	285/20772	3.6438e-06	0.0020026	0.00180777	ENSG00000255150/ENSG00000128908/ENSG00000141552/ENSG00000186868/ENSG00000166582/ENSG00000131747/ENSG00000070366/ENSG00000140464/ENSG00000258366/ENSG00000169375/ENSG00000187555/ENSG00000004897/ENSG00000143799/ENSG00000140451/ENSG00000126226/ENSG00000094804/ENSG00000138778/ENSG00000072609/ENSG00000257949/ENSG00000143379/ENSG00000010244/ENSG00000164109/ENSG00000089685/ENSG00000166669/ENSG00000009954…	91
15	Decrease	GO:0051648	vesicle localization	76/4265	228/20772	3.94034e-06	0.0020026	0.00180777	ENSG00000128833/ENSG00000182473/ENSG00000104133/ENSG00000104164/ENSG00000067606/ENSG00000170043/ENSG00000157483/ENSG00000129250/ENSG00000157823/ENSG00000159210/ENSG00000140463/ENSG00000197535/ENSG00000143553/ENSG00000173805/ENSG00000278259/ENSG00000174672/ENSG00000069974/ENSG00000119541/ENSG00000007168/ENSG00000092531/ENSG00000131748/ENSG00000107140/ENSG00000141551/ENSG00000062038/ENSG00000163093…	76
16	Decrease	GO:0003002	regionalization	132/4265	450/20772	4.77059e-06	0.00211532	0.00190952	ENSG00000182742/ENSG00000166823/ENSG00000120075/ENSG00000173917/ENSG00000260027/ENSG00000198435/ENSG00000120093/ENSG00000108511/ENSG00000123388/ENSG00000131873/ENSG00000176225/ENSG00000185551/ENSG00000128917/ENSG00000160602/ENSG00000261652/ENSG00000277258/ENSG00000140463/ENSG00000122735/ENSG00000004975/ENSG00000120094/ENSG00000188095/ENSG00000138083/ENSG00000179981/ENSG00000073536/ENSG00000103351…	132
17	Decrease	GO:0006302	double-strand break repair	99/4265	318/20772	4.80245e-06	0.00211532	0.00190952	ENSG00000137074/ENSG00000185379/ENSG00000170430/ENSG00000255150/ENSG00000128908/ENSG00000185787/ENSG00000089280/ENSG00000132383/ENSG00000177302/ENSG00000214941/ENSG00000165280/ENSG00000185043/ENSG00000140464/ENSG00000180336/ENSG00000198690/ENSG00000197299/ENSG00000067369/ENSG00000258366/ENSG00000143799/ENSG00000163312/ENSG00000012048/ENSG00000167770/ENSG00000134758/ENSG00000011258/ENSG00000196367…	99
18	Decrease	GO:0045786	negative regulation of cell cycle	136/4265	469/20772	6.62155e-06	0.00273429	0.00246827	ENSG00000284038/ENSG00000101144/ENSG00000161970/ENSG00000176390/ENSG00000185088/ENSG00000197343/ENSG00000169018/ENSG00000108523/ENSG00000185551/ENSG00000196388/ENSG00000284375/ENSG00000140534/ENSG00000158941/ENSG00000164850/ENSG00000140464/ENSG00000180336/ENSG00000092470/ENSG00000073536/ENSG00000197299/ENSG00000128829/ENSG00000067369/ENSG00000160551/ENSG00000175662/ENSG00000075131/ENSG00000012048…	136
19	Decrease	GO:0007059	chromosome segregation	143/4265	499/20772	7.69222e-06	0.00295714	0.00266944	ENSG00000128908/ENSG00000137804/ENSG00000104147/ENSG00000167842/ENSG00000137822/ENSG00000128944/ENSG00000141552/ENSG00000137807/ENSG00000141027/ENSG00000198901/ENSG00000131747/ENSG00000177302/ENSG00000157456/ENSG00000180336/ENSG00000004142/ENSG00000119541/ENSG00000004897/ENSG00000099812/ENSG00000141551/ENSG00000012048/ENSG00000141446/ENSG00000186185/ENSG00000126226/ENSG00000275835/ENSG00000141696…	143
20	Decrease	GO:0032543	mitochondrial translation	52/4265	143/20772	8.4507e-06	0.00295714	0.00266944	ENSG00000181991/ENSG00000259494/ENSG00000278845/ENSG00000182768/ENSG00000167862/ENSG00000274523/ENSG00000163319/ENSG00000169288/ENSG00000204316/ENSG00000159111/ENSG00000181610/ENSG00000183978/ENSG00000122033/ENSG00000108826/ENSG00000262814/ENSG00000117593/ENSG00000120333/ENSG00000243927/ENSG00000125445/ENSG00000085760/ENSG00000266472/ENSG00000115364/ENSG00000168827/ENSG00000136463/ENSG00000067704…	52
21	Decrease	GO:0000281	mitotic cytokinesis	35/4265	84/20772	8.50396e-06	0.00295714	0.00266944	ENSG00000182473/ENSG00000133026/ENSG00000137804/ENSG00000170037/ENSG00000137807/ENSG00000011295/ENSG00000138592/ENSG00000140463/ENSG00000004142/ENSG00000173548/ENSG00000119541/ENSG00000089685/ENSG00000086065/ENSG00000090989/ENSG00000134318/ENSG00000147457/ENSG00000115306/ENSG00000164114/ENSG00000131165/ENSG00000109103/ENSG00000143878/ENSG00000111737/ENSG00000144036/ENSG00000021574/ENSG00000067900…	35
22	Decrease	GO:0006260	DNA replication	93/4265	299/20772	9.55292e-06	0.00302747	0.00273293	ENSG00000140521/ENSG00000166803/ENSG00000128908/ENSG00000205309/ENSG00000183684/ENSG00000132383/ENSG00000128951/ENSG00000140534/ENSG00000197299/ENSG00000258366/ENSG00000169375/ENSG00000143799/ENSG00000124882/ENSG00000171865/ENSG00000075131/ENSG00000012048/ENSG00000168395/ENSG00000136504/ENSG00000038219/ENSG00000141446/ENSG00000109079/ENSG00000234602/ENSG00000094804/ENSG00000154920/ENSG00000005156…	93
23	Decrease	GO:0048704	embryonic skeletal system morphogenesis	39/4265	98/20772	9.97208e-06	0.00302747	0.00273293	ENSG00000182742/ENSG00000101144/ENSG00000120075/ENSG00000173917/ENSG00000260027/ENSG00000120093/ENSG00000108511/ENSG00000123388/ENSG00000277258/ENSG00000141543/ENSG00000120094/ENSG00000166949/ENSG00000128652/ENSG00000170689/ENSG00000176692/ENSG00000175387/ENSG00000134853/ENSG00000120068/ENSG00000126870/ENSG00000143867/ENSG00000180806/ENSG00000164920/ENSG00000168036/ENSG00000184634/ENSG00000187535…	39
24	Decrease	GO:0042254	ribosome biogenesis	101/4265	331/20772	1.00809e-05	0.00302747	0.00273293	ENSG00000141456/ENSG00000181991/ENSG00000161970/ENSG00000185088/ENSG00000171763/ENSG00000171863/ENSG00000275700/ENSG00000137876/ENSG00000182768/ENSG00000140598/ENSG00000141543/ENSG00000198042/ENSG00000182774/ENSG00000177954/ENSG00000073536/ENSG00000127804/ENSG00000131469/ENSG00000177971/ENSG00000130935/ENSG00000172809/ENSG00000108559/ENSG00000132382/ENSG00000109536/ENSG00000182117/ENSG00000108651…	101
25	Decrease	GO:0140053	mitochondrial gene expression	61/4265	177/20772	1.06754e-05	0.00306663	0.00276828	ENSG00000181991/ENSG00000259494/ENSG00000278845/ENSG00000182768/ENSG00000167862/ENSG00000274523/ENSG00000006744/ENSG00000163319/ENSG00000169288/ENSG00000204316/ENSG00000159111/ENSG00000181610/ENSG00000183978/ENSG00000122033/ENSG00000108826/ENSG00000172171/ENSG00000136270/ENSG00000262814/ENSG00000117593/ENSG00000162851/ENSG00000120333/ENSG00000243927/ENSG00000125445/ENSG00000085760/ENSG00000266472…	61
26	Decrease	GO:0001701	in utero embryonic development	126/4265	433/20772	1.18515e-05	0.00326263	0.00294521	ENSG00000101144/ENSG00000166200/ENSG00000143845/ENSG00000068650/ENSG00000157483/ENSG00000141030/ENSG00000185551/ENSG00000125686/ENSG00000167693/ENSG00000128487/ENSG00000108641/ENSG00000129194/ENSG00000277258/ENSG00000157456/ENSG00000137845/ENSG00000143612/ENSG00000133027/ENSG00000161714/ENSG00000132376/ENSG00000184557/ENSG00000264522/ENSG00000073536/ENSG00000136448/ENSG00000132478/ENSG00000278311…	126
27	Decrease	GO:0007389	pattern specification process	141/4265	495/20772	1.24446e-05	0.00326679	0.00294897	ENSG00000182742/ENSG00000166823/ENSG00000101144/ENSG00000120075/ENSG00000173917/ENSG00000260027/ENSG00000198435/ENSG00000120093/ENSG00000108511/ENSG00000123388/ENSG00000134438/ENSG00000131873/ENSG00000176225/ENSG00000185551/ENSG00000134138/ENSG00000128917/ENSG00000160602/ENSG00000261652/ENSG00000277258/ENSG00000140463/ENSG00000122735/ENSG00000004975/ENSG00000120094/ENSG00000188095/ENSG00000138083…	141
28	Decrease	GO:0051650	establishment of vesicle localization	69/4265	208/20772	1.28555e-05	0.00326679	0.00294897	ENSG00000128833/ENSG00000182473/ENSG00000104133/ENSG00000104164/ENSG00000067606/ENSG00000170043/ENSG00000157483/ENSG00000129250/ENSG00000157823/ENSG00000159210/ENSG00000140463/ENSG00000197535/ENSG00000143553/ENSG00000173805/ENSG00000278259/ENSG00000069974/ENSG00000119541/ENSG00000007168/ENSG00000092531/ENSG00000131748/ENSG00000107140/ENSG00000141551/ENSG00000062038/ENSG00000163093/ENSG00000176658…	69
29	Decrease	GO:0006892	post-Golgi vesicle-mediated transport	43/4265	113/20772	1.36528e-05	0.00334088	0.00301585	ENSG00000140497/ENSG00000137642/ENSG00000157823/ENSG00000131899/ENSG00000197535/ENSG00000103653/ENSG00000129003/ENSG00000185722/ENSG00000092531/ENSG00000220205/ENSG00000109113/ENSG00000090989/ENSG00000029725/ENSG00000213983/ENSG00000162852/ENSG00000115306/ENSG00000185896/ENSG00000125447/ENSG00000116521/ENSG00000147533/ENSG00000076321/ENSG00000183155/ENSG00000162878/ENSG00000138660/ENSG00000167964…	43
30	Decrease	GO:0031346	positive regulation of cell projection organization	113/4265	382/20772	1.48415e-05	0.00350205	0.00316134	ENSG00000140443/ENSG00000101144/ENSG00000156299/ENSG00000107562/ENSG00000158321/ENSG00000169071/ENSG00000112655/ENSG00000186868/ENSG00000108830/ENSG00000167178/ENSG00000137817/ENSG00000074660/ENSG00000112902/ENSG00000184640/ENSG00000137825/ENSG00000140463/ENSG00000004975/ENSG00000101213/ENSG00000156642/ENSG00000132535/ENSG00000173805/ENSG00000143320/ENSG00000030582/ENSG00000007168/ENSG00000126353…	113
31	Decrease	GO:0048568	embryonic organ development	141/4265	497/20772	1.55492e-05	0.00354255	0.0031979	ENSG00000182742/ENSG00000166823/ENSG00000101144/ENSG00000120075/ENSG00000173917/ENSG00000103449/ENSG00000260027/ENSG00000120093/ENSG00000108511/ENSG00000123388/ENSG00000185551/ENSG00000125686/ENSG00000112655/ENSG00000134046/ENSG00000129194/ENSG00000277258/ENSG00000140463/ENSG00000004975/ENSG00000141543/ENSG00000120094/ENSG00000161714/ENSG00000184557/ENSG00000138083/ENSG00000179981/ENSG00000115738…	141
32	Decrease	GO:1901990	regulation of mitotic cell cycle phase transition	115/4265	394/20772	2.41161e-05	0.00531116	0.00479444	ENSG00000161970/ENSG00000176390/ENSG00000185088/ENSG00000128908/ENSG00000197343/ENSG00000141552/ENSG00000284375/ENSG00000119203/ENSG00000131467/ENSG00000140534/ENSG00000140464/ENSG00000197299/ENSG00000115738/ENSG00000169375/ENSG00000119541/ENSG00000160551/ENSG00000012048/ENSG00000148411/ENSG00000070193/ENSG00000139842/ENSG00000126226/ENSG00000136044/ENSG00000138594/ENSG00000094804/ENSG00000138778…	115
33	Decrease	GO:0009952	anterior/posterior pattern specification	72/4265	224/20772	2.80875e-05	0.00598627	0.00540387	ENSG00000182742/ENSG00000166823/ENSG00000120075/ENSG00000173917/ENSG00000260027/ENSG00000198435/ENSG00000120093/ENSG00000108511/ENSG00000123388/ENSG00000185551/ENSG00000277258/ENSG00000120094/ENSG00000188095/ENSG00000179981/ENSG00000073536/ENSG00000166949/ENSG00000180818/ENSG00000128652/ENSG00000114315/ENSG00000170689/ENSG00000176692/ENSG00000175387/ENSG00000188290/ENSG00000179111/ENSG00000123364…	72
34	Decrease	GO:0000819	sister chromatid segregation	84/4265	272/20772	3.35047e-05	0.00662783	0.00598302	ENSG00000128908/ENSG00000137804/ENSG00000167842/ENSG00000128944/ENSG00000141552/ENSG00000137807/ENSG00000198901/ENSG00000131747/ENSG00000004142/ENSG00000119541/ENSG00000004897/ENSG00000099812/ENSG00000141446/ENSG00000186185/ENSG00000126226/ENSG00000108424/ENSG00000094804/ENSG00000138778/ENSG00000072609/ENSG00000131462/ENSG00000010244/ENSG00000164109/ENSG00000037042/ENSG00000089685/ENSG00000009954…	84
35	Decrease	GO:0007034	vacuolar transport	61/4265	183/20772	3.37329e-05	0.00662783	0.00598302	ENSG00000069869/ENSG00000137642/ENSG00000157823/ENSG00000167705/ENSG00000159210/ENSG00000165280/ENSG00000143553/ENSG00000129003/ENSG00000185722/ENSG00000119541/ENSG00000030582/ENSG00000152223/ENSG00000165006/ENSG00000170310/ENSG00000166887/ENSG00000104142/ENSG00000164077/ENSG00000003393/ENSG00000086065/ENSG00000225190/ENSG00000131475/ENSG00000147457/ENSG00000213983/ENSG00000075461/ENSG00000185896…	61
36	Decrease	GO:0051054	positive regulation of DNA metabolic process	101/4265	340/20772	3.41072e-05	0.00662783	0.00598302	ENSG00000140443/ENSG00000180953/ENSG00000170430/ENSG00000128908/ENSG00000185787/ENSG00000089280/ENSG00000259802/ENSG00000140464/ENSG00000067369/ENSG00000258366/ENSG00000187555/ENSG00000143799/ENSG00000163312/ENSG00000124882/ENSG00000012048/ENSG00000136504/ENSG00000070193/ENSG00000109079/ENSG00000110958/ENSG00000011258/ENSG00000073861/ENSG00000141480/ENSG00000196367/ENSG00000161955/ENSG00000169139…	101
37	Decrease	GO:0043161	proteasome-mediated ubiquitin-dependent protein catabolic process	137/4265	489/20772	3.94454e-05	0.00740894	0.00668813	ENSG00000108671/ENSG00000197579/ENSG00000041357/ENSG00000166233/ENSG00000140543/ENSG00000135334/ENSG00000103671/ENSG00000072849/ENSG00000172985/ENSG00000033800/ENSG00000169018/ENSG00000141034/ENSG00000141552/ENSG00000197361/ENSG00000145495/ENSG00000092871/ENSG00000168591/ENSG00000277791/ENSG00000165280/ENSG00000099364/ENSG00000170296/ENSG00000147475/ENSG00000158941/ENSG00000140464/ENSG00000167196…	137
38	Decrease	GO:0048705	skeletal system morphogenesis	74/4265	234/20772	4.03696e-05	0.00740894	0.00668813	ENSG00000182742/ENSG00000101144/ENSG00000120075/ENSG00000173917/ENSG00000260027/ENSG00000120093/ENSG00000108511/ENSG00000123388/ENSG00000131873/ENSG00000173868/ENSG00000277258/ENSG00000126351/ENSG00000141543/ENSG00000183160/ENSG00000120094/ENSG00000073536/ENSG00000166949/ENSG00000077782/ENSG00000147408/ENSG00000128652/ENSG00000170689/ENSG00000176692/ENSG00000175387/ENSG00000131759/ENSG00000169231…	74
39	Decrease	GO:0060674	placenta blood vessel development	17/4265	32/20772	4.59412e-05	0.00809986	0.00731183	ENSG00000185551/ENSG00000161714/ENSG00000184557/ENSG00000278311/ENSG00000169032/ENSG00000114315/ENSG00000248329/ENSG00000136720/ENSG00000008710/ENSG00000142208/ENSG00000134250/ENSG00000086598/ENSG00000164683/ENSG00000174989/ENSG00000142871/ENSG00000118762/ENSG00000143494	17
40	Decrease	GO:0043434	response to peptide hormone	127/4265	449/20772	4.65862e-05	0.00809986	0.00731183	ENSG00000140443/ENSG00000101144/ENSG00000107562/ENSG00000140262/ENSG00000067606/ENSG00000126561/ENSG00000184811/ENSG00000072310/ENSG00000137642/ENSG00000067225/ENSG00000111731/ENSG00000197535/ENSG00000122735/ENSG00000132376/ENSG00000184557/ENSG00000103653/ENSG00000164850/ENSG00000129003/ENSG00000166716/ENSG00000143545/ENSG00000166147/ENSG00000103994/ENSG00000143799/ENSG00000168447/ENSG00000152270…	127
41	Decrease	GO:0006301	postreplication repair	18/4265	35/20772	4.86698e-05	0.00824516	0.00744299	ENSG00000166803/ENSG00000165280/ENSG00000162585/ENSG00000154914/ENSG00000004142/ENSG00000163743/ENSG00000012048/ENSG00000169139/ENSG00000101751/ENSG00000100479/ENSG00000135945/ENSG00000009413/ENSG00000119048/ENSG00000177889/ENSG00000095002/ENSG00000010072/ENSG00000136709/ENSG00000164306	18
42	Decrease	GO:0072331	signal transduction by p53 class mediator	62/4265	189/20772	5.00779e-05	0.00827161	0.00746687	ENSG00000141682/ENSG00000197579/ENSG00000161970/ENSG00000185088/ENSG00000132507/ENSG00000171863/ENSG00000141030/ENSG00000092871/ENSG00000181026/ENSG00000166068/ENSG00000128886/ENSG00000170315/ENSG00000108654/ENSG00000177374/ENSG00000140464/ENSG00000187555/ENSG00000132382/ENSG00000198625/ENSG00000108465/ENSG00000008988/ENSG00000111653/ENSG00000186834/ENSG00000125691/ENSG00000141510/ENSG00000005882…	62
43	Decrease	GO:0001890	placenta development	53/4265	156/20772	6.05306e-05	0.00975428	0.0088053	ENSG00000101144/ENSG00000143845/ENSG00000185551/ENSG00000125686/ENSG00000129194/ENSG00000161714/ENSG00000184557/ENSG00000064195/ENSG00000278311/ENSG00000143799/ENSG00000169032/ENSG00000114315/ENSG00000116539/ENSG00000073756/ENSG00000171634/ENSG00000198453/ENSG00000248329/ENSG00000136720/ENSG00000105993/ENSG00000196549/ENSG00000173320/ENSG00000111012/ENSG00000158796/ENSG00000159167/ENSG00000163508…	53
44	Decrease	GO:0048562	embryonic organ morphogenesis	93/4265	313/20772	6.76068e-05	0.0106352	0.00960051	ENSG00000182742/ENSG00000166823/ENSG00000101144/ENSG00000120075/ENSG00000173917/ENSG00000260027/ENSG00000120093/ENSG00000108511/ENSG00000123388/ENSG00000112655/ENSG00000277258/ENSG00000140463/ENSG00000004975/ENSG00000141543/ENSG00000120094/ENSG00000138083/ENSG00000179981/ENSG00000115738/ENSG00000103351/ENSG00000172809/ENSG00000137868/ENSG00000166147/ENSG00000166949/ENSG00000128652/ENSG00000114315…	93
45	Decrease	GO:1990778	protein localization to cell periphery	107/4265	371/20772	7.71001e-05	0.0115082	0.0103886	ENSG00000213853/ENSG00000167874/ENSG00000067606/ENSG00000039068/ENSG00000141750/ENSG00000184811/ENSG00000137642/ENSG00000141736/ENSG00000111731/ENSG00000197535/ENSG00000137845/ENSG00000119185/ENSG00000132376/ENSG00000185043/ENSG00000132535/ENSG00000103653/ENSG00000164850/ENSG00000161835/ENSG00000143545/ENSG00000103966/ENSG00000141367/ENSG00000099812/ENSG00000158769/ENSG00000129667/ENSG00000109083…	107
46	Decrease	GO:0072659	protein localization to plasma membrane	92/4265	310/20772	7.73268e-05	0.0115082	0.0103886	ENSG00000213853/ENSG00000167874/ENSG00000067606/ENSG00000039068/ENSG00000141750/ENSG00000184811/ENSG00000137642/ENSG00000111731/ENSG00000197535/ENSG00000119185/ENSG00000132376/ENSG00000185043/ENSG00000103653/ENSG00000164850/ENSG00000161835/ENSG00000143545/ENSG00000103966/ENSG00000141367/ENSG00000158769/ENSG00000129667/ENSG00000109083/ENSG00000099864/ENSG00000277161/ENSG00000220205/ENSG00000109113…	92
47	Decrease	GO:0010613	positive regulation of cardiac muscle hypertrophy	18/4265	36/20772	7.87115e-05	0.0115082	0.0103886	ENSG00000284536/ENSG00000284204/ENSG00000283762/ENSG00000284375/ENSG00000068305/ENSG00000143799/ENSG00000154229/ENSG00000138735/ENSG00000134318/ENSG00000126581/ENSG00000145349/ENSG00000151239/ENSG00000120907/ENSG00000284190/ENSG00000067900/ENSG00000283844/ENSG00000138814/ENSG00000105887	18
48	Decrease	GO:0032259	methylation	113/4265	396/20772	8.01235e-05	0.0115082	0.0103886	ENSG00000099381/ENSG00000170430/ENSG00000158321/ENSG00000178691/ENSG00000186532/ENSG00000140395/ENSG00000187605/ENSG00000134046/ENSG00000171262/ENSG00000154832/ENSG00000108799/ENSG00000133027/ENSG00000169612/ENSG00000127804/ENSG00000170439/ENSG00000143799/ENSG00000204644/ENSG00000012048/ENSG00000141744/ENSG00000038219/ENSG00000145388/ENSG00000168806/ENSG00000059588/ENSG00000116539/ENSG00000143303…	113
49	Decrease	GO:0098813	nuclear chromosome segregation	110/4265	384/20772	8.34433e-05	0.01173	0.0105888	ENSG00000128908/ENSG00000137804/ENSG00000167842/ENSG00000128944/ENSG00000141552/ENSG00000137807/ENSG00000198901/ENSG00000131747/ENSG00000157456/ENSG00000180336/ENSG00000004142/ENSG00000119541/ENSG00000004897/ENSG00000099812/ENSG00000141446/ENSG00000186185/ENSG00000126226/ENSG00000141696/ENSG00000108424/ENSG00000094804/ENSG00000138778/ENSG00000072609/ENSG00000131462/ENSG00000137812/ENSG00000154920…	110
50	Decrease	GO:0044262	cellular carbohydrate metabolic process	90/4265	303/20772	8.88407e-05	0.0122286	0.0110388	ENSG00000141682/ENSG00000156958/ENSG00000141401/ENSG00000176383/ENSG00000197417/ENSG00000141027/ENSG00000137825/ENSG00000141753/ENSG00000108262/ENSG00000132376/ENSG00000182054/ENSG00000164850/ENSG00000152556/ENSG00000187555/ENSG00000141568/ENSG00000112293/ENSG00000147408/ENSG00000164776/ENSG00000128989/ENSG00000168610/ENSG00000111669/ENSG00000154803/ENSG00000110958/ENSG00000214013/ENSG00000140263…	90
51	Decrease	GO:1904683	regulation of metalloendopeptidase activity	4265-11-01	17/20772	9.66782e-05	0.0130358	0.0117675	ENSG00000137642/ENSG00000284536/ENSG00000283705/ENSG00000129667/ENSG00000168610/ENSG00000100234/ENSG00000284112/ENSG00000122707/ENSG00000284190/ENSG00000197971/ENSG00000207947	11
52	Decrease	GO:0090148	membrane fission	21/4265	46/20772	0.000110873	0.0146508	0.0132254	ENSG00000182473/ENSG00000159210/ENSG00000177427/ENSG00000119541/ENSG00000165006/ENSG00000086065/ENSG00000090989/ENSG00000131475/ENSG00000147457/ENSG00000131165/ENSG00000185359/ENSG00000144036/ENSG00000021574/ENSG00000155975/ENSG00000176108/ENSG00000115145/ENSG00000131558/ENSG00000172765/ENSG00000176428/ENSG00000116903/ENSG00000087470	21
53	Decrease	GO:1901798	positive regulation of signal transduction by p53 class mediator	16/4265	31/20772	0.000120926	0.0156179	0.0140984	ENSG00000141682/ENSG00000161970/ENSG00000132507/ENSG00000171863/ENSG00000166068/ENSG00000170315/ENSG00000108654/ENSG00000177374/ENSG00000140464/ENSG00000108465/ENSG00000008988/ENSG00000111653/ENSG00000186834/ENSG00000125691/ENSG00000198369/ENSG00000161642	16
54	Decrease	GO:0014742	positive regulation of muscle hypertrophy	18/4265	37/20772	0.000123974	0.0156179	0.0140984	ENSG00000284536/ENSG00000284204/ENSG00000283762/ENSG00000284375/ENSG00000068305/ENSG00000143799/ENSG00000154229/ENSG00000138735/ENSG00000134318/ENSG00000126581/ENSG00000145349/ENSG00000151239/ENSG00000120907/ENSG00000284190/ENSG00000067900/ENSG00000283844/ENSG00000138814/ENSG00000105887	18
55	Decrease	GO:0071375	cellular response to peptide hormone stimulus	95/4265	326/20772	0.000125283	0.0156179	0.0140984	ENSG00000140443/ENSG00000067606/ENSG00000126561/ENSG00000184811/ENSG00000072310/ENSG00000137642/ENSG00000067225/ENSG00000111731/ENSG00000197535/ENSG00000122735/ENSG00000132376/ENSG00000184557/ENSG00000103653/ENSG00000164850/ENSG00000166716/ENSG00000143545/ENSG00000166147/ENSG00000103994/ENSG00000143799/ENSG00000168447/ENSG00000152270/ENSG00000175866/ENSG00000112293/ENSG00000168610/ENSG00000108840…	95
56	Decrease	GO:0043414	macromolecule methylation	101/4265	351/20772	0.000132372	0.016196	0.0146203	ENSG00000099381/ENSG00000170430/ENSG00000158321/ENSG00000178691/ENSG00000140395/ENSG00000187605/ENSG00000134046/ENSG00000171262/ENSG00000154832/ENSG00000108799/ENSG00000169612/ENSG00000127804/ENSG00000143799/ENSG00000204644/ENSG00000012048/ENSG00000038219/ENSG00000145388/ENSG00000168806/ENSG00000059588/ENSG00000116539/ENSG00000143303/ENSG00000077800/ENSG00000152217/ENSG00000143379/ENSG00000204186…	101
57	Decrease	GO:0072384	organelle transport along microtubule	35/4265	94/20772	0.000138447	0.0166313	0.0150132	ENSG00000104164/ENSG00000067606/ENSG00000129250/ENSG00000186868/ENSG00000157823/ENSG00000170315/ENSG00000143553/ENSG00000196544/ENSG00000173805/ENSG00000126858/ENSG00000007168/ENSG00000135049/ENSG00000277586/ENSG00000167552/ENSG00000185896/ENSG00000072864/ENSG00000103723/ENSG00000137463/ENSG00000163462/ENSG00000138069/ENSG00000021574/ENSG00000158623/ENSG00000109089/ENSG00000151746/ENSG00000166579…	35
58	Decrease	GO:0018210	peptidyl-threonine modification	45/4265	131/20772	0.000157273	0.0181838	0.0164147	ENSG00000101144/ENSG00000103888/ENSG00000166068/ENSG00000132376/ENSG00000154229/ENSG00000176749/ENSG00000013441/ENSG00000134318/ENSG00000174473/ENSG00000145214/ENSG00000198369/ENSG00000145349/ENSG00000101665/ENSG00000171791/ENSG00000141564/ENSG00000127334/ENSG00000144278/ENSG00000198668/ENSG00000135503/ENSG00000087095/ENSG00000106617/ENSG00000143776/ENSG00000067900/ENSG00000142208/ENSG00000171219…	45
59	Decrease	GO:0008589	regulation of smoothened signaling pathway	34/4265	91/20772	0.000158536	0.0181838	0.0164147	ENSG00000131873/ENSG00000103852/ENSG00000165280/ENSG00000166813/ENSG00000070193/ENSG00000108423/ENSG00000140474/ENSG00000011143/ENSG00000109113/ENSG00000135919/ENSG00000170075/ENSG00000156345/ENSG00000126603/ENSG00000146038/ENSG00000005339/ENSG00000128602/ENSG00000204852/ENSG00000185347/ENSG00000148634/ENSG00000187535/ENSG00000120008/ENSG00000129514/ENSG00000120370/ENSG00000111087/ENSG00000163482…	34
60	Decrease	GO:0006913	nucleocytoplasmic transport	103/4265	361/20772	0.00016238	0.0181838	0.0164147	ENSG00000104133/ENSG00000069869/ENSG00000135334/ENSG00000140350/ENSG00000039068/ENSG00000183684/ENSG00000125686/ENSG00000196712/ENSG00000137770/ENSG00000169371/ENSG00000070366/ENSG00000187446/ENSG00000091542/ENSG00000141543/ENSG00000140326/ENSG00000138750/ENSG00000140464/ENSG00000167196/ENSG00000170776/ENSG00000108953/ENSG00000129197/ENSG00000108559/ENSG00000166949/ENSG00000125450/ENSG00000168610…	103
61	Decrease	GO:0051169	nuclear transport	103/4265	361/20772	0.00016238	0.0181838	0.0164147	ENSG00000104133/ENSG00000069869/ENSG00000135334/ENSG00000140350/ENSG00000039068/ENSG00000183684/ENSG00000125686/ENSG00000196712/ENSG00000137770/ENSG00000169371/ENSG00000070366/ENSG00000187446/ENSG00000091542/ENSG00000141543/ENSG00000140326/ENSG00000138750/ENSG00000140464/ENSG00000167196/ENSG00000170776/ENSG00000108953/ENSG00000129197/ENSG00000108559/ENSG00000166949/ENSG00000125450/ENSG00000168610…	103
62	Decrease	GO:0036465	synaptic vesicle recycling	33/4265	88/20772	0.000181453	0.0196723	0.0177584	ENSG00000179869/ENSG00000157823/ENSG00000108262/ENSG00000006125/ENSG00000129219/ENSG00000140600/ENSG00000273749/ENSG00000169992/ENSG00000220205/ENSG00000140022/ENSG00000117533/ENSG00000138688/ENSG00000116675/ENSG00000145214/ENSG00000136717/ENSG00000120910/ENSG00000103723/ENSG00000198399/ENSG00000181856/ENSG00000067900/ENSG00000132718/ENSG00000157107/ENSG00000184009/ENSG00000164885/ENSG00000143858…	33
63	Decrease	GO:0007219	Notch signaling pathway	61/4265	193/20772	0.00018603	0.0196723	0.0177584	ENSG00000166823/ENSG00000101144/ENSG00000073350/ENSG00000198435/ENSG00000131899/ENSG00000128917/ENSG00000137845/ENSG00000119185/ENSG00000267195/ENSG00000188095/ENSG00000073536/ENSG00000184277/ENSG00000128965/ENSG00000128652/ENSG00000157404/ENSG00000168610/ENSG00000114315/ENSG00000117362/ENSG00000176692/ENSG00000070193/ENSG00000179111/ENSG00000168913/ENSG00000162736/ENSG00000151694/ENSG00000131653…	61
64	Decrease	GO:0007041	lysosomal transport	49/4265	147/20772	0.00019013	0.0196723	0.0177584	ENSG00000069869/ENSG00000137642/ENSG00000167705/ENSG00000165280/ENSG00000143553/ENSG00000185722/ENSG00000119541/ENSG00000030582/ENSG00000152223/ENSG00000170310/ENSG00000166887/ENSG00000104142/ENSG00000003393/ENSG00000086065/ENSG00000225190/ENSG00000147457/ENSG00000075461/ENSG00000185896/ENSG00000126581/ENSG00000078142/ENSG00000143376/ENSG00000136717/ENSG00000125447/ENSG00000135968/ENSG00000131165…	49
65	Decrease	GO:0043516	regulation of DNA damage response, signal transduction by p53 class mediator	18/4265	38/20772	0.00019056	0.0196723	0.0177584	ENSG00000141682/ENSG00000161970/ENSG00000141030/ENSG00000166068/ENSG00000108654/ENSG00000177374/ENSG00000111653/ENSG00000141510/ENSG00000198369/ENSG00000136536/ENSG00000084073/ENSG00000143499/ENSG00000143479/ENSG00000135679/ENSG00000096717/ENSG00000183955/ENSG00000161642/ENSG00000124216	18
66	Decrease	GO:1903146	regulation of autophagy of mitochondrion	18/4265	38/20772	0.00019056	0.0196723	0.0177584	ENSG00000072310/ENSG00000129003/ENSG00000055483/ENSG00000110931/ENSG00000141510/ENSG00000104765/ENSG00000103197/ENSG00000181852/ENSG00000115317/ENSG00000109670/ENSG00000151729/ENSG00000143575/ENSG00000100225/ENSG00000135093/ENSG00000078237/ENSG00000087470/ENSG00000070770/ENSG00000176171	18
67	Decrease	GO:0000070	mitotic sister chromatid segregation	67/4265	217/20772	0.000199539	0.0199574	0.0180157	ENSG00000128908/ENSG00000137804/ENSG00000167842/ENSG00000128944/ENSG00000141552/ENSG00000137807/ENSG00000198901/ENSG00000004142/ENSG00000119541/ENSG00000099812/ENSG00000141446/ENSG00000186185/ENSG00000126226/ENSG00000108424/ENSG00000138778/ENSG00000131462/ENSG00000010244/ENSG00000164109/ENSG00000037042/ENSG00000089685/ENSG00000009954/ENSG00000086065/ENSG00000156970/ENSG00000145241/ENSG00000147457…	67
68	Decrease	GO:0010663	positive regulation of striated muscle cell apoptotic process	4265-11-01	18/20772	0.000202383	0.0199574	0.0180157	ENSG00000284536/ENSG00000208037/ENSG00000062524/ENSG00000284112/ENSG00000141510/ENSG00000145349/ENSG00000162909/ENSG00000141646/ENSG00000141448/ENSG00000078237/ENSG00000176171	11
69	Decrease	GO:0010666	positive regulation of cardiac muscle cell apoptotic process	4265-11-01	18/20772	0.000202383	0.0199574	0.0180157	ENSG00000284536/ENSG00000208037/ENSG00000062524/ENSG00000284112/ENSG00000141510/ENSG00000145349/ENSG00000162909/ENSG00000141646/ENSG00000141448/ENSG00000078237/ENSG00000176171	11
70	Decrease	GO:1903322	positive regulation of protein modification by small protein conjugation or removal	47/4265	140/20772	0.000210803	0.0201972	0.0182322	ENSG00000197579/ENSG00000140525/ENSG00000033800/ENSG00000114062/ENSG00000170315/ENSG00000165280/ENSG00000040633/ENSG00000170296/ENSG00000108733/ENSG00000140988/ENSG00000163743/ENSG00000012048/ENSG00000103549/ENSG00000072609/ENSG00000172175/ENSG00000108465/ENSG00000169139/ENSG00000140450/ENSG00000108387/ENSG00000136536/ENSG00000101665/ENSG00000103266/ENSG00000169689/ENSG00000185115/ENSG00000167207…	47
71	Decrease	GO:0009451	RNA modification	59/4265	186/20772	0.000210929	0.0201972	0.0182322	ENSG00000170291/ENSG00000091542/ENSG00000169612/ENSG00000127804/ENSG00000104047/ENSG00000182117/ENSG00000145388/ENSG00000168806/ENSG00000059588/ENSG00000143303/ENSG00000166133/ENSG00000126749/ENSG00000134759/ENSG00000108592/ENSG00000070495/ENSG00000109534/ENSG00000144034/ENSG00000180917/ENSG00000171861/ENSG00000145331/ENSG00000162851/ENSG00000162971/ENSG00000087995/ENSG00000007376/ENSG00000169718…	59
72	Decrease	GO:0000422	autophagy of mitochondrion	35/4265	96/20772	0.000223361	0.0207529	0.0187339	ENSG00000279980/ENSG00000072310/ENSG00000170296/ENSG00000168397/ENSG00000129003/ENSG00000145354/ENSG00000105401/ENSG00000215021/ENSG00000055483/ENSG00000198589/ENSG00000110931/ENSG00000141510/ENSG00000126581/ENSG00000163071/ENSG00000104765/ENSG00000167523/ENSG00000197769/ENSG00000103197/ENSG00000214253/ENSG00000181852/ENSG00000141580/ENSG00000115317/ENSG00000109670/ENSG00000151729/ENSG00000143575…	35
73	Decrease	GO:0061726	mitochondrion disassembly	35/4265	96/20772	0.000223361	0.0207529	0.0187339	ENSG00000279980/ENSG00000072310/ENSG00000170296/ENSG00000168397/ENSG00000129003/ENSG00000145354/ENSG00000105401/ENSG00000215021/ENSG00000055483/ENSG00000198589/ENSG00000110931/ENSG00000141510/ENSG00000126581/ENSG00000163071/ENSG00000104765/ENSG00000167523/ENSG00000197769/ENSG00000103197/ENSG00000214253/ENSG00000181852/ENSG00000141580/ENSG00000115317/ENSG00000109670/ENSG00000151729/ENSG00000143575…	35
74	Decrease	GO:1903320	regulation of protein modification by small protein conjugation or removal	82/4265	278/20772	0.000228399	0.0207529	0.0187339	ENSG00000197579/ENSG00000086061/ENSG00000166200/ENSG00000171863/ENSG00000140525/ENSG00000033800/ENSG00000141030/ENSG00000259802/ENSG00000167693/ENSG00000114062/ENSG00000187446/ENSG00000170315/ENSG00000165280/ENSG00000040633/ENSG00000170296/ENSG00000140382/ENSG00000108733/ENSG00000140988/ENSG00000163743/ENSG00000132522/ENSG00000012048/ENSG00000167770/ENSG00000103549/ENSG00000187608/ENSG00000072609…	82
75	Decrease	GO:0016050	vesicle organization	109/4265	389/20772	0.000229297	0.0207529	0.0187339	ENSG00000104133/ENSG00000104164/ENSG00000170043/ENSG00000184811/ENSG00000111731/ENSG00000157823/ENSG00000128040/ENSG00000167705/ENSG00000159210/ENSG00000138592/ENSG00000143553/ENSG00000132535/ENSG00000033627/ENSG00000143545/ENSG00000185722/ENSG00000108587/ENSG00000173548/ENSG00000002919/ENSG00000069974/ENSG00000119541/ENSG00000007168/ENSG00000092531/ENSG00000141551/ENSG00000108433/ENSG00000165006…	109
76	Decrease	GO:0032984	protein-containing complex disassembly	77/4265	258/20772	0.00023378	0.0208728	0.0188421	ENSG00000140443/ENSG00000101222/ENSG00000067596/ENSG00000132507/ENSG00000136436/ENSG00000112902/ENSG00000176994/ENSG00000165280/ENSG00000143553/ENSG00000040633/ENSG00000185043/ENSG00000177731/ENSG00000166503/ENSG00000167862/ENSG00000166963/ENSG00000197457/ENSG00000119541/ENSG00000160551/ENSG00000140600/ENSG00000152223/ENSG00000186185/ENSG00000138594/ENSG00000104129/ENSG00000086065/ENSG00000147457…	77
77	Decrease	GO:0031398	positive regulation of protein ubiquitination	42/4265	122/20772	0.000242477	0.0213606	0.0192824	ENSG00000197579/ENSG00000140525/ENSG00000114062/ENSG00000170315/ENSG00000040633/ENSG00000170296/ENSG00000108733/ENSG00000140988/ENSG00000163743/ENSG00000012048/ENSG00000103549/ENSG00000072609/ENSG00000172175/ENSG00000108465/ENSG00000169139/ENSG00000140450/ENSG00000108387/ENSG00000136536/ENSG00000101665/ENSG00000103266/ENSG00000169689/ENSG00000185115/ENSG00000167207/ENSG00000163362/ENSG00000157212…	42
78	Decrease	GO:0010948	negative regulation of cell cycle process	103/4265	366/20772	0.000282662	0.024573	0.0221823	ENSG00000284038/ENSG00000101144/ENSG00000161970/ENSG00000176390/ENSG00000185088/ENSG00000197343/ENSG00000169018/ENSG00000284375/ENSG00000140534/ENSG00000158941/ENSG00000164850/ENSG00000140464/ENSG00000092470/ENSG00000197299/ENSG00000128829/ENSG00000067369/ENSG00000160551/ENSG00000175662/ENSG00000075131/ENSG00000012048/ENSG00000148411/ENSG00000141198/ENSG00000139842/ENSG00000126226/ENSG00000094804…	103
79	Decrease	GO:0045930	negative regulation of mitotic cell cycle	83/4265	284/20772	0.000291529	0.0246034	0.0222097	ENSG00000101144/ENSG00000161970/ENSG00000176390/ENSG00000185088/ENSG00000197343/ENSG00000284375/ENSG00000140534/ENSG00000140464/ENSG00000180336/ENSG00000073536/ENSG00000197299/ENSG00000160551/ENSG00000175662/ENSG00000075131/ENSG00000012048/ENSG00000148411/ENSG00000141198/ENSG00000126226/ENSG00000094804/ENSG00000072609/ENSG00000166140/ENSG00000169857/ENSG00000154920/ENSG00000108465/ENSG00000010244…	83
80	Decrease	GO:0003179	heart valve morphogenesis	25/4265	62/20772	0.000293849	0.0246034	0.0222097	ENSG00000184347/ENSG00000140937/ENSG00000128917/ENSG00000137868/ENSG00000198625/ENSG00000175387/ENSG00000134318/ENSG00000137834/ENSG00000131196/ENSG00000049540/ENSG00000125398/ENSG00000130558/ENSG00000260428/ENSG00000141646/ENSG00000067900/ENSG00000134250/ENSG00000169242/ENSG00000168646/ENSG00000067560/ENSG00000204217/ENSG00000115170/ENSG00000135679/ENSG00000164683/ENSG00000142871/ENSG00000124216	25
81	Decrease	GO:0008089	anterograde axonal transport	22/4265	52/20772	0.000298482	0.0246034	0.0222097	ENSG00000104164/ENSG00000129250/ENSG00000157823/ENSG00000143553/ENSG00000173805/ENSG00000166963/ENSG00000135049/ENSG00000277586/ENSG00000106211/ENSG00000143862/ENSG00000103723/ENSG00000137463/ENSG00000163462/ENSG00000021574/ENSG00000197912/ENSG00000155980/ENSG00000182606/ENSG00000166342/ENSG00000132604/ENSG00000138834/ENSG00000065000/ENSG00000115993	22
82	Decrease	GO:0016197	endosomal transport	79/4265	268/20772	0.000300392	0.0246034	0.0222097	ENSG00000184811/ENSG00000137642/ENSG00000167705/ENSG00000159210/ENSG00000008294/ENSG00000165280/ENSG00000161835/ENSG00000143545/ENSG00000185722/ENSG00000108587/ENSG00000107185/ENSG00000173548/ENSG00000119541/ENSG00000103966/ENSG00000187555/ENSG00000122490/ENSG00000141367/ENSG00000152223/ENSG00000141258/ENSG00000103978/ENSG00000165006/ENSG00000117533/ENSG00000166887/ENSG00000003393/ENSG00000205744…	79
83	Decrease	GO:0045931	positive regulation of mitotic cell cycle	47/4265	142/20772	0.000305093	0.0246034	0.0222097	ENSG00000141552/ENSG00000108861/ENSG00000134138/ENSG00000119203/ENSG00000124422/ENSG00000004142/ENSG00000169375/ENSG00000119541/ENSG00000007168/ENSG00000154229/ENSG00000114315/ENSG00000070193/ENSG00000108443/ENSG00000139842/ENSG00000187840/ENSG00000138594/ENSG00000094804/ENSG00000164362/ENSG00000215021/ENSG00000151694/ENSG00000179295/ENSG00000182247/ENSG00000132466/ENSG00000171566/ENSG00000141564…	47
84	Decrease	GO:0002042	cell migration involved in sprouting angiogenesis	36/4265	101/20772	0.000305354	0.0246034	0.0222097	ENSG00000284038/ENSG00000210741/ENSG00000284040/ENSG00000166068/ENSG00000128917/ENSG00000283762/ENSG00000284375/ENSG00000196411/ENSG00000119185/ENSG00000267200/ENSG00000185043/ENSG00000208037/ENSG00000112293/ENSG00000108840/ENSG00000176692/ENSG00000123358/ENSG00000073756/ENSG00000283824/ENSG00000173269/ENSG00000100065/ENSG00000207614/ENSG00000207713/ENSG00000284027/ENSG00000198909/ENSG00000136826…	36
85	Decrease	GO:1903008	organelle disassembly	48/4265	146/20772	0.000315856	0.0251429	0.0226968	ENSG00000279980/ENSG00000103671/ENSG00000072310/ENSG00000083290/ENSG00000165280/ENSG00000170296/ENSG00000168397/ENSG00000129003/ENSG00000145354/ENSG00000143486/ENSG00000140474/ENSG00000141699/ENSG00000105401/ENSG00000122033/ENSG00000215021/ENSG00000055483/ENSG00000198589/ENSG00000110931/ENSG00000141510/ENSG00000126581/ENSG00000085760/ENSG00000196169/ENSG00000163071/ENSG00000104765/ENSG00000167523…	48
86	Decrease	GO:0016055	Wnt signaling pathway	131/4265	485/20772	0.000322555	0.0251636	0.0227155	ENSG00000101222/ENSG00000166823/ENSG00000166477/ENSG00000103449/ENSG00000198435/ENSG00000156299/ENSG00000196562/ENSG00000167874/ENSG00000171016/ENSG00000175826/ENSG00000169118/ENSG00000169071/ENSG00000167693/ENSG00000112655/ENSG00000140395/ENSG00000134046/ENSG00000284375/ENSG00000112902/ENSG00000141753/ENSG00000138592/ENSG00000165280/ENSG00000004975/ENSG00000177374/ENSG00000158941/ENSG00000064195…	131
87	Decrease	GO:0010970	transport along microtubule	56/4265	177/20772	0.000323734	0.0251636	0.0227155	ENSG00000104133/ENSG00000104164/ENSG00000067606/ENSG00000129250/ENSG00000186868/ENSG00000157823/ENSG00000170315/ENSG00000143553/ENSG00000196544/ENSG00000173805/ENSG00000166963/ENSG00000103351/ENSG00000126858/ENSG00000007168/ENSG00000109083/ENSG00000135049/ENSG00000277586/ENSG00000167552/ENSG00000106211/ENSG00000185896/ENSG00000072864/ENSG00000196659/ENSG00000126870/ENSG00000143862/ENSG00000078674…	56
88	Decrease	GO:0048736	appendage development	60/4265	193/20772	0.000341213	0.0255665	0.0230792	ENSG00000101144/ENSG00000103449/ENSG00000123388/ENSG00000134438/ENSG00000125686/ENSG00000108641/ENSG00000108590/ENSG00000132470/ENSG00000143320/ENSG00000131650/ENSG00000180818/ENSG00000070193/ENSG00000153094/ENSG00000011143/ENSG00000123364/ENSG00000174279/ENSG00000108773/ENSG00000217236/ENSG00000131759/ENSG00000138686/ENSG00000128714/ENSG00000170178/ENSG00000168542/ENSG00000125398/ENSG00000005339…	60
89	Decrease	GO:0060173	limb development	60/4265	193/20772	0.000341213	0.0255665	0.0230792	ENSG00000101144/ENSG00000103449/ENSG00000123388/ENSG00000134438/ENSG00000125686/ENSG00000108641/ENSG00000108590/ENSG00000132470/ENSG00000143320/ENSG00000131650/ENSG00000180818/ENSG00000070193/ENSG00000153094/ENSG00000011143/ENSG00000123364/ENSG00000174279/ENSG00000108773/ENSG00000217236/ENSG00000131759/ENSG00000138686/ENSG00000128714/ENSG00000170178/ENSG00000168542/ENSG00000125398/ENSG00000005339…	60
90	Decrease	GO:0002040	sprouting angiogenesis	61/4265	197/20772	0.000344395	0.0255665	0.0230792	ENSG00000284038/ENSG00000210741/ENSG00000198435/ENSG00000284040/ENSG00000198973/ENSG00000067225/ENSG00000166068/ENSG00000128917/ENSG00000284536/ENSG00000283815/ENSG00000284204/ENSG00000283762/ENSG00000284375/ENSG00000283705/ENSG00000112902/ENSG00000196411/ENSG00000119185/ENSG00000267200/ENSG00000185043/ENSG00000208037/ENSG00000112293/ENSG00000108840/ENSG00000176692/ENSG00000123358/ENSG00000073756…	61
91	Decrease	GO:2000045	regulation of G1/S transition of mitotic cell cycle	61/4265	197/20772	0.000344395	0.0255665	0.0230792	ENSG00000161970/ENSG00000176390/ENSG00000185088/ENSG00000128908/ENSG00000197343/ENSG00000119203/ENSG00000131467/ENSG00000140464/ENSG00000115738/ENSG00000148411/ENSG00000070193/ENSG00000139842/ENSG00000136044/ENSG00000094804/ENSG00000164362/ENSG00000151694/ENSG00000207614/ENSG00000134371/ENSG00000141510/ENSG00000077684/ENSG00000139613/ENSG00000066117/ENSG00000182247/ENSG00000132466/ENSG00000099385…	61
92	Decrease	GO:0006364	rRNA processing	71/4265	237/20772	0.00035436	0.026014	0.0234831	ENSG00000141456/ENSG00000181991/ENSG00000161970/ENSG00000171863/ENSG00000141543/ENSG00000198042/ENSG00000182774/ENSG00000177954/ENSG00000127804/ENSG00000131469/ENSG00000177971/ENSG00000130935/ENSG00000109536/ENSG00000182117/ENSG00000108651/ENSG00000167721/ENSG00000101546/ENSG00000277027/ENSG00000143303/ENSG00000166133/ENSG00000011260/ENSG00000126749/ENSG00000172183/ENSG00000108592/ENSG00000109534…	71
93	Decrease	GO:0071453	cellular response to oxygen levels	56/4265	178/20772	0.000379219	0.0275152	0.0248383	ENSG00000141682/ENSG00000101144/ENSG00000284536/ENSG00000244045/ENSG00000198121/ENSG00000198625/ENSG00000158864/ENSG00000073756/ENSG00000164362/ENSG00000215021/ENSG00000214575/ENSG00000134318/ENSG00000141510/ENSG00000104765/ENSG00000167315/ENSG00000103266/ENSG00000171791/ENSG00000141564/ENSG00000185624/ENSG00000159167/ENSG00000181915/ENSG00000137463/ENSG00000165699/ENSG00000139644/ENSG00000284190…	56
94	Decrease	GO:0198738	cell-cell signaling by wnt	131/4265	487/20772	0.000387329	0.0275152	0.0248383	ENSG00000101222/ENSG00000166823/ENSG00000166477/ENSG00000103449/ENSG00000198435/ENSG00000156299/ENSG00000196562/ENSG00000167874/ENSG00000171016/ENSG00000175826/ENSG00000169118/ENSG00000169071/ENSG00000167693/ENSG00000112655/ENSG00000140395/ENSG00000134046/ENSG00000284375/ENSG00000112902/ENSG00000141753/ENSG00000138592/ENSG00000165280/ENSG00000004975/ENSG00000177374/ENSG00000158941/ENSG00000064195…	131
95	Decrease	GO:2001242	regulation of intrinsic apoptotic signaling pathway	58/4265	186/20772	0.000388968	0.0275152	0.0248383	ENSG00000141682/ENSG00000144476/ENSG00000161970/ENSG00000107562/ENSG00000086061/ENSG00000132507/ENSG00000171863/ENSG00000128886/ENSG00000284536/ENSG00000170315/ENSG00000166484/ENSG00000267200/ENSG00000107175/ENSG00000158941/ENSG00000143799/ENSG00000148411/ENSG00000035664/ENSG00000154803/ENSG00000153094/ENSG00000073756/ENSG00000109062/ENSG00000131871/ENSG00000143384/ENSG00000141510/ENSG00000106211…	58
96	Decrease	GO:0010766	negative regulation of sodium ion transport	4265-11-01	19/20772	0.000391468	0.0275152	0.0248383	ENSG00000069869/ENSG00000049759/ENSG00000109062/ENSG00000135919/ENSG00000145349/ENSG00000143867/ENSG00000134443/ENSG00000126562/ENSG00000002746/ENSG00000173163/ENSG00000198648	11
97	Decrease	GO:0030705	cytoskeleton-dependent intracellular transport	68/4265	226/20772	0.000407469	0.0280499	0.025321	ENSG00000128833/ENSG00000104133/ENSG00000104164/ENSG00000067606/ENSG00000157483/ENSG00000129250/ENSG00000186868/ENSG00000157823/ENSG00000170315/ENSG00000197535/ENSG00000143553/ENSG00000196544/ENSG00000173805/ENSG00000166963/ENSG00000103351/ENSG00000278259/ENSG00000126858/ENSG00000007168/ENSG00000109083/ENSG00000176658/ENSG00000197879/ENSG00000135049/ENSG00000277586/ENSG00000123416/ENSG00000167553…	68
98	Decrease	GO:0032869	cellular response to insulin stimulus	67/4265	222/20772	0.000407567	0.0280499	0.025321	ENSG00000140443/ENSG00000067606/ENSG00000184811/ENSG00000072310/ENSG00000137642/ENSG00000067225/ENSG00000111731/ENSG00000197535/ENSG00000122735/ENSG00000132376/ENSG00000184557/ENSG00000166716/ENSG00000143545/ENSG00000103994/ENSG00000143799/ENSG00000152270/ENSG00000175866/ENSG00000112293/ENSG00000108840/ENSG00000273749/ENSG00000176692/ENSG00000108443/ENSG00000220205/ENSG00000136044/ENSG00000197879…	67
99	Decrease	GO:0036294	cellular response to decreased oxygen levels	52/4265	163/20772	0.000415827	0.0280619	0.0253317	ENSG00000141682/ENSG00000101144/ENSG00000284536/ENSG00000198625/ENSG00000073756/ENSG00000164362/ENSG00000215021/ENSG00000214575/ENSG00000134318/ENSG00000141510/ENSG00000104765/ENSG00000167315/ENSG00000103266/ENSG00000171791/ENSG00000141564/ENSG00000185624/ENSG00000159167/ENSG00000181915/ENSG00000137463/ENSG00000165699/ENSG00000139644/ENSG00000284190/ENSG00000181856/ENSG00000127928/ENSG00000167965…	52
100	Decrease	GO:0018107	peptidyl-threonine phosphorylation	41/4265	121/20772	0.000416235	0.0280619	0.0253317	ENSG00000101144/ENSG00000103888/ENSG00000166068/ENSG00000132376/ENSG00000154229/ENSG00000176749/ENSG00000013441/ENSG00000134318/ENSG00000145214/ENSG00000198369/ENSG00000145349/ENSG00000101665/ENSG00000171791/ENSG00000141564/ENSG00000127334/ENSG00000198668/ENSG00000135503/ENSG00000087095/ENSG00000106617/ENSG00000143776/ENSG00000067900/ENSG00000142208/ENSG00000171219/ENSG00000163349/ENSG00000164715…	41
101	Decrease	GO:0050000	chromosome localization	35/4265	99/20772	0.000438413	0.0292585	0.026412	ENSG00000167842/ENSG00000180336/ENSG00000119541/ENSG00000108424/ENSG00000138778/ENSG00000089685/ENSG00000086065/ENSG00000145241/ENSG00000147457/ENSG00000171853/ENSG00000126581/ENSG00000072864/ENSG00000198824/ENSG00000131165/ENSG00000076382/ENSG00000080986/ENSG00000115091/ENSG00000054796/ENSG00000138071/ENSG00000160789/ENSG00000229807/ENSG00000117724/ENSG00000166579/ENSG00000176108/ENSG00000114166…	35
102	Decrease	GO:0030330	DNA damage response, signal transduction by p53 class mediator	28/4265	74/20772	0.000457912	0.0297752	0.0268784	ENSG00000141682/ENSG00000161970/ENSG00000185088/ENSG00000141030/ENSG00000166068/ENSG00000108654/ENSG00000177374/ENSG00000140464/ENSG00000198625/ENSG00000111653/ENSG00000141510/ENSG00000170836/ENSG00000198369/ENSG00000136536/ENSG00000157212/ENSG00000084073/ENSG00000143499/ENSG00000185499/ENSG00000143479/ENSG00000135679/ENSG00000165891/ENSG00000096717/ENSG00000111276/ENSG00000106144/ENSG00000183955…	28
103	Decrease	GO:0043967	histone H4 acetylation	26/4265	67/20772	0.000457941	0.0297752	0.0268784	ENSG00000158321/ENSG00000185787/ENSG00000221926/ENSG00000012048/ENSG00000168395/ENSG00000136504/ENSG00000179094/ENSG00000011258/ENSG00000196367/ENSG00000188895/ENSG00000111653/ENSG00000163159/ENSG00000077684/ENSG00000102221/ENSG00000122390/ENSG00000120071/ENSG00000103510/ENSG00000135999/ENSG00000084073/ENSG00000185499/ENSG00000128708/ENSG00000187778/ENSG00000096717/ENSG00000183495/ENSG00000139620…	26
104	Decrease	GO:0007224	smoothened signaling pathway	49/4265	152/20772	0.000459675	0.0297752	0.0268784	ENSG00000131873/ENSG00000103852/ENSG00000108641/ENSG00000165280/ENSG00000103351/ENSG00000204624/ENSG00000166813/ENSG00000134874/ENSG00000114315/ENSG00000070193/ENSG00000109083/ENSG00000108423/ENSG00000140474/ENSG00000011143/ENSG00000109113/ENSG00000135919/ENSG00000170075/ENSG00000140323/ENSG00000138686/ENSG00000156345/ENSG00000126603/ENSG00000167552/ENSG00000128881/ENSG00000146038/ENSG00000005339…	49
105	Decrease	GO:0009219	pyrimidine deoxyribonucleotide metabolic process	13/4265	25/20772	0.000479267	0.0307429	0.027752	ENSG00000205309/ENSG00000128951/ENSG00000168393/ENSG00000140398/ENSG00000125458/ENSG00000139372/ENSG00000176974/ENSG00000065057/ENSG00000134326/ENSG00000123415/ENSG00000007001/ENSG00000179958/ENSG00000076248	13
106	Decrease	GO:0090314	positive regulation of protein targeting to membrane	15/4265	31/20772	0.000486871	0.0309303	0.0279212	ENSG00000103888/ENSG00000141736/ENSG00000111731/ENSG00000187446/ENSG00000119185/ENSG00000185043/ENSG00000177427/ENSG00000176749/ENSG00000197879/ENSG00000174827/ENSG00000186198/ENSG00000214253/ENSG00000164885/ENSG00000100335/ENSG00000169896	15
107	Decrease	GO:0031109	microtubule polymerization or depolymerization	47/4265	145/20772	0.000517982	0.0324468	0.0292901	ENSG00000101222/ENSG00000137822/ENSG00000186868/ENSG00000108262/ENSG00000185043/ENSG00000166503/ENSG00000070610/ENSG00000166963/ENSG00000197457/ENSG00000160551/ENSG00000141551/ENSG00000186185/ENSG00000125746/ENSG00000275835/ENSG00000176749/ENSG00000131462/ENSG00000137814/ENSG00000010244/ENSG00000037042/ENSG00000104833/ENSG00000004478/ENSG00000270765/ENSG00000179636/ENSG00000167552/ENSG00000128881…	47
108	Decrease	GO:0072666	establishment of protein localization to vacuole	25/4265	64/20772	0.000520563	0.0324468	0.0292901	ENSG00000069869/ENSG00000137642/ENSG00000159210/ENSG00000129003/ENSG00000165006/ENSG00000164077/ENSG00000131475/ENSG00000075461/ENSG00000126581/ENSG00000078142/ENSG00000125447/ENSG00000135968/ENSG00000105605/ENSG00000003056/ENSG00000185359/ENSG00000134243/ENSG00000155975/ENSG00000138760/ENSG00000141252/ENSG00000115145/ENSG00000142408/ENSG00000176428/ENSG00000090581/ENSG00000065000/ENSG00000006116	25
109	Decrease	GO:0099504	synaptic vesicle cycle	64/4265	212/20772	0.000536926	0.0330212	0.0298086	ENSG00000179869/ENSG00000104164/ENSG00000108405/ENSG00000188191/ENSG00000163618/ENSG00000157823/ENSG00000143553/ENSG00000108262/ENSG00000033627/ENSG00000174672/ENSG00000198121/ENSG00000006125/ENSG00000129219/ENSG00000092531/ENSG00000140600/ENSG00000273749/ENSG00000169992/ENSG00000108306/ENSG00000220205/ENSG00000198722/ENSG00000149927/ENSG00000140022/ENSG00000176749/ENSG00000117533/ENSG00000104142…	64
110	Decrease	GO:0006513	protein monoubiquitination	32/4265	89/20772	0.000539774	0.0330212	0.0298086	ENSG00000166477/ENSG00000197579/ENSG00000170315/ENSG00000277258/ENSG00000162585/ENSG00000109332/ENSG00000108733/ENSG00000012048/ENSG00000087152/ENSG00000103549/ENSG00000175931/ENSG00000051180/ENSG00000134371/ENSG00000221829/ENSG00000115392/ENSG00000107341/ENSG00000136536/ENSG00000117153/ENSG00000187741/ENSG00000158019/ENSG00000166349/ENSG00000108395/ENSG00000115289/ENSG00000121481/ENSG00000119048…	32
111	Decrease	GO:0009954	proximal/distal pattern formation	19/4265	44/20772	0.000557059	0.0331576	0.0299317	ENSG00000123388/ENSG00000131873/ENSG00000138083/ENSG00000180818/ENSG00000170689/ENSG00000070193/ENSG00000003137/ENSG00000143867/ENSG00000180806/ENSG00000166923/ENSG00000168036/ENSG00000115844/ENSG00000111087/ENSG00000074047/ENSG00000185630/ENSG00000078399/ENSG00000253293/ENSG00000128710/ENSG00000177508	19
112	Decrease	GO:0043631	RNA polyadenylation	19/4265	44/20772	0.000557059	0.0331576	0.0299317	ENSG00000166477/ENSG00000119203/ENSG00000147905/ENSG00000214575/ENSG00000160075/ENSG00000134371/ENSG00000083896/ENSG00000071894/ENSG00000111605/ENSG00000164329/ENSG00000014164/ENSG00000070756/ENSG00000090060/ENSG00000213079/ENSG00000164944/ENSG00000125755/ENSG00000149532/ENSG00000107864/ENSG00000136709	19
113	Decrease	GO:0090051	negative regulation of cell migration involved in sprouting angiogenesis	19/4265	44/20772	0.000557059	0.0331576	0.0299317	ENSG00000210741/ENSG00000166068/ENSG00000128917/ENSG00000283762/ENSG00000284375/ENSG00000119185/ENSG00000208037/ENSG00000108840/ENSG00000283824/ENSG00000173269/ENSG00000100065/ENSG00000207614/ENSG00000207713/ENSG00000284027/ENSG00000136826/ENSG00000137764/ENSG00000067560/ENSG00000137801/ENSG00000207805	19
114	Decrease	GO:0043542	endothelial cell migration	87/4265	306/20772	0.00056512	0.033337	0.0300937	ENSG00000213853/ENSG00000284038/ENSG00000210741/ENSG00000197635/ENSG00000284040/ENSG00000199059/ENSG00000126561/ENSG00000185551/ENSG00000196712/ENSG00000166068/ENSG00000128917/ENSG00000283762/ENSG00000284375/ENSG00000283705/ENSG00000171680/ENSG00000112902/ENSG00000196411/ENSG00000119185/ENSG00000267200/ENSG00000267195/ENSG00000185043/ENSG00000143545/ENSG00000030582/ENSG00000208037/ENSG00000112293…	87
115	Decrease	GO:0140694	non-membrane-bounded organelle assembly	120/4265	445/20772	0.000599318	0.0349008	0.0315053	ENSG00000181991/ENSG00000185088/ENSG00000128908/ENSG00000170037/ENSG00000167842/ENSG00000176225/ENSG00000137822/ENSG00000182768/ENSG00000108946/ENSG00000137807/ENSG00000140598/ENSG00000141027/ENSG00000198901/ENSG00000186868/ENSG00000229474/ENSG00000103995/ENSG00000198920/ENSG00000157456/ENSG00000143569/ENSG00000177731/ENSG00000177954/ENSG00000073536/ENSG00000004142/ENSG00000170776/ENSG00000179151…	120
116	Decrease	GO:0006282	regulation of DNA repair	70/4265	237/20772	0.00060265	0.0349008	0.0315053	ENSG00000170430/ENSG00000128908/ENSG00000185787/ENSG00000089280/ENSG00000259802/ENSG00000124422/ENSG00000140464/ENSG00000067369/ENSG00000258366/ENSG00000143799/ENSG00000163312/ENSG00000012048/ENSG00000087152/ENSG00000136504/ENSG00000167770/ENSG00000070193/ENSG00000139842/ENSG00000011258/ENSG00000108773/ENSG00000196367/ENSG00000153827/ENSG00000169139/ENSG00000051180/ENSG00000135829/ENSG00000167674…	70
117	Decrease	GO:0001522	pseudouridine synthesis	4265-10-01	17/20772	0.000612283	0.0349008	0.0315053	ENSG00000182117/ENSG00000166133/ENSG00000109534/ENSG00000007376/ENSG00000145414/ENSG00000091127/ENSG00000167112/ENSG00000162927/ENSG00000007520/ENSG00000129317	10
118	Decrease	GO:0140014	mitotic nuclear division	89/4265	315/20772	0.000612758	0.0349008	0.0315053	ENSG00000101144/ENSG00000060069/ENSG00000128908/ENSG00000137804/ENSG00000167842/ENSG00000128944/ENSG00000141552/ENSG00000137807/ENSG00000198901/ENSG00000004142/ENSG00000119541/ENSG00000099812/ENSG00000124882/ENSG00000175662/ENSG00000141446/ENSG00000186185/ENSG00000141198/ENSG00000126226/ENSG00000108424/ENSG00000138778/ENSG00000131462/ENSG00000010244/ENSG00000215021/ENSG00000164109/ENSG00000037042…	89
119	Decrease	GO:0071456	cellular response to hypoxia	49/4265	154/20772	0.000640366	0.0361615	0.0326434	ENSG00000141682/ENSG00000101144/ENSG00000284536/ENSG00000198625/ENSG00000073756/ENSG00000164362/ENSG00000215021/ENSG00000214575/ENSG00000134318/ENSG00000141510/ENSG00000104765/ENSG00000167315/ENSG00000103266/ENSG00000171791/ENSG00000141564/ENSG00000185624/ENSG00000159167/ENSG00000181915/ENSG00000137463/ENSG00000139644/ENSG00000284190/ENSG00000181856/ENSG00000127928/ENSG00000167965/ENSG00000003402…	49
120	Decrease	GO:0006413	translational initiation	44/4265	135/20772	0.000673707	0.0377219	0.034052	ENSG00000156976/ENSG00000104131/ENSG00000161960/ENSG00000182774/ENSG00000005100/ENSG00000128829/ENSG00000143486/ENSG00000134030/ENSG00000173812/ENSG00000108443/ENSG00000187840/ENSG00000102580/ENSG00000122033/ENSG00000063046/ENSG00000111361/ENSG00000183655/ENSG00000106211/ENSG00000100129/ENSG00000082153/ENSG00000085760/ENSG00000145425/ENSG00000154059/ENSG00000103707/ENSG00000071051/ENSG00000079785…	44
121	Decrease	GO:0010506	regulation of autophagy	105/4265	383/20772	0.000689161	0.0382512	0.0345298	ENSG00000104081/ENSG00000182473/ENSG00000196730/ENSG00000069869/ENSG00000131095/ENSG00000072310/ENSG00000186868/ENSG00000136436/ENSG00000176994/ENSG00000083290/ENSG00000040633/ENSG00000033627/ENSG00000129003/ENSG00000004142/ENSG00000145354/ENSG00000103657/ENSG00000141568/ENSG00000103148/ENSG00000168610/ENSG00000035664/ENSG00000154803/ENSG00000153094/ENSG00000140474/ENSG00000178607/ENSG00000176749…	105
122	Decrease	GO:0090132	epithelium migration	109/4265	400/20772	0.000697567	0.0382512	0.0345298	ENSG00000213853/ENSG00000284038/ENSG00000210741/ENSG00000197635/ENSG00000284040/ENSG00000199059/ENSG00000126561/ENSG00000185551/ENSG00000196712/ENSG00000166068/ENSG00000128917/ENSG00000283762/ENSG00000284375/ENSG00000283705/ENSG00000171680/ENSG00000112902/ENSG00000103811/ENSG00000196411/ENSG00000119185/ENSG00000267200/ENSG00000267195/ENSG00000185043/ENSG00000143545/ENSG00000030582/ENSG00000208037…	109
123	Decrease	GO:0047496	vesicle transport along microtubule	20/4265	48/20772	0.000702443	0.0382512	0.0345298	ENSG00000104164/ENSG00000067606/ENSG00000129250/ENSG00000157823/ENSG00000143553/ENSG00000173805/ENSG00000007168/ENSG00000072864/ENSG00000103723/ENSG00000163462/ENSG00000138069/ENSG00000109089/ENSG00000166579/ENSG00000155980/ENSG00000162069/ENSG00000182606/ENSG00000188603/ENSG00000065000/ENSG00000115993/ENSG00000172575	20
124	Decrease	GO:0043534	blood vessel endothelial cell migration	60/4265	198/20772	0.00070715	0.0382512	0.0345298	ENSG00000213853/ENSG00000284038/ENSG00000210741/ENSG00000284040/ENSG00000199059/ENSG00000126561/ENSG00000196712/ENSG00000166068/ENSG00000128917/ENSG00000283762/ENSG00000284375/ENSG00000283705/ENSG00000196411/ENSG00000119185/ENSG00000267200/ENSG00000267195/ENSG00000185043/ENSG00000208037/ENSG00000112293/ENSG00000077782/ENSG00000154229/ENSG00000108840/ENSG00000034152/ENSG00000176692/ENSG00000123358…	60
125	Decrease	GO:0090049	regulation of cell migration involved in sprouting angiogenesis	30/4265	83/20772	0.000717529	0.0382512	0.0345298	ENSG00000284038/ENSG00000210741/ENSG00000284040/ENSG00000166068/ENSG00000128917/ENSG00000283762/ENSG00000284375/ENSG00000119185/ENSG00000267200/ENSG00000185043/ENSG00000208037/ENSG00000108840/ENSG00000176692/ENSG00000073756/ENSG00000283824/ENSG00000173269/ENSG00000100065/ENSG00000207614/ENSG00000207713/ENSG00000284027/ENSG00000198909/ENSG00000136826/ENSG00000126785/ENSG00000117020/ENSG00000199161…	30
126	Decrease	GO:0006310	DNA recombination	98/4265	354/20772	0.000717898	0.0382512	0.0345298	ENSG00000185379/ENSG00000255150/ENSG00000128908/ENSG00000185787/ENSG00000089280/ENSG00000183684/ENSG00000132383/ENSG00000131747/ENSG00000177302/ENSG00000214941/ENSG00000198690/ENSG00000197299/ENSG00000067369/ENSG00000258366/ENSG00000143799/ENSG00000163312/ENSG00000140451/ENSG00000125319/ENSG00000012048/ENSG00000134758/ENSG00000176563/ENSG00000011258/ENSG00000073861/ENSG00000196367/ENSG00000154920…	98
127	Decrease	GO:0090130	tissue migration	110/4265	405/20772	0.00075079	0.039139	0.0353312	ENSG00000213853/ENSG00000284038/ENSG00000210741/ENSG00000197635/ENSG00000284040/ENSG00000199059/ENSG00000126561/ENSG00000185551/ENSG00000196712/ENSG00000166068/ENSG00000128917/ENSG00000283762/ENSG00000284375/ENSG00000283705/ENSG00000171680/ENSG00000112902/ENSG00000103811/ENSG00000196411/ENSG00000119185/ENSG00000267200/ENSG00000267195/ENSG00000185043/ENSG00000143545/ENSG00000030582/ENSG00000208037…	110
128	Decrease	GO:0008333	endosome to lysosome transport	28/4265	76/20772	0.000752332	0.039139	0.0353312	ENSG00000167705/ENSG00000165280/ENSG00000143553/ENSG00000119541/ENSG00000152223/ENSG00000170310/ENSG00000166887/ENSG00000104142/ENSG00000086065/ENSG00000147457/ENSG00000075461/ENSG00000143376/ENSG00000136717/ENSG00000131165/ENSG00000175895/ENSG00000143878/ENSG00000105605/ENSG00000003056/ENSG00000134243/ENSG00000135966/ENSG00000168172/ENSG00000176108/ENSG00000182606/ENSG00000102858/ENSG00000142408…	28
129	Decrease	GO:0099518	vesicle cytoskeletal trafficking	28/4265	76/20772	0.000752332	0.039139	0.0353312	ENSG00000128833/ENSG00000104164/ENSG00000067606/ENSG00000157483/ENSG00000129250/ENSG00000157823/ENSG00000197535/ENSG00000143553/ENSG00000173805/ENSG00000278259/ENSG00000007168/ENSG00000176658/ENSG00000197879/ENSG00000072864/ENSG00000103723/ENSG00000163462/ENSG00000138069/ENSG00000109089/ENSG00000106299/ENSG00000166579/ENSG00000155980/ENSG00000162069/ENSG00000182606/ENSG00000091536/ENSG00000188603…	28
130	Decrease	GO:0032469	endoplasmic reticulum calcium ion homeostasis	13/4265	26/20772	0.000779198	0.0400949	0.0361941	ENSG00000140464/ENSG00000108588/ENSG00000125247/ENSG00000143183/ENSG00000145349/ENSG00000171791/ENSG00000139644/ENSG00000138698/ENSG00000214253/ENSG00000113811/ENSG00000109501/ENSG00000115970/ENSG00000051108	13
131	Decrease	GO:0010631	epithelial cell migration	108/4265	397/20772	0.000784547	0.0400949	0.0361941	ENSG00000213853/ENSG00000284038/ENSG00000210741/ENSG00000197635/ENSG00000284040/ENSG00000199059/ENSG00000126561/ENSG00000185551/ENSG00000196712/ENSG00000166068/ENSG00000128917/ENSG00000283762/ENSG00000284375/ENSG00000283705/ENSG00000171680/ENSG00000112902/ENSG00000103811/ENSG00000196411/ENSG00000119185/ENSG00000267200/ENSG00000267195/ENSG00000185043/ENSG00000143545/ENSG00000030582/ENSG00000208037…	108
132	Decrease	GO:1902806	regulation of cell cycle G1/S phase transition	68/4265	231/20772	0.000788912	0.0400949	0.0361941	ENSG00000284038/ENSG00000161970/ENSG00000176390/ENSG00000185088/ENSG00000128908/ENSG00000197343/ENSG00000119203/ENSG00000131467/ENSG00000140464/ENSG00000115738/ENSG00000148411/ENSG00000070193/ENSG00000139842/ENSG00000136044/ENSG00000094804/ENSG00000164362/ENSG00000166263/ENSG00000215021/ENSG00000151694/ENSG00000207614/ENSG00000134371/ENSG00000141510/ENSG00000077684/ENSG00000139613/ENSG00000066117…	68
133	Decrease	GO:0000724	double-strand break repair via homologous recombination	55/4265	179/20772	0.000802	0.0403496	0.036424	ENSG00000185379/ENSG00000255150/ENSG00000128908/ENSG00000185787/ENSG00000089280/ENSG00000132383/ENSG00000177302/ENSG00000214941/ENSG00000198690/ENSG00000197299/ENSG00000067369/ENSG00000258366/ENSG00000143799/ENSG00000163312/ENSG00000012048/ENSG00000134758/ENSG00000011258/ENSG00000196367/ENSG00000005156/ENSG00000051180/ENSG00000167674/ENSG00000163159/ENSG00000141499/ENSG00000069275/ENSG00000175595…	55
134	Decrease	GO:0000725	recombinational repair	56/4265	183/20772	0.000806137	0.0403496	0.036424	ENSG00000185379/ENSG00000255150/ENSG00000128908/ENSG00000185787/ENSG00000089280/ENSG00000132383/ENSG00000177302/ENSG00000214941/ENSG00000198690/ENSG00000197299/ENSG00000067369/ENSG00000258366/ENSG00000143799/ENSG00000163312/ENSG00000125319/ENSG00000012048/ENSG00000134758/ENSG00000011258/ENSG00000196367/ENSG00000005156/ENSG00000051180/ENSG00000167674/ENSG00000163159/ENSG00000141499/ENSG00000069275…	56
135	Decrease	GO:0016482	cytosolic transport	59/4265	195/20772	0.000812523	0.0403635	0.0364365	ENSG00000213853/ENSG00000137642/ENSG00000129250/ENSG00000167705/ENSG00000159210/ENSG00000008294/ENSG00000129003/ENSG00000185722/ENSG00000108587/ENSG00000107185/ENSG00000187555/ENSG00000122490/ENSG00000141367/ENSG00000169032/ENSG00000141258/ENSG00000103978/ENSG00000176658/ENSG00000170310/ENSG00000175931/ENSG00000174567/ENSG00000028528/ENSG00000032389/ENSG00000185896/ENSG00000167716/ENSG00000126581…	59
136	Decrease	GO:0000082	G1/S transition of mitotic cell cycle	76/4265	264/20772	0.000825659	0.0407099	0.0367493	ENSG00000116574/ENSG00000161970/ENSG00000176390/ENSG00000185088/ENSG00000128908/ENSG00000197343/ENSG00000119203/ENSG00000131467/ENSG00000140464/ENSG00000115738/ENSG00000117266/ENSG00000148411/ENSG00000070193/ENSG00000108443/ENSG00000139842/ENSG00000136044/ENSG00000187840/ENSG00000094804/ENSG00000164362/ENSG00000151694/ENSG00000207614/ENSG00000134371/ENSG00000141510/ENSG00000077684/ENSG00000139613…	76
137	Decrease	GO:0051303	establishment of chromosome localization	32/4265	91/20772	0.000838533	0.0410384	0.0370458	ENSG00000167842/ENSG00000180336/ENSG00000119541/ENSG00000108424/ENSG00000138778/ENSG00000089685/ENSG00000086065/ENSG00000145241/ENSG00000147457/ENSG00000171853/ENSG00000126581/ENSG00000072864/ENSG00000198824/ENSG00000131165/ENSG00000076382/ENSG00000080986/ENSG00000054796/ENSG00000229807/ENSG00000117724/ENSG00000166579/ENSG00000176108/ENSG00000114166/ENSG00000119048/ENSG00000175203/ENSG00000180096…	32
138	Decrease	GO:0006378	mRNA polyadenylation	18/4265	42/20772	0.000861858	0.0418698	0.0377964	ENSG00000166477/ENSG00000119203/ENSG00000214575/ENSG00000160075/ENSG00000134371/ENSG00000083896/ENSG00000071894/ENSG00000111605/ENSG00000164329/ENSG00000014164/ENSG00000070756/ENSG00000090060/ENSG00000213079/ENSG00000164944/ENSG00000125755/ENSG00000149532/ENSG00000107864/ENSG00000136709	18
139	Decrease	GO:0006275	regulation of DNA replication	49/4265	156/20772	0.000881681	0.0424356	0.038307	ENSG00000128908/ENSG00000140534/ENSG00000197299/ENSG00000124882/ENSG00000075131/ENSG00000168395/ENSG00000136504/ENSG00000141446/ENSG00000109079/ENSG00000234602/ENSG00000094804/ENSG00000005156/ENSG00000161610/ENSG00000135829/ENSG00000141510/ENSG00000069275/ENSG00000168802/ENSG00000153147/ENSG00000077684/ENSG00000123268/ENSG00000153391/ENSG00000127586/ENSG00000102221/ENSG00000132466/ENSG00000163191…	49
140	Decrease	GO:0097352	autophagosome maturation	23/4265	59/20772	0.000886349	0.0424356	0.038307	ENSG00000136436/ENSG00000176994/ENSG00000165280/ENSG00000143553/ENSG00000040633/ENSG00000119541/ENSG00000152223/ENSG00000086065/ENSG00000147457/ENSG00000118640/ENSG00000126581/ENSG00000078142/ENSG00000131165/ENSG00000198668/ENSG00000062716/ENSG00000197769/ENSG00000160803/ENSG00000164073/ENSG00000176108/ENSG00000136874/ENSG00000188603/ENSG00000205356/ENSG00000135018	23
141	Decrease	GO:1901991	negative regulation of mitotic cell cycle phase transition	63/4265	212/20772	0.000923843	0.0437775	0.0395184	ENSG00000161970/ENSG00000176390/ENSG00000185088/ENSG00000197343/ENSG00000284375/ENSG00000140534/ENSG00000140464/ENSG00000197299/ENSG00000160551/ENSG00000012048/ENSG00000148411/ENSG00000126226/ENSG00000094804/ENSG00000072609/ENSG00000166140/ENSG00000169857/ENSG00000108465/ENSG00000010244/ENSG00000207614/ENSG00000164109/ENSG00000089685/ENSG00000134371/ENSG00000156970/ENSG00000284112/ENSG00000141510…	63
142	Decrease	GO:0002181	cytoplasmic translation	55/4265	180/20772	0.00092763	0.0437775	0.0395184	ENSG00000159217/ENSG00000161970/ENSG00000137818/ENSG00000108591/ENSG00000171863/ENSG00000156976/ENSG00000067225/ENSG00000104131/ENSG00000161960/ENSG00000182774/ENSG00000177954/ENSG00000132478/ENSG00000131469/ENSG00000172809/ENSG00000140988/ENSG00000143486/ENSG00000108963/ENSG00000198242/ENSG00000008988/ENSG00000214575/ENSG00000167526/ENSG00000108298/ENSG00000135829/ENSG00000125691/ENSG00000100316…	55
143	Decrease	GO:0010594	regulation of endothelial cell migration	73/4265	253/20772	0.00096358	0.0450939	0.0407068	ENSG00000213853/ENSG00000284038/ENSG00000210741/ENSG00000284040/ENSG00000199059/ENSG00000126561/ENSG00000185551/ENSG00000196712/ENSG00000166068/ENSG00000128917/ENSG00000283762/ENSG00000284375/ENSG00000283705/ENSG00000112902/ENSG00000119185/ENSG00000267200/ENSG00000267195/ENSG00000185043/ENSG00000030582/ENSG00000208037/ENSG00000112293/ENSG00000077782/ENSG00000154229/ENSG00000108840/ENSG00000034152…	73
144	Decrease	GO:0032868	response to insulin	81/4265	286/20772	0.000969174	0.0450939	0.0407068	ENSG00000140443/ENSG00000067606/ENSG00000184811/ENSG00000072310/ENSG00000137642/ENSG00000067225/ENSG00000111731/ENSG00000197535/ENSG00000122735/ENSG00000132376/ENSG00000184557/ENSG00000129003/ENSG00000166716/ENSG00000143545/ENSG00000103994/ENSG00000143799/ENSG00000152270/ENSG00000175866/ENSG00000112293/ENSG00000108840/ENSG00000273749/ENSG00000176692/ENSG00000108443/ENSG00000220205/ENSG00000136044…	81
145	Decrease	GO:0001892	embryonic placenta development	32/4265	92/20772	0.00103608	0.0475167	0.0428938	ENSG00000101144/ENSG00000185551/ENSG00000125686/ENSG00000129194/ENSG00000161714/ENSG00000184557/ENSG00000278311/ENSG00000169032/ENSG00000114315/ENSG00000171634/ENSG00000198453/ENSG00000136720/ENSG00000105993/ENSG00000163508/ENSG00000104375/ENSG00000177885/ENSG00000008710/ENSG00000142208/ENSG00000115760/ENSG00000084676/ENSG00000142731/ENSG00000143437/ENSG00000086598/ENSG00000165891/ENSG00000164683…	32
146	Decrease	GO:0098876	vesicle-mediated transport to the plasma membrane	50/4265	161/20772	0.00104083	0.0475167	0.0428938	ENSG00000184811/ENSG00000137642/ENSG00000131899/ENSG00000159210/ENSG00000103653/ENSG00000161835/ENSG00000143545/ENSG00000103966/ENSG00000152223/ENSG00000220205/ENSG00000117533/ENSG00000109113/ENSG00000166887/ENSG00000205744/ENSG00000138688/ENSG00000004766/ENSG00000090989/ENSG00000006740/ENSG00000029725/ENSG00000162852/ENSG00000032389/ENSG00000115306/ENSG00000143376/ENSG00000125447/ENSG00000155974…	50
147	Decrease	GO:0099111	microtubule-based transport	64/4265	217/20772	0.00104683	0.0475167	0.0428938	ENSG00000104133/ENSG00000104164/ENSG00000067606/ENSG00000129250/ENSG00000186868/ENSG00000157823/ENSG00000170315/ENSG00000122735/ENSG00000143553/ENSG00000196544/ENSG00000173805/ENSG00000166963/ENSG00000103351/ENSG00000204815/ENSG00000126858/ENSG00000007168/ENSG00000109083/ENSG00000135049/ENSG00000109062/ENSG00000277586/ENSG00000141519/ENSG00000167552/ENSG00000106211/ENSG00000185896/ENSG00000072864…	64
148	Decrease	GO:0043535	regulation of blood vessel endothelial cell migration	52/4265	169/20772	0.0010572	0.0475167	0.0428938	ENSG00000284038/ENSG00000210741/ENSG00000284040/ENSG00000199059/ENSG00000126561/ENSG00000196712/ENSG00000166068/ENSG00000128917/ENSG00000283762/ENSG00000284375/ENSG00000283705/ENSG00000119185/ENSG00000267200/ENSG00000267195/ENSG00000185043/ENSG00000208037/ENSG00000077782/ENSG00000154229/ENSG00000108840/ENSG00000034152/ENSG00000176692/ENSG00000073756/ENSG00000283824/ENSG00000173801/ENSG00000173269…	52
149	Decrease	GO:0044839	cell cycle G2/M phase transition	52/4265	169/20772	0.0010572	0.0475167	0.0428938	ENSG00000284375/ENSG00000157456/ENSG00000140534/ENSG00000197299/ENSG00000174672/ENSG00000165304/ENSG00000169375/ENSG00000119541/ENSG00000160551/ENSG00000012048/ENSG00000128989/ENSG00000094804/ENSG00000072609/ENSG00000166140/ENSG00000169857/ENSG00000108465/ENSG00000111653/ENSG00000284112/ENSG00000141510/ENSG00000170836/ENSG00000173559/ENSG00000135090/ENSG00000158402/ENSG00000198668/ENSG00000157212…	52
150	Decrease	GO:2001022	positive regulation of response to DNA damage stimulus	55/4265	181/20772	0.00107041	0.0477851	0.0431361	ENSG00000141682/ENSG00000161970/ENSG00000170430/ENSG00000128908/ENSG00000185787/ENSG00000089280/ENSG00000259802/ENSG00000166068/ENSG00000108654/ENSG00000177374/ENSG00000158941/ENSG00000129245/ENSG00000143799/ENSG00000163312/ENSG00000012048/ENSG00000148411/ENSG00000070193/ENSG00000011258/ENSG00000196367/ENSG00000111653/ENSG00000169139/ENSG00000135829/ENSG00000167674/ENSG00000163159/ENSG00000141499…	55
151	Decrease	GO:0051382	kinetochore assembly	4265-10-01	18/20772	0.00112466	0.0497093	0.0448731	ENSG00000167842/ENSG00000138778/ENSG00000145241/ENSG00000171853/ENSG00000184445/ENSG00000169689/ENSG00000117724/ENSG00000166451/ENSG00000143442/ENSG00000115163	10
152	Decrease	GO:0007163	establishment or maintenance of cell polarity	69/4265	238/20772	0.00113639	0.0497093	0.0448731	ENSG00000140443/ENSG00000116574/ENSG00000066933/ENSG00000073350/ENSG00000067606/ENSG00000112655/ENSG00000131899/ENSG00000132535/ENSG00000104140/ENSG00000174672/ENSG00000007168/ENSG00000178184/ENSG00000126353/ENSG00000099812/ENSG00000114315/ENSG00000070193/ENSG00000109083/ENSG00000018189/ENSG00000115694/ENSG00000169750/ENSG00000109062/ENSG00000136098/ENSG00000196535/ENSG00000164109/ENSG00000001631…	69
153	Decrease	GO:0016574	histone ubiquitination	21/4265	53/20772	0.00114352	0.0497093	0.0448731	ENSG00000166477/ENSG00000178691/ENSG00000277258/ENSG00000124422/ENSG00000141570/ENSG00000012048/ENSG00000087152/ENSG00000167770/ENSG00000103549/ENSG00000153827/ENSG00000051180/ENSG00000134371/ENSG00000158019/ENSG00000166349/ENSG00000108395/ENSG00000115289/ENSG00000121481/ENSG00000119048/ENSG00000177889/ENSG00000111752/ENSG00000104517	21
154	Decrease	GO:0044843	cell cycle G1/S phase transition	84/4265	300/20772	0.00114756	0.0497093	0.0448731	ENSG00000116574/ENSG00000284038/ENSG00000161970/ENSG00000176390/ENSG00000185088/ENSG00000128908/ENSG00000197343/ENSG00000119203/ENSG00000131467/ENSG00000140464/ENSG00000115738/ENSG00000117266/ENSG00000148411/ENSG00000070193/ENSG00000108443/ENSG00000139842/ENSG00000136044/ENSG00000187840/ENSG00000094804/ENSG00000164362/ENSG00000166263/ENSG00000215021/ENSG00000151694/ENSG00000207614/ENSG00000134371…	84
155	Decrease	GO:0008593	regulation of Notch signaling pathway	34/4265	100/20772	0.00115865	0.0497093	0.0448731	ENSG00000166823/ENSG00000101144/ENSG00000073350/ENSG00000198435/ENSG00000131899/ENSG00000128917/ENSG00000137845/ENSG00000119185/ENSG00000267195/ENSG00000184277/ENSG00000128965/ENSG00000157404/ENSG00000168610/ENSG00000114315/ENSG00000070193/ENSG00000168913/ENSG00000168785/ENSG00000167207/ENSG00000250506/ENSG00000112237/ENSG00000138756/ENSG00000198373/ENSG00000199161/ENSG00000133110/ENSG00000142208…	34
156	Decrease	GO:0061912	selective autophagy	34/4265	100/20772	0.00115865	0.0497093	0.0448731	ENSG00000136436/ENSG00000083290/ENSG00000168397/ENSG00000129003/ENSG00000140474/ENSG00000141699/ENSG00000105401/ENSG00000215021/ENSG00000163625/ENSG00000198589/ENSG00000141510/ENSG00000204311/ENSG00000171298/ENSG00000167716/ENSG00000126581/ENSG00000167523/ENSG00000167207/ENSG00000197769/ENSG00000103197/ENSG00000173821/ENSG00000104375/ENSG00000181852/ENSG00000115317/ENSG00000115307/ENSG00000151729…	34

## Sheet: E6.vehicle.vs.p53.Vehicle.genes
TOP 3 DIFFERENTIATION-RELATED GO TERMS_GENES
pattern specification process (97)		regionalization (90)		embryonic organ development (85)
ENSG00000120075	AC012531.2	ENSG00000120075	HOXB5	ENSG00000137868	STRA6
ENSG00000101144	ADGRG1	ENSG00000182742	HOXB4	ENSG00000120075	HOXB5
ENSG00000182742	BARX1	ENSG00000260027	HOXB7	ENSG00000101144	BMP7
ENSG00000260027	BBS4	ENSG00000173917	HOXB2	ENSG00000182742	HOXB4
ENSG00000173917	BBS7	ENSG00000123388	HOXC11	ENSG00000260027	HOXB7
ENSG00000123388	BMP4	ENSG00000198435	NRARP	ENSG00000173917	HOXB2
ENSG00000198435	BMP7	ENSG00000120093	HOXB3	ENSG00000123388	HOXC11
ENSG00000120093	BPTF	ENSG00000108511	HOXB6	ENSG00000120093	HOXB3
ENSG00000108511	BTG2	ENSG00000188095	MESP2	ENSG00000108511	HOXB6
ENSG00000188095	C15orf65	ENSG00000122735	DNAI1	ENSG00000103449	SALL1
ENSG00000114315	C9orf116	ENSG00000114315	HES1	ENSG00000162998	FRZB
ENSG00000122735	CCDC40	ENSG00000188290	HES4	ENSG00000161714	PLCD3
ENSG00000134138	CFAP53	ENSG00000160345	C9orf116	ENSG00000114315	HES1
ENSG00000138083	CHSY1	ENSG00000171956	FOXB1	ENSG00000131759	RARA
ENSG00000180818	CYP26B1	ENSG00000171595	DNAI2	ENSG00000138083	SIX3
ENSG00000166823	DLL4	ENSG00000108773	KAT2A	ENSG00000166823	MESP1
ENSG00000170689	DLX2	ENSG00000175387	SMAD2	ENSG00000090554	FLT3LG
ENSG00000037965	DMRTA2	ENSG00000142700	DMRTA2	ENSG00000170689	HOXB9
ENSG00000185551	DNAI1	ENSG00000158286	RNF207	ENSG00000185551	NR2F2
ENSG00000120094	DNAI2	ENSG00000128710	HOXD10	ENSG00000120094	HOXB1
ENSG00000261652	DVL2	ENSG00000128713	HOXD11	ENSG00000166147	FBN1
ENSG00000073536	EOMES	ENSG00000141510	TP53	ENSG00000120068	HOXB8
ENSG00000179111	FEZF1	ENSG00000171634	BPTF	ENSG00000121068	TBX2
ENSG00000176225	FGF10	ENSG00000131873	CHSY1	ENSG00000172809	RPL38
ENSG00000120068	FOXA1	ENSG00000129514	FOXA1	ENSG00000248329	APELA
ENSG00000145423	FOXB1	ENSG00000166949	SMAD3	ENSG00000137270	GCM1
ENSG00000121068	FOXC2	ENSG00000159388	BTG2	ENSG00000108784	NAGLU
ENSG00000128917	FOXF1	ENSG00000172819	RARG	ENSG00000176692	FOXC2
ENSG00000106689	FOXJ1	ENSG00000157933	SKI	ENSG00000163508	EOMES
ENSG00000176692	GPC3	ENSG00000128652	HOXD3	ENSG00000278311	GGNBP2
ENSG00000163508	HES1	ENSG00000123364	HOXC13	ENSG00000125686	MED1
ENSG00000115596	HES4	ENSG00000164736	SOX17	ENSG00000004975	DVL2
ENSG00000137834	HES6	ENSG00000103241	FOXF1	ENSG00000112655	PTK7
ENSG00000004975	HES7	ENSG00000141519	CCDC40	ENSG00000071909	MYO3B
ENSG00000112559	HOXB1	ENSG00000197757	HOXC6	ENSG00000112559	MDFI
ENSG00000162738	HOXB2	ENSG00000180806	HOXC9	ENSG00000162738	VANGL2
ENSG00000203883	HOXB3	ENSG00000169896	ITGAM	ENSG00000203883	SOX18
ENSG00000277258	HOXB4	ENSG00000179029	TMEM107	ENSG00000277258	PCGF2
ENSG00000162337	HOXB5	ENSG00000147257	GPC3	ENSG00000011143	MKS1
ENSG00000011143	HOXB6	ENSG00000128714	HOXD13	ENSG00000140463	BBS4
ENSG00000138587	HOXB7	ENSG00000198353	HOXC4	ENSG00000112320	SOBP
ENSG00000134438	HOXB8	ENSG00000273046	AC012531.2	ENSG00000077092	RARB
ENSG00000140463	HOXB9	ENSG00000179981	TSHZ1	ENSG00000070193	FGF10
ENSG00000070193	HOXC10	ENSG00000115844	DLX2	ENSG00000129194	SOX15
ENSG00000160602	HOXC11	ENSG00000138686	BBS7	ENSG00000157404	KIT
ENSG00000188290	HOXC13	ENSG00000128602	SMO	ENSG00000169032	MAP2K1
ENSG00000160345	HOXC4	ENSG00000125378	BMP4	ENSG00000141543	EIF4A3
ENSG00000171956	HOXC6	ENSG00000172361	CFAP53	ENSG00000134046	MBD2
ENSG00000171595	HOXC8	ENSG00000158683	PKD1L1	ENSG00000158286	RNF207
ENSG00000108773	HOXC9	ENSG00000124216	SNAI1	ENSG00000128710	HOXD10
ENSG00000142700	HOXD11	ENSG00000154342	WNT3A	ENSG00000141510	TP53
ENSG00000159167	HOXD12	ENSG00000131668	BARX1	ENSG00000171634	BPTF
ENSG00000105419	HOXD13	ENSG00000128610	FEZF1	ENSG00000166831	RBPMS2
ENSG00000123364	HOXD3	ENSG00000144485	HES6	ENSG00000181649	PHLDA2
ENSG00000158286	ITGAM	ENSG00000187147	RNF220	ENSG00000125398	SOX9
ENSG00000170178	KAT2A	ENSG00000225950	NTF4	ENSG00000166949	SMAD3
ENSG00000128713	LHX2	ENSG00000003137	CYP26B1	ENSG00000128652	HOXD3
ENSG00000124216	LRP5	ENSG00000204815	TTC25	ENSG00000196092	PAX5
ENSG00000141510	MDFI	ENSG00000129654	FOXJ1	ENSG00000164736	SOX17
ENSG00000131873	MEIS2	ENSG00000160602	NEK8	ENSG00000178919	FOXE1
ENSG00000171634	MEIS3	ENSG00000163508	EOMES	ENSG00000136158	SPRY2
ENSG00000172819	MESP1	ENSG00000137834	SMAD6	ENSG00000103241	FOXF1
ENSG00000157933	MESP2	ENSG00000176692	FOXC2	ENSG00000115844	DLX2
ENSG00000166949	MKS1	ENSG00000112559	MDFI	ENSG00000141519	CCDC40
ENSG00000159388	MNS1	ENSG00000162738	VANGL2	ENSG00000180806	HOXC9
ENSG00000128652	NEK8	ENSG00000203883	SOX18	ENSG00000174343	CHRNA9
ENSG00000204815	NLE1	ENSG00000277258	PCGF2	ENSG00000198353	HOXC4
ENSG00000205336	NR2F2	ENSG00000162337	LRP5	ENSG00000109062	SLC9A3R1
ENSG00000164736	NRARP	ENSG00000011143	MKS1	ENSG00000179981	TSHZ1
ENSG00000125378	NTF4	ENSG00000138587	MNS1	ENSG00000138686	BBS7
ENSG00000175387	PCGF2	ENSG00000140463	BBS4	ENSG00000100311	PDGFB
ENSG00000172361	PKD1L1	ENSG00000070193	FGF10	ENSG00000128602	SMO
ENSG00000158683	RARG	ENSG00000004975	DVL2	ENSG00000065320	NTN1
ENSG00000103241	RAX	ENSG00000106689	LHX2	ENSG00000125378	BMP4
ENSG00000115844	RNF207	ENSG00000166823	MESP1	ENSG00000175387	SMAD2
ENSG00000141519	RNF220	ENSG00000170689	HOXB9	ENSG00000142208	AKT1
ENSG00000197757	RTTN	ENSG00000037965	HOXC8	ENSG00000166145	SPINT1
ENSG00000144485	SFRP2	ENSG00000180818	HOXC10	ENSG00000184557	SOCS3
ENSG00000180806	SIX3	ENSG00000138083	SIX3	ENSG00000124216	SNAI1
ENSG00000187147	SKI	ENSG00000120094	HOXB1	ENSG00000154342	WNT3A
ENSG00000225950	SMAD2	ENSG00000073536	NLE1	ENSG00000198453	ZNF568
ENSG00000129654	SMAD3	ENSG00000185551	NR2F2	ENSG00000095397	WHRN
ENSG00000198353	SMAD6	ENSG00000261652	C15orf65	ENSG00000172819	RARG
ENSG00000147257	SMO	ENSG00000120068	HOXB8	ENSG00000169242	EFNA1
ENSG00000169896	SNAI1	ENSG00000121068	TBX2	ENSG00000180053	NKX2-6
ENSG00000179029	SOX17	ENSG00000128917	DLL4
ENSG00000128714	SOX18	ENSG00000145423	SFRP2
ENSG00000273046	STC1	ENSG00000179111	HES7
ENSG00000179981	TBX2	ENSG00000176225	RTTN
ENSG00000003137	TMEM107
ENSG00000138686	TP53
ENSG00000128602	TSHZ1
ENSG00000154342	TTC25
ENSG00000131668	VANGL2
ENSG00000128610	WNT3A
ENSG00000129514	WNT6

## Sheet: E6.RA.vs.p53.RA.genes
	regionalization (132 genes)		pattern specification process (141)		embryonic organ development (141)
	ENSG00000182742	HOXB4	ENSG00000182742	HOXB4	ENSG00000101144	BMP7
	ENSG00000166823	MESP1	ENSG00000166823	MESP1	ENSG00000182742	HOXB4
	ENSG00000120075	HOXB5	ENSG00000138083	SIX3	ENSG00000166823	MESP1
	ENSG00000173917	HOXB2	ENSG00000179981	TSHZ1	ENSG00000103351	CLUAP1
	ENSG00000260027	HOXB7	ENSG00000101144	BMP7	ENSG00000172809	RPL38
	ENSG00000198435	NRARP	ENSG00000120075	HOXB5	ENSG00000120075	HOXB5
	ENSG00000120093	HOXB3	ENSG00000173917	HOXB2	ENSG00000173917	HOXB2
	ENSG00000108511	HOXB6	ENSG00000260027	HOXB7	ENSG00000103449	SALL1
	ENSG00000123388	HOXC11	ENSG00000198435	NRARP	ENSG00000260027	HOXB7
	ENSG00000131873	CHSY1	ENSG00000120093	HOXB3	ENSG00000120093	HOXB3
	ENSG00000176225	RTTN	ENSG00000108511	HOXB6	ENSG00000108511	HOXB6
	ENSG00000185551	NR2F2	ENSG00000123388	HOXC11	ENSG00000123388	HOXC11
	ENSG00000128917	DLL4	ENSG00000134438	RAX	ENSG00000185551	NR2F2
	ENSG00000160602	NEK8	ENSG00000131873	CHSY1	ENSG00000125686	MED1
	ENSG00000261652	C15orf65	ENSG00000176225	RTTN	ENSG00000112655	PTK7
	ENSG00000277258	PCGF2	ENSG00000185551	NR2F2	ENSG00000134046	MBD2
	ENSG00000140463	BBS4	ENSG00000134138	MEIS2	ENSG00000129194	SOX15
	ENSG00000122735	DNAI1	ENSG00000128917	DLL4	ENSG00000277258	PCGF2
	ENSG00000004975	DVL2	ENSG00000160602	NEK8	ENSG00000140463	BBS4
	ENSG00000120094	HOXB1	ENSG00000261652	C15orf65	ENSG00000004975	DVL2
	ENSG00000103241	FOXF1	ENSG00000277258	PCGF2	ENSG00000141543	EIF4A3
	ENSG00000128714	HOXD13	ENSG00000140463	BBS4	ENSG00000120094	HOXB1
	ENSG00000141510	TP53	ENSG00000123364	HOXC13	ENSG00000161714	PLCD3
	ENSG00000162782	TDRD5	ENSG00000122735	DNAI1	ENSG00000184557	SOCS3
	ENSG00000164736	SOX17	ENSG00000004975	DVL2	ENSG00000138083	SIX3
	ENSG00000158286	RNF207	ENSG00000120094	HOXB1	ENSG00000179981	TSHZ1
	ENSG00000120068	HOXB8	ENSG00000188095	MESP2	ENSG00000115738	ID2
	ENSG00000179029	TMEM107	ENSG00000073536	NLE1	ENSG00000278311	GGNBP2
	ENSG00000003137	CYP26B1	ENSG00000103351	CLUAP1	ENSG00000137868	STRA6
	ENSG00000115109	EPB41L5	ENSG00000204815	TTC25	ENSG00000166147	FBN1
	ENSG00000173947	PIFO	ENSG00000166949	SMAD3	ENSG00000166949	SMAD3
	ENSG00000175387	SMAD2	ENSG00000180818	HOXC10	ENSG00000169032	MAP2K1
	ENSG00000188095	MESP2	ENSG00000128652	HOXD3	ENSG00000128652	HOXD3
	ENSG00000163508	EOMES	ENSG00000138587	MNS1	ENSG00000157404	KIT
	ENSG00000106689	LHX2	ENSG00000114315	HES1	ENSG00000114315	HES1
	ENSG00000143867	OSR1	ENSG00000170689	HOXB9	ENSG00000170689	HOXB9
	ENSG00000165506	DNAAF2	ENSG00000176692	FOXC2	ENSG00000176692	FOXC2
	ENSG00000197757	HOXC6	ENSG00000163093	BBS5	ENSG00000242866	STRC
	ENSG00000180806	HOXC9	ENSG00000070193	FGF10	ENSG00000163093	BBS5
	ENSG00000090932	DLL3	ENSG00000175387	SMAD2	ENSG00000070193	FGF10
	ENSG00000136099	PCDH8	ENSG00000173947	PIFO	ENSG00000175387	SMAD2
	ENSG00000116035	VAX2	ENSG00000159167	STC1	ENSG00000090554	FLT3LG
	ENSG00000124216	SNAI1	ENSG00000165138	ANKS6	ENSG00000065320	NTN1
	ENSG00000203883	SOX18	ENSG00000083093	PALB2	ENSG00000011143	MKS1
	ENSG00000141646	SMAD4	ENSG00000188290	HES4	ENSG00000138802	SEC24B
	ENSG00000147257	GPC3	ENSG00000011143	MKS1	ENSG00000162738	VANGL2
	ENSG00000166923	GREM1	ENSG00000142700	DMRTA2	ENSG00000171634	BPTF
	ENSG00000011143	MKS1	ENSG00000179111	HES7	ENSG00000198453	ZNF568
	ENSG00000179111	HES7	ENSG00000166596	CFAP52	ENSG00000109062	SLC9A3R1
	ENSG00000138083	SIX3	ENSG00000108773	KAT2A	ENSG00000131759	RARA
	ENSG00000179981	TSHZ1	ENSG00000162738	VANGL2	ENSG00000138686	BBS7
	ENSG00000073536	NLE1	ENSG00000171634	BPTF	ENSG00000156345	CDK20
	ENSG00000103351	CLUAP1	ENSG00000138686	BBS7	ENSG00000248329	APELA
	ENSG00000204815	TTC25	ENSG00000156345	CDK20	ENSG00000141519	CCDC40
	ENSG00000166949	SMAD3	ENSG00000137834	SMAD6	ENSG00000136720	HS6ST1
	ENSG00000180818	HOXC10	ENSG00000141519	CCDC40	ENSG00000141510	TP53
	ENSG00000128652	HOXD3	ENSG00000141510	TP53	ENSG00000164736	SOX17
	ENSG00000138587	MNS1	ENSG00000164736	SOX17	ENSG00000134853	PDGFRA
	ENSG00000114315	HES1	ENSG00000158286	RNF207	ENSG00000158286	RNF207
	ENSG00000170689	HOXB9	ENSG00000128714	HOXD13	ENSG00000105993	DNAJB6
	ENSG00000176692	FOXC2	ENSG00000170178	HOXD12	ENSG00000180228	PRKRA
	ENSG00000163093	BBS5	ENSG00000120068	HOXB8	ENSG00000120068	HOXB8
	ENSG00000070193	FGF10	ENSG00000003137	CYP26B1	ENSG00000125398	SOX9
	ENSG00000188290	HES4	ENSG00000109851	DBX1	ENSG00000108784	NAGLU
	ENSG00000142700	DMRTA2	ENSG00000115109	EPB41L5	ENSG00000077092	RARB
	ENSG00000123364	HOXC13	ENSG00000179029	TMEM107	ENSG00000126870	WDR60
	ENSG00000166596	CFAP52	ENSG00000163508	EOMES	ENSG00000178919	FOXE1
	ENSG00000108773	KAT2A	ENSG00000106689	LHX2	ENSG00000173947	PIFO
	ENSG00000162738	VANGL2	ENSG00000143867	OSR1	ENSG00000180340	FZD2
	ENSG00000171634	BPTF	ENSG00000165506	DNAAF2	ENSG00000083093	PALB2
	ENSG00000138686	BBS7	ENSG00000197757	HOXC6	ENSG00000163508	EOMES
	ENSG00000156345	CDK20	ENSG00000180806	HOXC9	ENSG00000143867	OSR1
	ENSG00000137834	SMAD6	ENSG00000138771	SHROOM3	ENSG00000180806	HOXC9
	ENSG00000082014	SMARCD3	ENSG00000186063	AIDA	ENSG00000122257	RBBP6
	ENSG00000204217	BMPR2	ENSG00000138696	BMPR1B	ENSG00000116035	VAX2
	ENSG00000141519	CCDC40	ENSG00000116035	VAX2	ENSG00000203883	SOX18
	ENSG00000165138	ANKS6	ENSG00000273046	AC012531.2	ENSG00000162878	PKDCC
	ENSG00000083093	PALB2	ENSG00000090932	DLL3	ENSG00000121068	TBX2
	ENSG00000121068	TBX2	ENSG00000163349	HIPK1	ENSG00000128602	SMO
	ENSG00000128602	SMO	ENSG00000070018	LRP6	ENSG00000164920	OSR2
	ENSG00000159388	BTG2	ENSG00000180613	GSX2	ENSG00000104375	STK3
	ENSG00000204852	TCTN1	ENSG00000111087	GLI1	ENSG00000177885	GRB2
	ENSG00000168036	CTNNB1	ENSG00000168487	BMP1	ENSG00000008710	PKD1
	ENSG00000197121	PGAP1	ENSG00000082014	SMARCD3	ENSG00000177084	POLE
	ENSG00000037965	HOXC8	ENSG00000204217	BMPR2	ENSG00000169946	ZFPM2
	ENSG00000184634	MED12	ENSG00000225950	NTF4	ENSG00000168036	CTNNB1
	ENSG00000109851	DBX1	ENSG00000178234	GALNT11	ENSG00000142208	AKT1
	ENSG00000121481	RNF2	ENSG00000203883	SOX18	ENSG00000117597	DIEXF
	ENSG00000187535	IFT140	ENSG00000141646	SMAD4	ENSG00000107736	CDH23
	ENSG00000170577	SIX2	ENSG00000074047	GLI2	ENSG00000115760	BIRC6
	ENSG00000115844	DLX2	ENSG00000160345	C9orf116	ENSG00000184634	MED12
	ENSG00000121989	ACVR2A	ENSG00000115170	ACVR1	ENSG00000187535	IFT140
	ENSG00000134250	NOTCH2	ENSG00000086598	TMED2	ENSG00000084676	NCOA1
	ENSG00000168646	AXIN2	ENSG00000163946	FAM208A	ENSG00000170577	SIX2
	ENSG00000129514	FOXA1	ENSG00000185630	PBX1	ENSG00000180053	NKX2-6
	ENSG00000154342	WNT3A	ENSG00000166923	GREM1	ENSG00000183770	FOXL2
	ENSG00000186063	AIDA	ENSG00000101752	MIB1	ENSG00000115844	DLX2
	ENSG00000103241	FOXF1	ENSG00000099942	CRKL	ENSG00000112320	SOBP
	ENSG00000198353	HOXC4	ENSG00000187147	RNF220	ENSG00000134250	NOTCH2
	ENSG00000273046	AC012531.2	ENSG00000099139	PCSK5	ENSG00000142731	PLK4
	ENSG00000118762	PKD2	ENSG00000078399	HOXA9	ENSG00000169242	EFNA1
	ENSG00000169896	ITGAM	ENSG00000253293	HOXA10	ENSG00000162769	FLVCR1
	ENSG00000138696	BMPR1B	ENSG00000171956	FOXB1	ENSG00000198353	HOXC4
	ENSG00000177508	IRX3	ENSG00000164683	HEY1	ENSG00000163349	HIPK1
	ENSG00000099942	CRKL	ENSG00000128602	SMO	ENSG00000111087	GLI1
	ENSG00000101752	MIB1	ENSG00000159388	BTG2	ENSG00000174343	CHRNA9
	ENSG00000187147	RNF220	ENSG00000140479	PCSK6	ENSG00000143437	ARNT
	ENSG00000099139	PCSK5	ENSG00000177508	IRX3	ENSG00000086598	TMED2
	ENSG00000078399	HOXA9	ENSG00000115266	APC2	ENSG00000125629	INSIG2
	ENSG00000253293	HOXA10	ENSG00000154342	WNT3A	ENSG00000074047	GLI2
	ENSG00000120370	GORAB	ENSG00000136535	TBR1	ENSG00000115170	ACVR1
	ENSG00000164683	HEY1	ENSG00000103241	FOXF1	ENSG00000182040	USH1G
	ENSG00000128710	HOXD10	ENSG00000168036	CTNNB1	ENSG00000121039	RDH10
	ENSG00000140479	PCSK6	ENSG00000162782	TDRD5	ENSG00000143570	SLC39A1
	ENSG00000136535	TBR1	ENSG00000118762	PKD2	ENSG00000185630	PBX1
	ENSG00000122592	HOXA7	ENSG00000136099	PCDH8	ENSG00000101752	MIB1
	ENSG00000163349	HIPK1	ENSG00000169896	ITGAM	ENSG00000136158	SPRY2
	ENSG00000070018	LRP6	ENSG00000122592	HOXA7	ENSG00000165891	E2F7
	ENSG00000111087	GLI1	ENSG00000124216	SNAI1	ENSG00000091536	MYO15A
	ENSG00000225950	NTF4	ENSG00000147257	GPC3	ENSG00000183770	FOXL2
	ENSG00000178234	GALNT11	ENSG00000168646	AXIN2	ENSG00000099139	PCSK5
	ENSG00000251493	FOXD1	ENSG00000128710	HOXD10	ENSG00000078399	HOXA9
	ENSG00000086598	TMED2	ENSG00000204852	TCTN1	ENSG00000164683	HEY1
	ENSG00000180613	GSX2	ENSG00000197121	PGAP1	ENSG00000174989	FBXW8
	ENSG00000168487	BMP1	ENSG00000120370	GORAB	ENSG00000142871	CYR61
	ENSG00000160345	C9orf116	ENSG00000121068	TBX2	ENSG00000139219	COL2A1
	ENSG00000074047	GLI2	ENSG00000037965	HOXC8	ENSG00000128710	HOXD10
	ENSG00000115170	ACVR1	ENSG00000184634	MED12	ENSG00000141873	SLC39A3
	ENSG00000145423	SFRP2	ENSG00000121481	RNF2	ENSG00000154342	WNT3A
	ENSG00000171956	FOXB1	ENSG00000007545	CRAMP1	ENSG00000103241	FOXF1
	ENSG00000128713	HOXD11	ENSG00000187535	IFT140	ENSG00000122592	HOXA7
	ENSG00000185630	PBX1	ENSG00000170577	SIX2	ENSG00000171310	CHST11
	ENSG00000163946	FAM208A	ENSG00000115844	DLX2	ENSG00000113555	PCDH12
			ENSG00000121989	ACVR2A	ENSG00000118762	PKD2
			ENSG00000134250	NOTCH2	ENSG00000120254	MTHFD1L
			ENSG00000129514	FOXA1	ENSG00000143494	VASH2
			ENSG00000198353	HOXC4	ENSG00000160813	PPP1R35
			ENSG00000145423	SFRP2	ENSG00000095397	WHRN
			ENSG00000128713	HOXD11	ENSG00000124216	SNAI1
			ENSG00000251493	FOXD1	ENSG00000168779	SHOX2
			ENSG00000169733	RFNG	ENSG00000137270	GCM1
					ENSG00000165730	STOX1

## Sheet: E6 vs p53_vehicle vs RA
Genes with decreased accessibility in top three differentiation-related GO terms in E6 cells vs p53
Pink: Unique genes
pattern specification process_vehicle (97) vs RA (141)			regionalization_vehicle (90) vs RA (132)			embryonic organ development_vehicle (85) vs RA (141)
Vehicle	RA		Vehicle	RA		Vehicle	RA
AC012531.2	AC012531.2		AC012531.2	AC012531.2			ACVR1
ADGRG1	ACVR1		BARX1	ACVR1		AKT1	AKT1
BARX1	ACVR2A			ACVR2A		APELA	APELA
	AIDA			AIDA			ARNT
	ANKS6			ANKS6		BBS4	BBS4
	APC2			AXIN2			BBS5
	AXIN2		BBS4	BBS4		BBS7	BBS7
BBS4	BBS4		BBS7	BBS5		BMP4	BIRC6
BBS7	BBS5		BMP4	BBS7		BMP7	BMP7
BMP4	BBS7			BMP1		BPTF	BPTF
	BMP1			BMPR1B		CCDC40	CCDC40
BMP7	BMP7			BMPR2			CDH23
	BMPR1B		BPTF	BPTF			CDK20
	BMPR2		BTG2	BTG2		CHRNA9	CHRNA9
BPTF	BPTF		C15orf65	C15orf65			CHST11
BTG2	BTG2		C9orf116	C9orf116			CLUAP1
C15orf65	C15orf65		CCDC40	CCDC40			COL2A1
C9orf116	C9orf116			CDK20			CTNNB1
CCDC40	CCDC40		CFAP53	CFAP52			CYR61
CFAP53	CDK20		CHSY1	CHSY1			DIEXF
	CFAP52			CLUAP1		DLX2	DLX2
CHSY1	CHSY1			CRKL			DNAJB6
	CLUAP1			CTNNB1		DVL2	DVL2
	CRAMP1		CYP26B1	CYP26B1			E2F7
	CRKL			DBX1		EFNA1	EFNA1
	CTNNB1			DLL3		EIF4A3	EIF4A3
CYP26B1	CYP26B1		DLL4	DLL4		EOMES	EOMES
	DBX1		DLX2	DLX2		FBN1	FBN1
	DLL3		DMRTA2	DMRTA2			FBXW8
DLL4	DLL4			DNAAF2		FGF10	FGF10
DLX2	DLX2		DNAI1	DNAI1		FLT3LG	FLT3LG
DMRTA2	DMRTA2		DNAI2	DVL2			FLVCR1
DNAI1	DNAAF2		DVL2	EOMES		FOXC2	FOXC2
DNAI2	DNAI1		EOMES	EPB41L5		FOXE1	FOXE1
DVL2	DVL2		FEZF1	FAM208A		FOXF1	FOXF1
EOMES	EOMES		FGF10	FGF10			FOXL2
FEZF1	EPB41L5		FOXA1	FOXA1			FZD2
	FAM208A		FOXB1	FOXB1		FRZB	GCM1
FGF10	FGF10		FOXC2	FOXC2		GCM1	GGNBP2
FOXA1	FOXA1		FOXF1	FOXF1		GGNBP2	GLI1
FOXB1	FOXB1		FOXJ1	FOXD1			GLI2
FOXC2	FOXC2						GRB2
FOXF1	FOXD1			GALNT11			HES1
FOXJ1	FOXF1			GLI1		HES1	HEY1
	GALNT11			GLI2			HIPK1
	GLI1			GORAB			HOXA7
	GLI2		GPC3	GPC3			HOXA9
	GORAB			GREM1		HOXB1	HOXB1
GPC3	GPC3			GSX2		HOXB2	HOXB2
	GREM1		HES1	HES1		HOXB3	HOXB3
	GSX2		HES4	HES4		HOXB4	HOXB4
HES1	HES1		HES6	HES7		HOXB5	HOXB5
HES4	HES4		HES7	HEY1		HOXB6	HOXB6
HES6	HES7			HIPK1		HOXB7	HOXB7
HES7	HEY1			HOXA10		HOXB8	HOXB8
	HIPK1			HOXA7		HOXB9	HOXB9
	HOXA10			HOXA9		HOXC11	HOXC11
	HOXA7		HOXB1	HOXB1		HOXC4	HOXC4
	HOXA9		HOXB2	HOXB2		HOXC9	HOXC9
HOXB1	HOXB1		HOXB3	HOXB3		HOXD10	HOXD10
HOXB2	HOXB2		HOXB4	HOXB4		HOXD3	HOXD3
HOXB3	HOXB3		HOXB5	HOXB5			HS6ST1
HOXB4	HOXB4		HOXB6	HOXB6			ID2
HOXB5	HOXB5		HOXB7	HOXB7			IFT140
HOXB6	HOXB6		HOXB8	HOXB8			INSIG2
HOXB7	HOXB7		HOXB9	HOXB9		KIT	KIT
HOXB8	HOXB8		HOXC10	HOXC10		MAP2K1	MAP2K1
HOXB9	HOXB9		HOXC11	HOXC11		MBD2	MBD2
HOXC10	HOXC10		HOXC13	HOXC13		MDFI	MED1
HOXC11	HOXC11		HOXC4	HOXC4		MED1	MED12
HOXC13	HOXC13		HOXC6	HOXC6		MESP1	MESP1
HOXC4	HOXC4		HOXC8	HOXC8			MIB1
HOXC6	HOXC6		HOXC9	HOXC9		MKS1	MKS1
HOXC8	HOXC8		HOXD10	HOXD10			MTHFD1L
HOXC9	HOXC9		HOXD11	HOXD11		MYO3B	MYO15A
HOXD11	HOXD10		HOXD13	HOXD13		NAGLU	NAGLU
HOXD12	HOXD11		HOXD3	HOXD3			NCOA1
HOXD13	HOXD12			IFT140		NKX2-6	NKX2-6
HOXD3	HOXD13			IRX3			NOTCH2
ITGAM	HOXD3		ITGAM	ITGAM		NR2F2	NR2F2
KAT2A	IFT140		KAT2A	KAT2A		NTN1	NTN1
LHX2	IRX3		LHX2	LHX2			OSR1
LRP5	ITGAM		LRP5	LRP6			OSR2
MDFI	KAT2A		MDFI	MED12		PAX5	PALB2
MEIS2	LHX2		MESP1	MESP1			PBX1
MEIS3	LRP6		MESP2	MESP2			PCDH12
	MED12			MIB1		PCGF2	PCGF2
	MEIS2		MKS1	MKS1			PCSK5
MESP1	MESP1		MNS1	MNS1			PDGFRA
MESP2	MESP2		NEK8	NEK8			PIFO
MKS1	MIB1		NLE1	NLE1			PKD1
MNS1	MKS1			NOTCH2		PDGFB	PKD2
NEK8	MNS1		NR2F2	NR2F2		PHLDA2	PKDCC
	NEK8		NRARP	NRARP		PLCD3	PLCD3
NLE1	NLE1		NTF4	NTF4			PLK4
	NOTCH2			OSR1			POLE
NR2F2	NR2F2			PALB2			PPP1R35
NRARP	NRARP			PBX1			PRKRA
NTF4	NTF4			PCDH8		PTK7	PTK7
	OSR1		PCGF2	PCGF2		RARA	RARA
	PALB2		PKD1L1	PCSK5		RARB	RARB
	PBX1		RARG	PCSK6		RARG	RBBP6
	PCDH8			PGAP1		RBPMS2	RDH10
PCGF2	PCGF2			PIFO		RNF207	RNF207
PKD1L1	PCSK5			PKD2		RPL38	RPL38
RARG	PCSK6			RNF2		SALL1	SALL1
	PGAP1		RNF207	RNF207			SEC24B
	PIFO		RNF220	RNF220			SHOX2
	PKD2		RTTN	RTTN			SIX2
RAX	RAX		SFRP2	SFRP2		SIX3	SIX3
	RFNG			SIX2		SLC9A3R1	SLC39A1
	RNF2		SIX3	SIX3			SLC39A3
RNF207	RNF207		SKI	SMAD2			SLC9A3R1
RNF220	RNF220		SMAD2	SMAD3		SMAD2	SMAD2
RTTN	RTTN		SMAD3	SMAD4		SMAD3	SMAD3
SFRP2	SFRP2		SMAD6	SMAD6		SMO	SMO
	SHROOM3			SMARCD3		SNAI1	SNAI1
	SIX2		SMO	SMO		SOBP	SOBP
SIX3	SIX3		SNAI1	SNAI1		SOCS3	SOCS3
SKI			SOX17	SOX17		SOX15	SOX15
SMAD2	SMAD2		SOX18	SOX18		SOX17	SOX17
SMAD3	SMAD3			TBR1		SOX18	SOX18
SMAD6	SMAD4		TBX2	TBX2		SOX9	SOX9
	SMAD6			TCTN1		SPINT1	SPRY2
	SMARCD3			TDRD5		SPRY2	STK3
SMO	SMO			TMED2			STOX1
SNAI1	SNAI1		TMEM107	TMEM107		STRA6	STRA6
SOX17	SOX17		TP53	TP53			STRC
SOX18	SOX18		TSHZ1	TSHZ1		TBX2	TBX2
STC1	STC1		TTC25	TTC25			TMED2
	TBR1		VANGL2	VANGL2		TP53	TP53
TBX2	TBX2			VAX2		TSHZ1	TSHZ1
	TCTN1		WNT3A	WNT3A		VANGL2	USH1G
	TDRD5						VANGL2
	TMED2						VASH2
TMEM107	TMEM107						VAX2
TP53	TP53						WDR60
TSHZ1	TSHZ1					WHRN	WHRN
TTC25	TTC25					WNT3A	WNT3A
VANGL2	VANGL2						ZFPM2
	VAX2					ZNF568	ZNF568
WNT3A	WNT3A
WNT6
