# Supplementary material for: Differential chromatin accessibility response to retinoic acid in neuroblastoma with ATRX in-frame-deletions versus ATRX loss-of-function
Source: Neoplasia. 2025 Dec 11;72:101263. doi: 10.1016/j.neo.2025.101263 (PMC12753499; doi:10.1016/j.neo.2025.101263)
Supplement: Supplementary file 4 [file mmc4.xlsx]

## Sheet: SKNMM.RA.vs.SKNMM.Vehicle.volca
	xax	yax	labels	symbol	cols
1	3.85324	31.9128	ENSG00000162496	DHRS3	significant
2	2.34399	29.9588	ENSG00000100628	ASB2	significant
3	2.54475	27.3644	ENSG00000284190	MIR21	significant
4	3.70171	25.0577	ENSG00000138316	ADAMTS14	significant
5	2.39151	23.3562	ENSG00000169991	IFFO2	significant
6	-2.50716	23.3562	ENSG00000109066	TMEM104	significant
7	3.39708	22.3074	ENSG00000163322	ABRAXAS1	significant
8	2.77427	21.1415	ENSG00000177409	SAMD9L	significant
9	2.42494	20.7446	ENSG00000075568	TMEM131	significant
10	-2.69559	20.611	ENSG00000111271	ACAD10	significant
11	3.89095	20.2759	ENSG00000144036	EXOC6B	significant
12	2.55749	19.8558	ENSG00000088826	SMOX	significant
13	2.16408	19.3879	ENSG00000040341	STAU2	significant
14	2.07783	19.3416	ENSG00000117713	ARID1A	significant
15	2.95926	18.7009	ENSG00000271259	NA	significant
16	2.85701	18.2945	ENSG00000162496	DHRS3	significant
17	2.39762	18.2662	ENSG00000139173	TMEM117	significant
18	3.70609	18.0552	ENSG00000144036	EXOC6B	significant
19	3.23768	17.7621	ENSG00000003137	CYP26B1	significant
20	2.66286	17.5552	ENSG00000008118	CAMK1G	significant
21	3.34834	17.2491	ENSG00000138316	ADAMTS14	significant
22	2.8729	17.2491	ENSG00000228742	LINC02577	significant
23	2.31696	17.2491	ENSG00000132623	ANKEF1	significant
24	-2.92681	16.8892	ENSG00000230530	NA	significant
25	2.25669	16.8443	ENSG00000258673	LINC01397	significant
26	2.51835	16.7644	ENSG00000255325	NA	significant
27	2.53589	16.6917	ENSG00000132824	SERINC3	significant
28	1.83335	16.4458	ENSG00000145623	OSMR	significant
29	2.03889	16.4165	ENSG00000256001	LOC107984450	significant
30	3.1548	16.2903	ENSG00000144036	EXOC6B	significant
31	2.57227	16.2548	ENSG00000250556	CCDC34P1	significant
32	-2.61715	16.158	ENSG00000234481	NA	significant
33	2.49828	16.1206	ENSG00000170921	TANC2	significant
34	2.12102	16.0888	ENSG00000103064	SLC7A6	significant
35	2.3521	15.932	ENSG00000095596	CYP26A1	significant
36	2.46183	15.7865	ENSG00000253276	CCDC71L	significant
37	-1.88999	15.742	ENSG00000251243	LOC101060035	significant
38	2.01974	15.7178	ENSG00000122515	ZMIZ2	significant
39	2.5769	15.6384	ENSG00000250307	TUBB8P3	significant
40	3.14905	15.5315	ENSG00000273012	NA	significant
41	2.58836	15.5315	ENSG00000073792	IGF2BP2	significant
42	2.67708	15.2316	ENSG00000204434	NA	significant
43	2.0888	15.0747	ENSG00000275294	NA	significant
44	1.73263	15.0452	ENSG00000143393	PI4KB	significant
45	2.06986	15.0452	ENSG00000048707	VPS13D	significant
46	2.54679	15.031	ENSG00000197442	MAP3K5	significant
47	-2.32081	14.9614	ENSG00000126500	FLRT1	significant
48	2.65305	14.9614	ENSG00000285698	NA	significant
49	2.41689	14.9011	ENSG00000002079	MYH16	significant
50	2.10464	14.8085	ENSG00000250662	NA	significant
51	2.0805	14.7663	ENSG00000225112	NA	significant
52	2.20366	14.7425	ENSG00000259470	KRT8P9	significant
53	-2.39504	14.6019	ENSG00000070182	SPTB	significant
54	2.37443	14.58	ENSG00000184863	RBM33	significant
55	2.42236	14.5278	ENSG00000054392	HHAT	significant
56	2.77705	14.42	ENSG00000011295	TTC19	significant
57	-1.838	14.4191	ENSG00000078549	ADCYAP1R1	significant
58	3.19937	14.4072	ENSG00000144036	EXOC6B	significant
59	2.24545	14.4072	ENSG00000136238	RAC1	significant
60	2.94239	14.3378	ENSG00000253042	LOC124900426	significant
61	2.20214	14.2388	ENSG00000276940	NA	significant
62	2.44607	14.2099	ENSG00000222038	POTEJ	significant
63	1.99298	14.1657	ENSG00000163803	PLB1	significant
64	2.68658	14.1371	ENSG00000234279	NA	significant
65	-1.91242	14.124	ENSG00000171914	TLN2	significant
66	3.24147	14.0718	ENSG00000235885	LOC101927661	significant
67	2.20137	14.0571	ENSG00000128578	STRIP2	significant
68	2.30503	14.0571	ENSG00000164509	IL31RA	significant
69	-2.01373	13.9209	ENSG00000256481	NA	significant
70	1.57772	13.9035	ENSG00000055130	CUL1	significant
71	1.70823	13.8515	ENSG00000035862	TIMP2	significant
72	2.8062	13.8476	ENSG00000168672	LRATD2	significant
73	1.74368	13.7524	ENSG00000101019	UQCC1	significant
74	2.00728	13.72	ENSG00000070882	OSBPL3	significant
75	2.27175	13.6908	ENSG00000163625	WDFY3	significant
76	2.82342	13.6255	ENSG00000113391	FAM172A	significant
77	2.26304	13.5997	ENSG00000229359	PIN1P1	significant
78	2.79727	13.5927	ENSG00000204876	LOC389602	significant
79	2.10069	13.5842	ENSG00000136143	SUCLA2	significant
80	2.5762	13.4343	ENSG00000135912	TTLL4	significant
81	2.02581	13.3825	ENSG00000100055	CYTH4	significant
82	2.38415	13.3825	ENSG00000120254	MTHFD1L	significant
83	2.12781	13.3671	ENSG00000234859	LOC100505782	significant
84	2.1175	13.3524	ENSG00000140798	ABCC12	significant
85	2.31239	13.3283	ENSG00000232556	PRCPP1	significant
86	2.21024	13.3279	ENSG00000281501	NA	significant
87	2.2088	13.2205	ENSG00000271874	NA	significant
88	2.36455	13.2205	ENSG00000197971	MBP	significant
89	2.40308	13.1938	ENSG00000004866	ST7	significant
90	2.18386	13.1672	ENSG00000226130	NA	significant
91	2.26218	13.1672	ENSG00000184903	IMMP2L	significant
92	2.06115	13.1672	ENSG00000012124	CD22	significant
93	2.07425	13.1583	ENSG00000250997	NA	significant
94	2.55882	13.1566	ENSG00000071205	ARHGAP10	significant
95	2.39574	13.0915	ENSG00000112245	PTP4A1	significant
96	2.9184	13.027	ENSG00000116132	PRRX1	significant
97	1.67648	13.0245	ENSG00000205683	DPF3	significant
98	-1.81815	12.9901	ENSG00000212658	KRTAP29-1	significant
99	2.16666	12.9468	ENSG00000140526	ABHD2	significant
100	2.59039	12.9371	ENSG00000100813	ACIN1	significant
101	2.29284	12.9371	ENSG00000164675	IQUB	significant
102	-2.32876	12.9321	ENSG00000264750	NA	significant
103	-2.0947	12.9311	ENSG00000106003	LFNG	significant
104	1.99911	12.9311	ENSG00000271874	NA	significant
105	2.24305	12.8996	ENSG00000114861	FOXP1	significant
106	1.85214	12.8879	ENSG00000263363	MIR5702	significant
107	1.97493	12.8588	ENSG00000052126	PLEKHA5	significant
108	1.64695	12.8196	ENSG00000175699	CCDC197	significant
109	2.4876	12.7823	ENSG00000074966	TXK	significant
110	2.47681	12.7796	ENSG00000279942	NA	significant
111	2.4094	12.7702	ENSG00000255872	NA	significant
112	-2.29161	12.7433	ENSG00000174332	GLIS1	significant
113	1.96829	12.7309	ENSG00000254708	NA	significant
114	-2.24042	12.702	ENSG00000115353	TACR1	significant
115	2.21944	12.6807	ENSG00000135318	NT5E	significant
116	1.91653	12.6807	ENSG00000155530	LRGUK	significant
117	1.47327	12.6346	ENSG00000258673	LINC01397	significant
118	3.08913	12.5803	ENSG00000234707	SEC61G-DT	significant
119	2.20329	12.5379	ENSG00000124171	PARD6B	significant
120	2.611	12.5102	ENSG00000100346	CACNA1I	significant
121	1.92289	12.4784	ENSG00000140526	ABHD2	significant
122	2.20474	12.4768	ENSG00000234707	SEC61G-DT	significant
123	-2.65848	12.4766	ENSG00000234175	NA	significant
124	2.46314	12.4695	ENSG00000228277	NA	significant
125	1.84147	12.4639	ENSG00000197321	SVIL	significant
126	1.92525	12.4586	ENSG00000132950	ZMYM5	significant
127	2.92366	12.4586	ENSG00000226990	NA	significant
128	2.47577	12.4529	ENSG00000235548	NA	significant
129	2.39764	12.4489	ENSG00000183853	KIRREL1	significant
130	-2.08664	12.4273	ENSG00000127083	OMD	significant
131	2.22598	12.4221	ENSG00000161040	FBXL13	significant
132	2.02042	12.4221	ENSG00000259579	NA	significant
133	2.30575	12.4	ENSG00000215018	COL28A1	significant
134	2.13077	12.3519	ENSG00000067177	PHKA1	significant
135	2.09559	12.3281	ENSG00000242768	RPL31P25	significant
136	-2.0245	12.3163	ENSG00000280310	NA	significant
137	2.16225	12.2496	ENSG00000214176	NA	significant
138	1.97301	12.2418	ENSG00000038382	TRIO	significant
139	1.88153	12.2235	ENSG00000106633	GCK	significant
140	2.43622	12.2235	ENSG00000267558	NA	significant
141	2.63613	12.1856	ENSG00000236559	NA	significant
142	2.22865	12.1438	ENSG00000231028	AHI1-DT	significant
143	2.40765	12.1436	ENSG00000053524	MCF2L2	significant
144	1.88647	12.103	ENSG00000253930	NA	significant
145	2.17603	12.103	ENSG00000138814	PPP3CA	significant
146	1.95956	12.1007	ENSG00000014138	POLA2	significant
147	1.75342	12.0862	ENSG00000200224	RNU6-626P	significant
148	2.38064	12.0755	ENSG00000069869	NEDD4	significant
149	2.48278	12.0727	ENSG00000115944	COX7A2L	significant
150	1.64706	12.0452	ENSG00000200783	NA	significant
151	-2.07806	12.0324	ENSG00000226917	LINC01276	significant
152	-2.03345	12.0197	ENSG00000040933	INPP4A	significant
153	2.2447	11.9981	ENSG00000134504	KCTD1	significant
154	-1.87039	11.9882	ENSG00000198286	CARD11	significant
155	2.69921	11.9533	ENSG00000075391	RASAL2	significant
156	-1.62922	11.914	ENSG00000184640	SEPTIN9	significant
157	-1.90368	11.906	ENSG00000230035	NA	significant
158	1.46724	11.8896	ENSG00000182521	TBPL2	significant
159	1.99525	11.8494	ENSG00000006652	IFRD1	significant
160	2.30655	11.8467	ENSG00000145979	TBC1D7	significant
161	1.89774	11.8318	ENSG00000131435	PDLIM4	significant
162	-2.14723	11.8193	ENSG00000258573	RNASE11-AS1	significant
163	1.73205	11.8088	ENSG00000112139	MDGA1	significant
164	1.89815	11.8088	ENSG00000267524	RPSAP57	significant
165	1.69326	11.8088	ENSG00000224818	NA	significant
166	-2.38184	11.8088	ENSG00000164300	SERINC5	significant
167	-1.7919	11.7666	ENSG00000188897	LOC400499	significant
168	1.84978	11.7526	ENSG00000131148	EMC8	significant
169	2.34608	11.7519	ENSG00000019186	CYP24A1	significant
170	-2.1489	11.7436	ENSG00000131043	AAR2	significant
171	1.81771	11.7398	ENSG00000042062	RIPOR3	significant
172	1.81565	11.7374	ENSG00000138316	ADAMTS14	significant
173	1.69096	11.7328	ENSG00000239823	NA	significant
174	2.01418	11.7299	ENSG00000169991	IFFO2	significant
175	1.57028	11.7299	ENSG00000246640	PICART1	significant
176	2.03809	11.7248	ENSG00000114423	CBLB	significant
177	1.77023	11.6883	ENSG00000131370	SH3BP5	significant
178	2.36946	11.6805	ENSG00000201088	NA	significant
179	2.52411	11.6711	ENSG00000227702	NA	significant
180	2.87218	11.667	ENSG00000169306	IL1RAPL1	significant
181	1.94052	11.6631	ENSG00000163565	IFI16	significant
182	2.22201	11.6371	ENSG00000067955	CBFB	significant
183	2.27357	11.6371	ENSG00000280025	NA	significant
184	2.34453	11.627	ENSG00000205318	GCNT2P1	significant
185	-1.82823	11.5802	ENSG00000283365	NA	significant
186	2.36877	11.5664	ENSG00000237999	ACTG1P19	significant
187	2.19846	11.5548	ENSG00000261489	NA	significant
188	2.05641	11.5411	ENSG00000126016	AMOT	significant
189	1.84974	11.5406	ENSG00000009830	POMT2	significant
190	-1.99841	11.5357	ENSG00000231244	PSMC1P3	significant
191	2.06286	11.5304	ENSG00000224746	NA	significant
192	-1.78814	11.5245	ENSG00000049540	ELN	significant
193	2.34246	11.5215	ENSG00000255275	NA	significant
194	-1.70723	11.5215	ENSG00000181291	TMEM132E	significant
195	-2.27943	11.5111	ENSG00000196562	SULF2	significant
196	-2.08144	11.4886	ENSG00000128266	GNAZ	significant
197	1.88818	11.4628	ENSG00000175697	GPR156	significant
198	2.12318	11.4523	ENSG00000226383	LINC01876	significant
199	2.5007	11.4154	ENSG00000087263	OGFOD1	significant
200	2.08717	11.4087	ENSG00000196428	TSC22D2	significant
201	1.66472	11.4087	ENSG00000223653	NA	significant
202	2.24211	11.3948	ENSG00000264274	MIR4799	significant
203	2.43791	11.3946	ENSG00000138801	PAPSS1	significant
204	2.28363	11.3754	ENSG00000155897	ADCY8	significant
205	-1.9632	11.3651	ENSG00000196405	EVL	significant
206	1.93164	11.3592	ENSG00000221264	MIR1284	significant
207	-2.45772	11.3523	ENSG00000174332	GLIS1	significant
208	2.04715	11.3186	ENSG00000275386	NA	significant
209	1.82052	11.3018	ENSG00000152422	XRCC4	significant
210	2.58584	11.2639	ENSG00000230013	CT70	significant
211	-1.69149	11.2523	ENSG00000181291	TMEM132E	significant
212	-2.19321	11.2488	ENSG00000059377	TBXAS1	significant
213	2.06888	11.2415	ENSG00000157483	MYO1E	significant
214	2.74488	11.2351	ENSG00000178636	NA	significant
215	-2.31205	11.2259	ENSG00000172456	FGGY	significant
216	1.55977	11.1922	ENSG00000147573	TRIM55	significant
217	-2.04767	11.1903	ENSG00000164300	SERINC5	significant
218	2.36198	11.1649	ENSG00000172399	MYOZ2	significant
219	2.1294	11.1553	ENSG00000273259	NA	significant
220	-2.32395	11.1532	ENSG00000249722	NA	significant
221	2.17537	11.137	ENSG00000133739	LRRCC1	significant
222	2.55629	11.1328	ENSG00000229563	LINC01204	significant
223	2.30823	11.1209	ENSG00000137674	MMP20	significant
224	2.06708	11.1209	ENSG00000237063	NA	significant
225	2.33928	11.1078	ENSG00000170917	NUDT6	significant
226	1.9239	11.0929	ENSG00000100558	PLEK2	significant
227	1.93039	11.085	ENSG00000006453	BAIAP2L1	significant
228	1.90215	11.085	ENSG00000242147	LINC02677	significant
229	1.67847	11.0796	ENSG00000159685	CHCHD6	significant
230	2.03644	11.0796	ENSG00000124788	ATXN1	significant
231	2.08796	11.0796	ENSG00000185565	LSAMP	significant
232	-2.09045	11.0796	ENSG00000235009	LINC01883	significant
233	2.39497	11.0765	ENSG00000277901	NA	significant
234	2.36867	11.0742	ENSG00000177398	UMODL1	significant
235	2.25	11.0678	ENSG00000230649	LOC105375523	significant
236	-2.18139	11.0327	ENSG00000132294	EFR3A	significant
237	1.95369	11.0167	ENSG00000233096	NA	significant
238	2.4593	11.0167	ENSG00000237422	LINC02937	significant
239	-1.97477	10.996	ENSG00000257771	LINC02395	significant
240	1.81868	10.996	ENSG00000042832	TG	significant
241	2.06301	10.995	ENSG00000243574	LOC105375484	significant
242	1.70626	10.9872	ENSG00000277149	TYW1B	significant
243	2.10561	10.9866	ENSG00000249764	NA	significant
244	2.253	10.9776	ENSG00000183514	NA	significant
245	1.95319	10.9716	ENSG00000229201	NA	significant
246	2.13882	10.9692	ENSG00000136237	RAPGEF5	significant
247	-1.87514	10.9574	ENSG00000226063	NA	significant
248	1.65026	10.9482	ENSG00000226970	NA	significant
249	2.09219	10.9431	ENSG00000168676	KCTD19	significant
250	2.24711	10.9413	ENSG00000151693	ASAP2	significant
251	-1.85214	10.926	ENSG00000198125	MB	significant
252	2.06598	10.9198	ENSG00000166086	JAM3	significant
253	2.32795	10.9092	ENSG00000176124	DLEU1	significant
254	1.76086	10.8584	ENSG00000237992	LINC01808	significant
255	2.01036	10.8584	ENSG00000243335	KCTD7	significant
256	2.29297	10.8584	ENSG00000224316	GTF2IP5	significant
257	-2.17818	10.8278	ENSG00000101407	TTI1	significant
258	2.15773	10.8176	ENSG00000225112	NA	significant
259	2.02591	10.8168	ENSG00000143473	KCNH1	significant
260	1.50954	10.8168	ENSG00000151067	CACNA1C	significant
261	-1.66439	10.8119	ENSG00000010278	CD9	significant
262	2.1408	10.8111	ENSG00000231210	NA	significant
263	2.55023	10.8033	ENSG00000124151	NCOA3	significant
264	1.73185	10.8033	ENSG00000134686	PHC2	significant
265	2.13181	10.8009	ENSG00000171867	PRNP	significant
266	2.20911	10.7955	ENSG00000228714	NA	significant
267	2.12925	10.7849	ENSG00000141664	ZCCHC2	significant
268	-2.11122	10.7849	ENSG00000221866	PLXNA4	significant
269	1.82571	10.7837	ENSG00000254057	NA	significant
270	2.20477	10.7761	ENSG00000252955	RNU4ATAC9P	significant
271	2.14472	10.7761	ENSG00000108175	ZMIZ1	significant
272	-2.16275	10.767	ENSG00000214548	MEG3	significant
273	-1.63907	10.7667	ENSG00000188883	KLRG2	significant
274	2.29246	10.7667	ENSG00000258137	GPR84-AS1	significant
275	1.72273	10.7606	ENSG00000244063	NA	significant
276	1.8322	10.7586	ENSG00000150967	ABCB9	significant
277	-1.85513	10.7586	ENSG00000222761	RNU6-684P	significant
278	1.89619	10.7524	ENSG00000274879	NA	significant
279	2.04145	10.7176	ENSG00000285584	NA	significant
280	1.96687	10.7044	ENSG00000071127	WDR1	significant
281	2.42115	10.6916	ENSG00000234193	NA	significant
282	2.2204	10.6916	ENSG00000235609	NA	significant
283	1.79072	10.6916	ENSG00000269927	NA	significant
284	2.19796	10.6845	ENSG00000224609	HSD52	significant
285	2.80432	10.6648	ENSG00000248891	LOC105379196	significant
286	1.8955	10.6648	ENSG00000108175	ZMIZ1	significant
287	2.02008	10.6632	ENSG00000091428	RAPGEF4	significant
288	2.7307	10.6632	ENSG00000123297	TSFM	significant
289	2.60958	10.6432	ENSG00000260945	NA	significant
290	-2.00822	10.6335	ENSG00000166387	PPFIBP2	significant
291	-1.79602	10.63	ENSG00000112139	MDGA1	significant
292	2.27356	10.63	ENSG00000251942	LOC124900528	significant
293	2.09278	10.6229	ENSG00000259602	NA	significant
294	-2.17498	10.6174	ENSG00000232800	SLC7A15P	significant
295	1.70582	10.6169	ENSG00000144451	SPAG16	significant
296	2.35503	10.6111	ENSG00000119655	NPC2	significant
297	1.98936	10.5997	ENSG00000224187	NA	significant
298	-1.75688	10.5992	ENSG00000102935	ZNF423	significant
299	-1.62453	10.5847	ENSG00000261393	NA	significant
300	2.41661	10.5765	ENSG00000148935	GAS2	significant
301	2.24207	10.5765	ENSG00000225605	NA	significant
302	1.7217	10.5565	ENSG00000178965	ERICH3	significant
303	2.38293	10.5523	ENSG00000122584	NXPH1	significant
304	2.08905	10.5517	ENSG00000198756	COLGALT2	significant
305	1.90941	10.5363	ENSG00000260911	NA	significant
306	2.09909	10.5361	ENSG00000227028	SLC8A1-AS1	significant
307	-2.04573	10.5361	ENSG00000186350	RXRA	significant
308	2.15139	10.5258	ENSG00000124574	ABCC10	significant
309	2.14408	10.5102	ENSG00000233221	NA	significant
310	1.80509	10.4843	ENSG00000235797	NA	significant
311	2.18525	10.4745	ENSG00000207317	NA	significant
312	-2.37626	10.4393	ENSG00000135678	CPM	significant
313	2.38779	10.4309	ENSG00000203280	KIAA1671-AS1	significant
314	-2.11333	10.4309	ENSG00000161381	PLXDC1	significant
315	1.92896	10.4217	ENSG00000237975	FLG-AS1	significant
316	2.29421	10.4081	ENSG00000252069	NA	significant
317	2.05498	10.4081	ENSG00000164815	ORC5	significant
318	2.42042	10.4064	ENSG00000078269	SYNJ2	significant
319	1.88067	10.4064	ENSG00000213699	SLC35F6	significant
320	1.72478	10.4022	ENSG00000101294	HM13	significant
321	1.91172	10.3994	ENSG00000065548	ZC3H15	significant
322	1.80306	10.3927	ENSG00000173210	ABLIM3	significant
323	2.8559	10.3885	ENSG00000136143	SUCLA2	significant
324	1.77935	10.3831	ENSG00000220785	NA	significant
325	-1.61127	10.3775	ENSG00000121764	HCRTR1	significant
326	1.85114	10.3719	ENSG00000248132	LINC02101	significant
327	-1.66601	10.364	ENSG00000273366	NA	significant
328	1.97315	10.3543	ENSG00000199862	NA	significant
329	2.21006	10.3415	ENSG00000061676	NCKAP1	significant
330	-1.6707	10.3313	ENSG00000063761	ADCK1	significant
331	2.29756	10.3313	ENSG00000115648	MLPH	significant
332	-2.29265	10.3186	ENSG00000132394	EEFSEC	significant
333	1.97475	10.294	ENSG00000251170	NA	significant
334	1.44701	10.2911	ENSG00000006453	BAIAP2L1	significant
335	1.79498	10.2806	ENSG00000212549	RNA5SP354	significant
336	2.03342	10.2689	ENSG00000198612	COPS8	significant
337	2.38115	10.2632	ENSG00000273540	AGBL1	significant
338	1.87109	10.2598	ENSG00000229528	NA	significant
339	2.41394	10.2575	ENSG00000130338	TULP4	significant
340	1.89336	10.2448	ENSG00000244376	RN7SL636P	significant
341	1.98445	10.2443	ENSG00000260574	NA	significant
342	1.73759	10.2408	ENSG00000264425	MIR4653	significant
343	-1.81686	10.2408	ENSG00000107957	SH3PXD2A	significant
344	2.04611	10.2381	ENSG00000206970	RNU6-474P	significant
345	1.90032	10.2381	ENSG00000136861	CDK5RAP2	significant
346	1.46636	10.2381	ENSG00000205334	LINC01460	significant
347	2.25057	10.23	ENSG00000252823	RNU6-148P	significant
348	2.16936	10.2271	ENSG00000144036	EXOC6B	significant
349	1.75314	10.2271	ENSG00000237463	LRRC52-AS1	significant
350	1.79331	10.2083	ENSG00000228714	NA	significant
351	-2.04135	10.1861	ENSG00000186350	RXRA	significant
352	1.71084	10.1797	ENSG00000175556	LONRF3	significant
353	1.99389	10.1781	ENSG00000279505	NA	significant
354	2.21278	10.1709	ENSG00000260679	NA	significant
355	1.88796	10.1669	ENSG00000166016	ABTB2	significant
356	2.14635	10.1624	ENSG00000148481	MINDY3	significant
357	2.08939	10.1573	ENSG00000019505	SYT13	significant
358	2.38318	10.1521	ENSG00000051620	HEBP2	significant
359	2.29707	10.1511	ENSG00000155115	GTF3C6	significant
360	2.11646	10.1485	ENSG00000133216	EPHB2	significant
361	1.90731	10.1475	ENSG00000117899	MESD	significant
362	2.19936	10.147	ENSG00000280381	NA	significant
363	2.00949	10.1435	ENSG00000115828	QPCT	significant
364	2.53505	10.1396	ENSG00000113140	SPARC	significant
365	1.89151	10.1395	ENSG00000265584	MIR3978	significant
366	2.35725	10.1374	ENSG00000241479	MECOM-AS1	significant
367	1.5502	10.1115	ENSG00000228917	NA	significant
368	2.21209	10.1092	ENSG00000226823	NA	significant
369	2.06408	10.0975	ENSG00000127124	HIVEP3	significant
370	1.84219	10.055	ENSG00000184389	A3GALT2	significant
371	2.29254	10.0499	ENSG00000260188	NA	significant
372	-1.74639	10.032	ENSG00000250328	MGC32805	significant
373	1.77173	10.0289	ENSG00000115306	SPTBN1	significant
374	1.79333	10.0262	ENSG00000091428	RAPGEF4	significant
375	2.22789	10.0262	ENSG00000148734	NPFFR1	significant
376	-1.8644	10.0239	ENSG00000137200	CMTR1	significant
377	2.15076	10.0175	ENSG00000231221	LINC01593	significant
378	1.91232	10.0143	ENSG00000138834	MAPK8IP3	significant
379	2.24753	10.0143	ENSG00000238290	NA	significant
380	2.25925	10.0143	ENSG00000134371	CDC73	significant
381	1.89799	10.0132	ENSG00000204291	COL15A1	significant
382	1.35596	10.0097	ENSG00000265107	GJA5	significant
383	-1.68923	10.0097	ENSG00000251243	LOC101060035	significant
384	-1.89963	9.99483	ENSG00000169994	MYO7B	significant
385	2.036	9.99459	ENSG00000120708	TGFBI	significant
386	2.34611	9.98829	ENSG00000183840	GPR39	significant
387	2.59536	9.97182	ENSG00000154310	TNIK	significant
388	2.06551	9.95805	ENSG00000090975	PITPNM2	significant
389	1.38059	9.95727	ENSG00000177311	ZBTB38	significant
390	1.64309	9.94916	ENSG00000183876	ARSI	significant
391	2.26592	9.94573	ENSG00000151491	EPS8	significant
392	2.01373	9.93761	ENSG00000164122	ASB5	significant
393	1.88595	9.93529	ENSG00000204592	HLA-E	significant
394	-1.99413	9.9334	ENSG00000184489	PTP4A3	significant
395	2.55579	9.9168	ENSG00000144036	EXOC6B	significant
396	2.42159	9.90355	ENSG00000135315	CEP162	significant
397	2.13936	9.88676	ENSG00000126775	ATG14	significant
398	2.47313	9.87925	ENSG00000101307	SIRPB1	significant
399	1.92793	9.87435	ENSG00000165312	OTUD1	significant
400	1.7373	9.87425	ENSG00000224000	NA	significant
401	1.74373	9.8617	ENSG00000108984	MAP2K6	significant
402	-2.16344	9.84682	ENSG00000159307	SCUBE1	significant
403	1.64422	9.8443	ENSG00000233725	NRAD1	significant
404	-2.2428	9.83622	ENSG00000258779	LINC01568	significant
405	-1.3805	9.82931	ENSG00000266074	BAHCC1	significant
406	1.84503	9.82573	ENSG00000285106	NA	significant
407	1.53687	9.81925	ENSG00000237819	CDK6-AS1	significant
408	-1.83131	9.80972	ENSG00000130940	CASZ1	significant
409	2.49151	9.80893	ENSG00000019186	CYP24A1	significant
410	2.28712	9.80007	ENSG00000217746	NA	significant
411	2.56157	9.79918	ENSG00000201547	NA	significant
412	2.19719	9.79551	ENSG00000226640	NA	significant
413	1.79915	9.7926	ENSG00000130638	ATXN10	significant
414	2.15368	9.78533	ENSG00000234279	NA	significant
415	-1.92569	9.77265	ENSG00000123453	SARDH	significant
416	-1.61189	9.76949	ENSG00000165025	SYK	significant
417	2.13985	9.76846	ENSG00000253619	NA	significant
418	1.85004	9.76052	ENSG00000162909	CAPN2	significant
419	-1.95217	9.7525	ENSG00000249073	WSPAR	significant
420	1.92089	9.75131	ENSG00000100065	CARD10	significant
421	1.78228	9.75131	ENSG00000239829	KRT8P25	significant
422	1.50009	9.75131	ENSG00000145247	OCIAD2	significant
423	2.13071	9.75131	ENSG00000101363	MANBAL	significant
424	2.56751	9.74988	ENSG00000137871	ZNF280D	significant
425	1.75878	9.73625	ENSG00000135905	DOCK10	significant
426	-1.74034	9.7327	ENSG00000135407	AVIL	significant
427	2.20335	9.73153	ENSG00000023287	RB1CC1	significant
428	1.38483	9.72549	ENSG00000274414	NA	significant
429	-1.96466	9.71046	ENSG00000101349	PAK5	significant
430	2.26265	9.70758	ENSG00000256339	NA	significant
431	2.41665	9.70632	ENSG00000260586	NA	significant
432	1.8557	9.70351	ENSG00000006534	ALDH3B1	significant
433	1.70202	9.69549	ENSG00000223669	NA	significant
434	2.11729	9.6941	ENSG00000156299	TIAM1	significant
435	2.44087	9.68746	ENSG00000260965	RPL23AP91	significant
436	1.90825	9.68746	ENSG00000240520	NA	significant
437	2.13298	9.66894	ENSG00000144724	PTPRG	significant
438	1.90667	9.66894	ENSG00000254002	NA	significant
439	-2.00781	9.66412	ENSG00000229530	NA	significant
440	-1.75079	9.66412	ENSG00000165914	TTC7B	significant
441	-1.47675	9.66123	ENSG00000177807	KCNJ10	significant
442	-1.85939	9.65845	ENSG00000197859	ADAMTSL2	significant
443	2.16408	9.64741	ENSG00000161638	ITGA5	significant
444	1.80886	9.64154	ENSG00000171877	FRMD5	significant
445	2.47013	9.63108	ENSG00000258910	NA	significant
446	1.39082	9.63108	ENSG00000003137	CYP26B1	significant
447	1.82427	9.62801	ENSG00000183696	UPP1	significant
448	2.34145	9.62752	ENSG00000238282	NA	significant
449	1.84605	9.62365	ENSG00000168214	RBPJ	significant
450	1.51412	9.61628	ENSG00000233287	RPL27P11	significant
451	2.12554	9.61419	ENSG00000250697	NA	significant
452	1.71193	9.6079	ENSG00000224649	NA	significant
453	2.0671	9.60122	ENSG00000263935	TOMM20P3	significant
454	2.28587	9.60115	ENSG00000249967	NA	significant
455	2.09951	9.59544	ENSG00000143393	PI4KB	significant
456	1.76328	9.59544	ENSG00000247372	NA	significant
457	2.36955	9.59441	ENSG00000189099	PRSS48	significant
458	-1.58535	9.5751	ENSG00000234805	NA	significant
459	2.00083	9.56976	ENSG00000139173	TMEM117	significant
460	1.78368	9.56887	ENSG00000236035	NA	significant
461	1.5717	9.5686	ENSG00000138166	DUSP5	significant
462	1.66686	9.56417	ENSG00000185565	LSAMP	significant
463	1.92913	9.55542	ENSG00000120318	ARAP3	significant
464	2.22897	9.55542	ENSG00000223951	NA	significant
465	2.29262	9.55262	ENSG00000100815	TRIP11	significant
466	1.81112	9.54396	ENSG00000175104	TRAF6	significant
467	1.96902	9.53328	ENSG00000144063	MALL	significant
468	2.10203	9.53242	ENSG00000196083	IL1RAP	significant
469	1.61836	9.52923	ENSG00000114841	DNAH1	significant
470	1.91413	9.51852	ENSG00000283445	NA	significant
471	-1.63828	9.51833	ENSG00000224963	NA	significant
472	1.65027	9.51125	ENSG00000256843	NA	significant
473	2.12219	9.50949	ENSG00000236559	NA	significant
474	1.82868	9.50841	ENSG00000082781	ITGB5	significant
475	-1.7961	9.50711	ENSG00000225028	NA	significant
476	-1.68707	9.50491	ENSG00000001617	SEMA3F	significant
477	2.12109	9.50263	ENSG00000133083	DCLK1	significant
478	1.60321	9.49692	ENSG00000254708	NA	significant
479	-1.59188	9.49576	ENSG00000087266	SH3BP2	significant
480	1.73672	9.49466	ENSG00000265813	RN7SL300P	significant
481	-1.79023	9.49258	ENSG00000284653	NA	significant
482	1.73346	9.48951	ENSG00000283627	LOC124903356	significant
483	-1.62702	9.47811	ENSG00000253886	LOC100128833	significant
484	1.62576	9.47578	ENSG00000136448	NMT1	significant
485	2.44991	9.47463	ENSG00000228399	RPS20P6	significant
486	2.43831	9.46626	ENSG00000187391	MAGI2	significant
487	-1.20639	9.46527	ENSG00000242670	RPL22P13	significant
488	2.14708	9.46527	ENSG00000252162	RNU6-830P	significant
489	2.07566	9.45762	ENSG00000229105	ASTN2-AS1	significant
490	2.03578	9.45506	ENSG00000136068	FLNB	significant
491	-1.77416	9.45367	ENSG00000137878	GCOM1	significant
492	1.82089	9.45057	ENSG00000265376	MIR466	significant
493	2.21855	9.43263	ENSG00000144061	NPHP1	significant
494	2.47944	9.4323	ENSG00000170745	KCNS3	significant
495	2.26235	9.42022	ENSG00000264116	NA	significant
496	1.71641	9.41642	ENSG00000166948	TGM6	significant
497	-1.64686	9.4149	ENSG00000258717	NA	significant
498	1.95427	9.41456	ENSG00000224746	NA	significant
499	1.64357	9.41231	ENSG00000127603	MACF1	significant
500	2.23416	9.41035	ENSG00000275978	NA	significant
501	2.27927	9.38748	ENSG00000092140	G2E3	significant
502	2.07518	9.38537	ENSG00000243797	NA	significant
503	-1.94108	9.37129	ENSG00000228723	SRGAP3-AS2	significant
504	1.81547	9.36975	ENSG00000091129	NRCAM	significant
505	2.24116	9.36716	ENSG00000188676	IDO2	significant
506	1.78756	9.36638	ENSG00000233971	NA	significant
507	1.61248	9.35902	ENSG00000134070	IRAK2	significant
508	1.88275	9.34749	ENSG00000280303	NA	significant
509	-2.01232	9.34188	ENSG00000162849	KIF26B	significant
510	2.32733	9.33532	ENSG00000224853	LINC00393	significant
511	-1.33894	9.33518	ENSG00000122507	BBS9	significant
512	2.87369	9.33518	ENSG00000144036	EXOC6B	significant
513	-1.75223	9.32906	ENSG00000144560	VGLL4	significant
514	2.54172	9.32218	ENSG00000135298	ADGRB3	significant
515	-1.80205	9.31475	ENSG00000109680	TBC1D19	significant
516	-1.99518	9.30605	ENSG00000269113	TRABD2B	significant
517	2.02109	9.30443	ENSG00000074966	TXK	significant
518	1.92585	9.30443	ENSG00000100346	CACNA1I	significant
519	2.25284	9.29576	ENSG00000212802	RPL15P3	significant
520	1.74528	9.28766	ENSG00000168813	ZNF507	significant
521	1.73409	9.2857	ENSG00000134107	BHLHE40	significant
522	1.70755	9.27373	ENSG00000115009	CCL20	significant
523	1.76149	9.27326	ENSG00000253802	SIRLNT	significant
524	1.35726	9.27122	ENSG00000163995	ABLIM2	significant
525	-2.1057	9.26862	ENSG00000269811	NA	significant
526	1.48941	9.26367	ENSG00000145996	CDKAL1	significant
527	2.29598	9.25839	ENSG00000243438	LARP1BP2	significant
528	-1.93013	9.25497	ENSG00000264589	NA	significant
529	2.43624	9.24881	ENSG00000243550	NA	significant
530	1.65094	9.2476	ENSG00000128512	DOCK4	significant
531	-1.98676	9.2476	ENSG00000239690	RN7SL668P	significant
532	1.82301	9.2476	ENSG00000103047	TANGO6	significant
533	2.34605	9.24021	ENSG00000144820	ADGRG7	significant
534	-1.61621	9.23254	ENSG00000243503	RPL26P25	significant
535	1.76173	9.22533	ENSG00000168679	SLC16A4	significant
536	2.62999	9.21989	ENSG00000164951	PDP1	significant
537	-1.7962	9.2136	ENSG00000175155	YPEL2	significant
538	-1.89428	9.20915	ENSG00000177807	KCNJ10	significant
539	1.39075	9.20756	ENSG00000058085	LAMC2	significant
540	-2.04862	9.20523	ENSG00000260469	NA	significant
541	2.071	9.20196	ENSG00000135932	CAB39	significant
542	2.06305	9.20025	ENSG00000152056	AP1S3	significant
543	-1.5578	9.19921	ENSG00000140526	ABHD2	significant
544	2.53067	9.19692	ENSG00000117597	UTP25	significant
545	1.39166	9.19298	ENSG00000106278	PTPRZ1	significant
546	2.11394	9.19295	ENSG00000136068	FLNB	significant
547	2.77553	9.19213	ENSG00000254242	LOC105379301	significant
548	1.83258	9.19213	ENSG00000207452	RNU6-606P	significant
549	2.54184	9.19176	ENSG00000188859	FAM78B	significant
550	2.16243	9.1728	ENSG00000260574	NA	significant
551	-1.63198	9.16839	ENSG00000117643	MAN1C1	significant
552	-2.48864	9.15562	ENSG00000065154	OAT	significant
553	1.5059	9.15019	ENSG00000164619	BMPER	significant
554	2.24854	9.14625	ENSG00000197993	KEL	significant
555	1.80395	9.14301	ENSG00000260574	NA	significant
556	2.09415	9.13101	ENSG00000129173	E2F8	significant
557	-1.61162	9.13101	ENSG00000172349	IL16	significant
558	1.40285	9.13101	ENSG00000244036	NA	significant
559	2.28769	9.13048	ENSG00000257114	LINC02450	significant
560	-2.11809	9.13048	ENSG00000251861	LOC124900453	significant
561	2.14293	9.1298	ENSG00000166016	ABTB2	significant
562	2.42597	9.1132	ENSG00000180251	SLC9A4	significant
563	2.01162	9.10138	ENSG00000252852	NA	significant
564	1.77942	9.09877	ENSG00000115808	STRN	significant
565	-1.65196	9.09877	ENSG00000250632	LINC02171	significant
566	2.08683	9.09847	ENSG00000254689	LINC02235	significant
567	2.0973	9.09847	ENSG00000172380	GNG12	significant
568	2.67044	9.09558	ENSG00000138592	USP8	significant
569	2.33877	9.09029	ENSG00000170681	CAVIN4	significant
570	1.88433	9.09029	ENSG00000088726	TMEM40	significant
571	1.63777	9.08807	ENSG00000224048	LINC02612	significant
572	1.99439	9.08583	ENSG00000176225	RTTN	significant
573	2.15365	9.08526	ENSG00000255424	MRGPRX9P	significant
574	2.2874	9.08037	ENSG00000151458	ANKRD50	significant
575	1.34734	9.07092	ENSG00000258860	NA	significant
576	2.01078	9.06986	ENSG00000250634	LINC01182	significant
577	-1.88716	9.06986	ENSG00000224312	NA	significant
578	1.78241	9.06986	ENSG00000145349	CAMK2D	significant
579	-1.44447	9.05876	ENSG00000074047	GLI2	significant
580	1.91023	9.05466	ENSG00000154447	SH3RF1	significant
581	2.11974	9.05466	ENSG00000003137	CYP26B1	significant
582	2.36764	9.05394	ENSG00000253993	NA	significant
583	2.05776	9.05348	ENSG00000224020	MIR181A2HG	significant
584	2.07403	9.05348	ENSG00000242850	NA	significant
585	1.99156	9.05343	ENSG00000207331	RNU6-1263P	significant
586	2.2824	9.0435	ENSG00000224861	NA	significant
587	-1.30312	9.03774	ENSG00000115641	FHL2	significant
588	1.73488	9.03774	ENSG00000107738	VSIR	significant
589	1.31167	9.03774	ENSG00000157890	MEGF11	significant
590	2.21855	9.03146	ENSG00000108094	CUL2	significant
591	-1.91204	9.02867	ENSG00000124788	ATXN1	significant
592	1.68555	9.02867	ENSG00000181938	GINS3	significant
593	1.91114	9.02459	ENSG00000226487	NA	significant
594	-2.43564	9.0151	ENSG00000151726	ACSL1	significant
595	-1.63486	9.0151	ENSG00000147443	DOK2	significant
596	2.77332	9.01023	ENSG00000114107	CEP70	significant
597	2.40859	9.0036	ENSG00000264032	MIR4491	significant
598	2.26695	8.99285	ENSG00000235070	NA	significant
599	1.90949	8.98465	ENSG00000163683	SMIM14	significant
600	1.94271	8.98179	ENSG00000201583	NA	significant
601	2.10249	8.98043	ENSG00000267284	NA	significant
602	2.22764	8.98043	ENSG00000253891	NA	significant
603	2.27684	8.97773	ENSG00000197584	KCNMB2	significant
604	2.14722	8.96745	ENSG00000164136	IL15	significant
605	2.39381	8.96745	ENSG00000258583	LINC01500	significant
606	1.70697	8.96741	ENSG00000143207	COP1	significant
607	-1.55034	8.96708	ENSG00000196498	NCOR2	significant
608	2.0027	8.96303	ENSG00000185774	KCNIP4	significant
609	1.72505	8.96281	ENSG00000237107	NA	significant
610	-1.4417	8.96281	ENSG00000163958	ZDHHC19	significant
611	-1.48019	8.95801	ENSG00000171310	CHST11	significant
612	-1.94487	8.95649	ENSG00000271849	NA	significant
613	1.98411	8.95092	ENSG00000070081	NUCB2	significant
614	-1.3946	8.94988	ENSG00000184371	CSF1	significant
615	1.53959	8.94533	ENSG00000248360	LINC00504	significant
616	2.39877	8.94533	ENSG00000258077	NA	significant
617	2.3955	8.93879	ENSG00000112983	BRD8	significant
618	2.24795	8.93839	ENSG00000143341	HMCN1	significant
619	2.32345	8.93281	ENSG00000164347	GFM2	significant
620	1.7037	8.93281	ENSG00000204188	GGNBP1	significant
621	1.84736	8.92239	ENSG00000131389	SLC6A6	significant
622	-1.96446	8.92239	ENSG00000087303	NID2	significant
623	-2.01779	8.92124	ENSG00000133816	MICAL2	significant
624	1.47669	8.92009	ENSG00000253553	NA	significant
625	1.75931	8.91652	ENSG00000237471	LOC102723446	significant
626	1.63346	8.91146	ENSG00000158125	XDH	significant
627	1.68621	8.90558	ENSG00000251127	NA	significant
628	-1.91068	8.90044	ENSG00000262039	NA	significant
629	-1.81893	8.90044	ENSG00000226063	NA	significant
630	2.11192	8.89716	ENSG00000070882	OSBPL3	significant
631	2.22594	8.89589	ENSG00000278926	NA	significant
632	1.83511	8.8951	ENSG00000225952	NA	significant
633	1.68173	8.89341	ENSG00000145949	MYLK4	significant
634	2.40725	8.89341	ENSG00000249312	NA	significant
635	1.7419	8.88406	ENSG00000136250	AOAH	significant
636	2.38544	8.84789	ENSG00000228522	NA	significant
637	1.92079	8.84442	ENSG00000156535	CD109	significant
638	-1.93613	8.8375	ENSG00000229797	LOC124907890	significant
639	2.11245	8.83527	ENSG00000101040	ZMYND8	significant
640	1.90047	8.83116	ENSG00000232917	NA	significant
641	1.6014	8.82467	ENSG00000113448	PDE4D	significant
642	2.17286	8.82467	ENSG00000254552	NA	significant
643	2.13017	8.81527	ENSG00000228530	NA	significant
644	-1.90942	8.81507	ENSG00000124302	CHST8	significant
645	1.93606	8.81476	ENSG00000177453	NIM1K	significant
646	1.79081	8.81164	ENSG00000233473	NA	significant
647	-2.21778	8.80606	ENSG00000066827	ZFAT	significant
648	1.8717	8.80598	ENSG00000067182	TNFRSF1A	significant
649	2.45969	8.79236	ENSG00000144848	ATG3	significant
650	1.71807	8.78888	ENSG00000100150	DEPDC5	significant
651	2.03739	8.78264	ENSG00000261161	NA	significant
652	1.95754	8.78264	ENSG00000085063	CD59	significant
653	2.09477	8.78076	ENSG00000225190	PLEKHM1	significant
654	2.34843	8.77675	ENSG00000258754	NA	significant
655	1.67044	8.77225	ENSG00000187164	SHTN1	significant
656	1.98494	8.77131	ENSG00000243444	NA	significant
657	2.01175	8.76974	ENSG00000168216	LMBRD1	significant
658	-1.70022	8.76489	ENSG00000070601	FRMPD1	significant
659	2.03424	8.76187	ENSG00000249198	NA	significant
660	1.85576	8.76012	ENSG00000249489	NA	significant
661	1.57268	8.75536	ENSG00000281091	NA	significant
662	1.79117	8.75501	ENSG00000253276	CCDC71L	significant
663	-2.12814	8.75501	ENSG00000168646	AXIN2	significant
664	1.60263	8.74995	ENSG00000071205	ARHGAP10	significant
665	1.40839	8.74905	ENSG00000028277	POU2F2	significant
666	2.57517	8.74905	ENSG00000240498	CDKN2B-AS1	significant
667	2.14262	8.73208	ENSG00000257156	NA	significant
668	2.16032	8.71716	ENSG00000050730	TNIP3	significant
669	2.2058	8.71494	ENSG00000110888	CAPRIN2	significant
670	-1.71701	8.71494	ENSG00000274874	NA	significant
671	-1.79694	8.70902	ENSG00000154678	PDE1C	significant
672	1.83669	8.70608	ENSG00000258760	NA	significant
673	2.11892	8.70608	ENSG00000137251	TINAG	significant
674	2.01098	8.70292	ENSG00000147010	SH3KBP1	significant
675	1.74598	8.70024	ENSG00000251523	NA	significant
676	-1.97422	8.69762	ENSG00000279490	NA	significant
677	2.06512	8.68913	ENSG00000257156	NA	significant
678	2.09127	8.68863	ENSG00000100629	CEP128	significant
679	-1.89327	8.68299	ENSG00000231272	NA	significant
680	1.97766	8.67636	ENSG00000198034	RPS4X	significant
681	-1.64638	8.67328	ENSG00000259222	NA	significant
682	-1.69192	8.66995	ENSG00000105662	CRTC1	significant
683	2.28571	8.66977	ENSG00000104365	IKBKB	significant
684	2.22066	8.66819	ENSG00000012660	ELOVL5	significant
685	1.77864	8.66557	ENSG00000060718	COL11A1	significant
686	1.85163	8.664	ENSG00000147099	HDAC8	significant
687	1.77112	8.664	ENSG00000255202	NA	significant
688	-2.08653	8.64592	ENSG00000237013	LINC01812	significant
689	2.24581	8.63608	ENSG00000207359	RNU6-925P	significant
690	1.61705	8.63608	ENSG00000059377	TBXAS1	significant
691	-1.58466	8.63409	ENSG00000127527	EPS15L1	significant
692	-1.34972	8.63398	ENSG00000101017	CD40	significant
693	-2.22325	8.62598	ENSG00000071242	RPS6KA2	significant
694	1.60023	8.62483	ENSG00000100036	SLC35E4	significant
695	2.0149	8.60585	ENSG00000083123	BCKDHB	significant
696	1.8353	8.60253	ENSG00000276778	LINC02227	significant
697	1.45569	8.60253	ENSG00000136274	NACAD	significant
698	1.8776	8.60138	ENSG00000156299	TIAM1	significant
699	-1.48158	8.60122	ENSG00000254854	NECTIN1-DT	significant
700	2.66234	8.59468	ENSG00000198542	ITGBL1	significant
701	-1.55286	8.59171	ENSG00000071127	WDR1	significant
702	2.10266	8.59052	ENSG00000162496	DHRS3	significant
703	2.17505	8.5769	ENSG00000221023	RNU6ATAC19P	significant
704	2.13371	8.57493	ENSG00000250771	NA	significant
705	-1.7387	8.56239	ENSG00000239007	RNU7-95P	significant
706	1.59948	8.5622	ENSG00000132429	POPDC3	significant
707	2.25527	8.55551	ENSG00000281809	NA	significant
708	1.79426	8.54987	ENSG00000178301	AQP11	significant
709	1.99689	8.54946	ENSG00000185467	KPNA7	significant
710	-2.29018	8.54936	ENSG00000248883	B4GALNT2P1	significant
711	2.04915	8.54673	ENSG00000100592	DAAM1	significant
712	2.3554	8.53981	ENSG00000270265	NA	significant
713	2.38335	8.53852	ENSG00000151136	ABTB3	significant
714	1.76058	8.53371	ENSG00000268350	FAM156A	significant
715	2.25788	8.53052	ENSG00000229672	NA	significant
716	1.53591	8.52546	ENSG00000180891	CUEDC1	significant
717	1.85143	8.52387	ENSG00000166450	PRTG	significant
718	2.2597	8.50437	ENSG00000142875	PRKACB	significant
719	-1.32205	8.50383	ENSG00000176349	NA	significant
720	1.91279	8.50288	ENSG00000084710	EFR3B	significant
721	-1.68273	8.47292	ENSG00000160712	IL6R	significant
722	-1.78028	8.47288	ENSG00000124299	PEPD	significant
723	1.54417	8.46955	ENSG00000025293	PHF20	significant
724	-1.55284	8.46076	ENSG00000128918	ALDH1A2	significant
725	-1.57296	8.46076	ENSG00000133943	DGLUCY	significant
726	-1.73198	8.46076	ENSG00000110442	COMMD9	significant
727	-1.63594	8.46051	ENSG00000140470	ADAMTS17	significant
728	1.54344	8.45894	ENSG00000071127	WDR1	significant
729	-1.6022	8.45395	ENSG00000160801	PTH1R	significant
730	-2.06976	8.45386	ENSG00000063761	ADCK1	significant
731	1.86689	8.45255	ENSG00000156222	SLC28A1	significant
732	2.06969	8.45216	ENSG00000222950	RN7SKP262	significant
733	1.91871	8.45216	ENSG00000176083	ZNF683	significant
734	2.61146	8.44842	ENSG00000225421	NA	significant
735	2.3762	8.44711	ENSG00000252837	RN7SKP99	significant
736	1.82777	8.44245	ENSG00000282887	NA	significant
737	1.94554	8.44159	ENSG00000164418	GRIK2	significant
738	1.88445	8.43799	ENSG00000070882	OSBPL3	significant
739	1.93132	8.42866	ENSG00000185304	RGPD2	significant
740	1.65706	8.42623	ENSG00000112584	FAM120B	significant
741	-2.09903	8.42412	ENSG00000118194	TNNT2	significant
742	-1.53079	8.42336	ENSG00000216412	NA	significant
743	1.30112	8.42295	ENSG00000125971	DYNLRB1	significant
744	1.26205	8.42217	ENSG00000135074	ADAM19	significant
745	1.6276	8.42217	ENSG00000223725	NA	significant
746	2.46081	8.42217	ENSG00000237975	FLG-AS1	significant
747	1.86864	8.42215	ENSG00000166949	SMAD3	significant
748	2.449	8.42215	ENSG00000237283	NA	significant
749	1.28113	8.41873	ENSG00000013392	RWDD2A	significant
750	1.75659	8.41662	ENSG00000106665	CLIP2	significant
751	2.10981	8.41506	ENSG00000231984	LOC107985113	significant
752	1.59534	8.40902	ENSG00000196396	PTPN1	significant
753	2.1369	8.40553	ENSG00000202398	RNU6-61P	significant
754	2.26402	8.40553	ENSG00000271856	LINC01215	significant
755	1.34976	8.39429	ENSG00000250754	LINC02436	significant
756	-2.08585	8.39429	ENSG00000129460	NGDN	significant
757	-1.90624	8.39429	ENSG00000226938	NA	significant
758	2.0472	8.39268	ENSG00000230516	NA	significant
759	-1.47485	8.39003	ENSG00000255451	NA	significant
760	-1.97575	8.38789	ENSG00000133816	MICAL2	significant
761	2.00027	8.38215	ENSG00000116962	NID1	significant
762	1.64447	8.37497	ENSG00000106605	BLVRA	significant
763	-1.51792	8.37141	ENSG00000241163	LINC00877	significant
764	2.11454	8.36658	ENSG00000138640	FAM13A	significant
765	2.09364	8.36616	ENSG00000109452	INPP4B	significant
766	1.5084	8.36451	ENSG00000275989	NA	significant
767	-1.64011	8.36381	ENSG00000218052	ADAMTS7P4	significant
768	1.85545	8.36381	ENSG00000197548	ATG7	significant
769	2.37578	8.36381	ENSG00000200407	RNU6-1169P	significant
770	2.22476	8.3574	ENSG00000259630	NA	significant
771	1.91243	8.3557	ENSG00000105953	OGDH	significant
772	2.05896	8.35097	ENSG00000234238	NA	significant
773	2.20766	8.35097	ENSG00000229855	NA	significant
774	1.90875	8.35097	ENSG00000166016	ABTB2	significant
775	2.02018	8.34887	ENSG00000143603	KCNN3	significant
776	2.00296	8.34461	ENSG00000183624	HMCES	significant
777	2.31462	8.34302	ENSG00000198862	LTN1	significant
778	2.39015	8.33972	ENSG00000281883	NA	significant
779	2.07411	8.33972	ENSG00000196782	MAML3	significant
780	-1.79361	8.33972	ENSG00000074964	ARHGEF10L	significant
781	2.55771	8.33528	ENSG00000103647	CORO2B	significant
782	2.37891	8.32555	ENSG00000225649	LOC100506474	significant
783	1.80374	8.32394	ENSG00000251802	NA	significant
784	-1.86488	8.32366	ENSG00000163873	GRIK3	significant
785	1.87781	8.30677	ENSG00000258561	NA	significant
786	-1.92265	8.30619	ENSG00000120942	UBIAD1	significant
787	1.43593	8.30474	ENSG00000233967	NA	significant
788	1.48966	8.30405	ENSG00000138771	SHROOM3	significant
789	-1.54525	8.30309	ENSG00000182185	RAD51B	significant
790	-2.07152	8.30111	ENSG00000104332	SFRP1	significant
791	2.02456	8.3008	ENSG00000212269	RNU6-788P	significant
792	2.54603	8.30027	ENSG00000237187	NR2F1-AS1	significant
793	-1.76442	8.29805	ENSG00000284699	NA	significant
794	2.17042	8.29361	ENSG00000258597	SERPINA2	significant
795	-1.38787	8.29077	ENSG00000120725	SIL1	significant
796	1.71811	8.29077	ENSG00000227007	LINC01247	significant
797	-1.33956	8.28987	ENSG00000173546	CSPG4	significant
798	1.42947	8.28763	ENSG00000135842	NIBAN1	significant
799	2.14643	8.28633	ENSG00000162496	DHRS3	significant
800	1.79759	8.28633	ENSG00000105926	PALS2	significant
801	1.99121	8.28633	ENSG00000143294	PRCC	significant
802	-1.80494	8.28332	ENSG00000253351	LINC01298	significant
803	1.79454	8.26115	ENSG00000258474	LINC02313	significant
804	1.9004	8.25748	ENSG00000114423	CBLB	significant
805	1.76636	8.25539	ENSG00000258272	NA	significant
806	-2.09532	8.25412	ENSG00000284653	NA	significant
807	-1.97642	8.25333	ENSG00000074047	GLI2	significant
808	1.76274	8.25236	ENSG00000172548	NIPAL4	significant
809	1.68567	8.25219	ENSG00000237585	NA	significant
810	2.25552	8.24673	ENSG00000017427	IGF1	significant
811	-1.85431	8.24408	ENSG00000070886	EPHA8	significant
812	2.4859	8.244	ENSG00000244053	RPL13AP2	significant
813	1.42928	8.23898	ENSG00000196141	SPATS2L	significant
814	-2.08992	8.22937	ENSG00000285590	NA	significant
815	-1.65097	8.22936	ENSG00000189056	RELN	significant
816	-2.21327	8.22814	ENSG00000183049	CAMK1D	significant
817	2.3558	8.22444	ENSG00000162687	KCNT2	significant
818	2.03538	8.2236	ENSG00000151422	FER	significant
819	1.96818	8.2236	ENSG00000285921	NA	significant
820	1.78619	8.2236	ENSG00000167112	TRUB2	significant
821	1.73574	8.22295	ENSG00000224826	NA	significant
822	-1.40614	8.20396	ENSG00000147443	DOK2	significant
823	1.78093	8.20308	ENSG00000235071	LOC100132857	significant
824	1.98987	8.20248	ENSG00000201415	RNA5SP204	significant
825	-1.96224	8.19871	ENSG00000283529	NA	significant
826	2.17493	8.19711	ENSG00000229440	NA	significant
827	1.56982	8.19331	ENSG00000120563	LYZL1	significant
828	2.06425	8.19331	ENSG00000240476	LOC105374003	significant
829	1.84512	8.18928	ENSG00000140945	CDH13	significant
830	2.46637	8.18928	ENSG00000138443	ABI2	significant
831	2.12042	8.18928	ENSG00000164830	OXR1	significant
832	2.29032	8.18928	ENSG00000234832	NA	significant
833	2.24118	8.18803	ENSG00000248242	NA	significant
834	1.51495	8.18604	ENSG00000151458	ANKRD50	significant
835	1.35515	8.185	ENSG00000243478	AOX2P	significant
836	2.23309	8.185	ENSG00000166548	TK2	significant
837	-1.64816	8.18406	ENSG00000113721	PDGFRB	significant
838	1.99475	8.1803	ENSG00000089057	SLC23A2	significant
839	2.10378	8.17484	ENSG00000230785	LOC100421782	significant
840	2.04212	8.1725	ENSG00000125037	EMC3	significant
841	1.61427	8.17156	ENSG00000285106	NA	significant
842	1.72726	8.16732	ENSG00000171132	PRKCE	significant
843	2.46968	8.16732	ENSG00000197343	ZNF655	significant
844	-2.09825	8.15625	ENSG00000186716	BCR	significant
845	-1.33633	8.14821	ENSG00000197345	MRPL21	significant
846	2.07426	8.13886	ENSG00000155926	SLA	significant
847	-1.3315	8.13773	ENSG00000214324	PRR23E	significant
848	-1.97288	8.13368	ENSG00000138375	SMARCAL1	significant
849	2.41768	8.13343	ENSG00000258331	LINC02461	significant
850	1.79055	8.12872	ENSG00000248555	LINC01339	significant
851	2.23785	8.12626	ENSG00000253792	NA	significant
852	2.09394	8.12195	ENSG00000254416	NA	significant
853	1.78969	8.12195	ENSG00000273749	CYFIP1	significant
854	2.22453	8.12195	ENSG00000249364	LINC02997	significant
855	2.11105	8.12003	ENSG00000118903	NA	significant
856	1.52345	8.11978	ENSG00000064886	CHI3L2	significant
857	1.9644	8.1117	ENSG00000196914	ARHGEF12	significant
858	1.23552	8.11048	ENSG00000163545	NUAK2	significant
859	1.3857	8.10935	ENSG00000251942	LOC124900528	significant
860	2.2914	8.10678	ENSG00000222451	RN7SKP143	significant
861	1.99878	8.10583	ENSG00000265319	RN7SL847P	significant
862	2.86228	8.10309	ENSG00000131378	RFTN1	significant
863	1.87692	8.09945	ENSG00000160746	ANO10	significant
864	1.68345	8.09945	ENSG00000237530	NA	significant
865	1.82884	8.09945	ENSG00000254987	NA	significant
866	2.15945	8.09945	ENSG00000237992	LINC01808	significant
867	2.08767	8.09945	ENSG00000248257	NA	significant
868	1.64626	8.09925	ENSG00000150477	KIAA1328	significant
869	2.04546	8.09893	ENSG00000004455	AK2	significant
870	1.81733	8.09758	ENSG00000159079	CFAP298	significant
871	1.82528	8.09603	ENSG00000116675	DNAJC6	significant
872	-1.55688	8.09534	ENSG00000233123	LINC01007	significant
873	2.12229	8.0937	ENSG00000131504	DIAPH1	significant
874	-1.38529	8.0937	ENSG00000146842	TMEM209	significant
875	1.33436	8.0937	ENSG00000130338	TULP4	significant
876	1.38637	8.08986	ENSG00000230721	RPL17P5	significant
877	-1.52106	8.08986	ENSG00000163873	GRIK3	significant
878	1.48883	8.0868	ENSG00000108094	CUL2	significant
879	-1.88337	8.08443	ENSG00000260328	NA	significant
880	2.32342	8.08431	ENSG00000110436	SLC1A2	significant
881	-1.46948	8.08423	ENSG00000181291	TMEM132E	significant
882	1.5835	8.08194	ENSG00000212246	RNU6-360P	significant
883	-1.60481	8.07903	ENSG00000002822	MAD1L1	significant
884	1.38218	8.07903	ENSG00000137309	HMGA1	significant
885	2.44884	8.07601	ENSG00000157551	KCNJ15	significant
886	1.55084	8.07309	ENSG00000273749	CYFIP1	significant
887	2.00281	8.07309	ENSG00000182621	PLCB1	significant
888	2.27993	8.07309	ENSG00000256915	NA	significant
889	2.06583	8.07309	ENSG00000156931	VPS8	significant
890	1.5203	8.07194	ENSG00000249579	NA	significant
891	1.7156	8.07005	ENSG00000131196	NFATC1	significant
892	1.35685	8.07005	ENSG00000136068	FLNB	significant
893	1.64919	8.06858	ENSG00000141337	ARSG	significant
894	2.05756	8.06836	ENSG00000279594	NA	significant
895	2.21616	8.06828	ENSG00000276953	TRBV12-4	significant
896	-1.53731	8.06653	ENSG00000237595	LINC01275	significant
897	1.48289	8.05982	ENSG00000254175	IGLVI-42	significant
898	1.23488	8.0507	ENSG00000090273	NUDC	significant
899	1.9751	8.0507	ENSG00000132823	OSER1	significant
900	2.34937	8.04649	ENSG00000251407	MTND1P22	significant
901	2.01156	8.04231	ENSG00000072415	PALS1	significant
902	1.95631	8.04231	ENSG00000171388	APLN	significant
903	2.09395	8.04224	ENSG00000120156	TEK	significant
904	1.61916	8.04194	ENSG00000134986	NREP	significant
905	1.8318	8.04094	ENSG00000082438	COBLL1	significant
906	1.62117	8.03702	ENSG00000285155	NA	significant
907	-1.59834	8.03564	ENSG00000133612	AGAP3	significant
908	1.60682	8.03485	ENSG00000069020	MAST4	significant
909	2.70034	8.02957	ENSG00000197503	LINC00477	significant
910	1.58467	8.02464	ENSG00000235213	OR6E1P	significant
911	-1.85282	8.02275	ENSG00000225537	NA	significant
912	1.6798	8.01666	ENSG00000134987	WDR36	significant
913	1.91901	8.01321	ENSG00000226824	LOC100996437	significant
914	-1.91491	8.00978	ENSG00000127124	HIVEP3	significant
915	-1.88367	8.00338	ENSG00000167632	TRAPPC9	significant
916	1.35848	7.99797	ENSG00000140564	FURIN	significant
917	2.12931	7.99575	ENSG00000053747	LAMA3	significant
918	1.75414	7.98901	ENSG00000156831	NSMCE2	significant
919	1.23349	7.98843	ENSG00000255988	TUBB4BP1	significant
920	1.24854	7.98739	ENSG00000283408	NA	significant
921	1.74964	7.97907	ENSG00000261117	NA	significant
922	-1.56472	7.97707	ENSG00000196660	SLC30A10	significant
923	1.67899	7.97707	ENSG00000244167	NA	significant
924	-2.01979	7.97707	ENSG00000104419	NDRG1	significant
925	1.87921	7.97192	ENSG00000259585	NA	significant
926	2.41392	7.97097	ENSG00000169253	NA	significant
927	-1.8749	7.97012	ENSG00000241187	RPL21P57	significant
928	1.95406	7.9584	ENSG00000169118	CSNK1G1	significant
929	1.92948	7.94696	ENSG00000252273	RNU6-426P	significant
930	1.21515	7.94665	ENSG00000196378	ZNF34	significant
931	2.00942	7.94507	ENSG00000203356	LINC01562	significant
932	1.37515	7.94267	ENSG00000187955	COL14A1	significant
933	1.94189	7.93815	ENSG00000267558	NA	significant
934	1.56716	7.9351	ENSG00000150967	ABCB9	significant
935	1.97221	7.93276	ENSG00000272168	NA	significant
936	1.98824	7.93241	ENSG00000257649	NA	significant
937	1.96281	7.93168	ENSG00000213557	RPL31P43	significant
938	2.28819	7.93168	ENSG00000170044	ZPLD1	significant
939	2.44762	7.93044	ENSG00000120526	NUDCD1	significant
940	-1.65062	7.92398	ENSG00000106436	MYL10	significant
941	1.79351	7.91724	ENSG00000157680	DGKI	significant
942	1.64107	7.91724	ENSG00000236658	NA	significant
943	-1.68631	7.91589	ENSG00000140807	NKD1	significant
944	-1.67774	7.91524	ENSG00000140557	ST8SIA2	significant
945	1.60845	7.91293	ENSG00000280354	NA	significant
946	-1.84969	7.91149	ENSG00000123453	SARDH	significant
947	-1.62094	7.91149	ENSG00000185442	FAM174B	significant
948	-1.60827	7.90483	ENSG00000245008	LOC101929538	significant
949	-1.89024	7.90384	ENSG00000111249	CUX2	significant
950	2.06053	7.90322	ENSG00000205268	PDE7A	significant
951	-2.10861	7.90002	ENSG00000196405	EVL	significant
952	2.13869	7.89848	ENSG00000145451	GLRA3	significant
953	1.38519	7.89011	ENSG00000259277	NA	significant
954	2.04363	7.88768	ENSG00000276064	NA	significant
955	2.32395	7.88296	ENSG00000280176	NA	significant
956	2.08958	7.88157	ENSG00000145730	PAM	significant
957	-1.82501	7.88016	ENSG00000122121	XPNPEP2	significant
958	-1.95135	7.8801	ENSG00000135185	TMEM243	significant
959	1.74432	7.87425	ENSG00000187957	DNER	significant
960	2.2434	7.87425	ENSG00000151458	ANKRD50	significant
961	1.88179	7.86898	ENSG00000089916	GPATCH2L	significant
962	1.95321	7.8565	ENSG00000273721	NA	significant
963	1.72547	7.85172	ENSG00000251171	NA	significant
964	-2.0416	7.84837	ENSG00000231258	NA	significant
965	1.87095	7.8467	ENSG00000249489	NA	significant
966	1.66088	7.84375	ENSG00000260804	LINC01963	significant
967	-1.90362	7.84294	ENSG00000106100	NOD1	significant
968	1.89505	7.83848	ENSG00000228340	MIR646HG	significant
969	1.5095	7.83734	ENSG00000224875	NA	significant
970	-1.16891	7.82724	ENSG00000185838	GNB1L	significant
971	-1.45682	7.82589	ENSG00000221866	PLXNA4	significant
972	1.41086	7.82562	ENSG00000242209	NA	significant
973	-1.92171	7.82562	ENSG00000068024	HDAC4	significant
974	1.32496	7.82562	ENSG00000215124	NA	significant
975	-1.44527	7.82405	ENSG00000135736	CCDC102A	significant
976	1.99928	7.82291	ENSG00000111110	PPM1H	significant
977	2.80188	7.82235	ENSG00000281903	NA	significant
978	1.45048	7.82235	ENSG00000038382	TRIO	significant
979	1.77739	7.82139	ENSG00000236512	RPL29P1	significant
980	2.11154	7.81187	ENSG00000236963	NA	significant
981	1.36975	7.8092	ENSG00000095002	MSH2	significant
982	1.58361	7.8092	ENSG00000060566	CREB3L3	significant
983	2.243	7.8092	ENSG00000163508	EOMES	significant
984	-1.53282	7.8092	ENSG00000187957	DNER	significant
985	1.46418	7.80529	ENSG00000255968	NA	significant
986	-1.30023	7.80529	ENSG00000106605	BLVRA	significant
987	1.81405	7.80233	ENSG00000273415	NA	significant
988	1.75944	7.79136	ENSG00000163697	APBB2	significant
989	1.30179	7.79111	ENSG00000135250	SRPK2	significant
990	-1.85048	7.79086	ENSG00000213170	NA	significant
991	2.03806	7.79086	ENSG00000113532	ST8SIA4	significant
992	1.98734	7.79024	ENSG00000231648	NA	significant
993	1.61093	7.79024	ENSG00000174808	BTC	significant
994	-2.31454	7.78929	ENSG00000244413	RPL23AP56	significant
995	-1.51736	7.78825	ENSG00000104332	SFRP1	significant
996	1.67951	7.78273	ENSG00000125633	CCDC93	significant
997	1.93808	7.77793	ENSG00000049323	LTBP1	significant
998	1.64741	7.77702	ENSG00000075213	SEMA3A	significant
999	-1.8279	7.77598	ENSG00000170485	NPAS2	significant
1000	1.83087	7.7752	ENSG00000081985	IL12RB2	significant
1001	1.93992	7.7752	ENSG00000168310	IRF2	significant
1002	1.66966	7.7752	ENSG00000171860	C3AR1	significant
1003	-1.31006	7.7752	ENSG00000106789	CORO2A	significant
1004	1.61007	7.77327	ENSG00000118276	B4GALT6	significant
1005	-2.14524	7.77235	ENSG00000236762	NA	significant
1006	1.54232	7.77002	ENSG00000249096	NA	significant
1007	1.97651	7.76893	ENSG00000121542	SEC22A	significant
1008	2.47044	7.76639	ENSG00000170681	CAVIN4	significant
1009	1.89563	7.76639	ENSG00000253811	NA	significant
1010	-1.96919	7.76508	ENSG00000101040	ZMYND8	significant
1011	1.38636	7.76508	ENSG00000254170	NA	significant
1012	2.13923	7.76508	ENSG00000104067	TJP1	significant
1013	1.8816	7.76332	ENSG00000244687	UBE2V1	significant
1014	2.31884	7.76092	ENSG00000242880	NA	significant
1015	1.75145	7.75657	ENSG00000204711	CFAP95	significant
1016	1.60276	7.7553	ENSG00000273464	NA	significant
1017	1.96405	7.75445	ENSG00000156284	CLDN8	significant
1018	-1.42493	7.75445	ENSG00000184922	FMNL1	significant
1019	-1.69049	7.74554	ENSG00000105737	GRIK5	significant
1020	-1.57372	7.74554	ENSG00000092421	SEMA6A	significant
1021	2.06708	7.73758	ENSG00000164270	HTR4	significant
1022	2.24465	7.73652	ENSG00000240888	NA	significant
1023	2.06411	7.73652	ENSG00000267172	NA	significant
1024	2.14974	7.73457	ENSG00000143458	GABPB2	significant
1025	-1.57511	7.73237	ENSG00000224792	IQCF4P	significant
1026	-1.42448	7.72897	ENSG00000185112	FAM43A	significant
1027	2.64864	7.72692	ENSG00000251218	LOC101927845	significant
1028	2.00337	7.72692	ENSG00000237329	NA	significant
1029	-1.65659	7.72692	ENSG00000117154	IGSF21	significant
1030	2.37968	7.72443	ENSG00000226829	LOC105375341	significant
1031	1.88612	7.72404	ENSG00000238087	FMO8P	significant
1032	1.69516	7.71956	ENSG00000110048	OSBP	significant
1033	1.94762	7.71234	ENSG00000183760	ACP7	significant
1034	2.02242	7.71056	ENSG00000049759	NEDD4L	significant
1035	-1.39069	7.70545	ENSG00000164398	ACSL6	significant
1036	-1.82532	7.70455	ENSG00000127124	HIVEP3	significant
1037	1.95939	7.70362	ENSG00000205683	DPF3	significant
1038	1.93692	7.70277	ENSG00000231747	NA	significant
1039	-1.52621	7.70079	ENSG00000228683	NA	significant
1040	-1.19889	7.69525	ENSG00000136856	SLC2A8	significant
1041	2.06656	7.69498	ENSG00000207954	MIR138-1	significant
1042	2.21383	7.69439	ENSG00000278317	H3P46	significant
1043	1.88697	7.69265	ENSG00000232284	GNG12-AS1	significant
1044	2.3007	7.68713	ENSG00000249613	LINC02173	significant
1045	-1.43808	7.68713	ENSG00000229901	FOXO6-AS1	significant
1046	1.99408	7.68713	ENSG00000251450	RASGRF2-AS1	significant
1047	1.69336	7.68309	ENSG00000257831	NA	significant
1048	2.13237	7.68223	ENSG00000084710	EFR3B	significant
1049	-1.80873	7.67822	ENSG00000259493	NA	significant
1050	-1.20656	7.67785	ENSG00000167880	EVPL	significant
1051	-1.4855	7.67668	ENSG00000145555	MYO10	significant
1052	-1.69487	7.67579	ENSG00000157884	CIB4	significant
1053	-1.34309	7.6745	ENSG00000104419	NDRG1	significant
1054	2.24083	7.66564	ENSG00000244130	UBE2Q2P9	significant
1055	1.56939	7.66398	ENSG00000257103	LSM14A	significant
1056	2.12274	7.66343	ENSG00000047579	DTNBP1	significant
1057	1.92162	7.66192	ENSG00000226383	LINC01876	significant
1058	-1.80252	7.66059	ENSG00000214324	PRR23E	significant
1059	1.51508	7.66059	ENSG00000186187	ZNRF1	significant
1060	-1.75873	7.66021	ENSG00000119681	LTBP2	significant
1061	-1.62507	7.65956	ENSG00000183171	LOC643015	significant
1062	1.31405	7.65896	ENSG00000237505	PKN2-AS1	significant
1063	-1.69157	7.65625	ENSG00000254654	LINC02685	significant
1064	1.82782	7.65557	ENSG00000110075	PPP6R3	significant
1065	1.49144	7.65428	ENSG00000106459	NRF1	significant
1066	1.57642	7.65153	ENSG00000276715	NA	significant
1067	2.03215	7.65106	ENSG00000114982	KANSL3	significant
1068	1.84782	7.65106	ENSG00000232212	LINC01701	significant
1069	2.01827	7.65106	ENSG00000249942	NA	significant
1070	-1.60189	7.65055	ENSG00000169926	KLF13	significant
1071	-1.63194	7.6429	ENSG00000223470	NA	significant
1072	-2.09862	7.64281	ENSG00000255872	NA	significant
1073	2.09315	7.63983	ENSG00000222092	RNU6-908P	significant
1074	1.96606	7.63654	ENSG00000180263	FGD6	significant
1075	1.83486	7.63591	ENSG00000231776	LINC01611	significant
1076	-1.81358	7.63566	ENSG00000265927	NA	significant
1077	-1.9202	7.63445	ENSG00000173801	JUP	significant
1078	-1.53637	7.63337	ENSG00000063761	ADCK1	significant
1079	2.1473	7.6328	ENSG00000264825	NA	significant
1080	-1.73243	7.6328	ENSG00000170498	KISS1	significant
1081	1.83976	7.6328	ENSG00000138190	EXOC6	significant
1082	-1.89895	7.63019	ENSG00000267121	FMNL1-DT	significant
1083	-1.75394	7.61847	ENSG00000221768	MIR1302-7	significant
1084	1.93261	7.61165	ENSG00000183578	TNFAIP8L3	significant
1085	-1.64508	7.60871	ENSG00000263526	MIR378G	significant
1086	1.53981	7.60552	ENSG00000266611	MIR4703	significant
1087	2.20477	7.60428	ENSG00000226115	NA	significant
1088	-1.71246	7.59493	ENSG00000167632	TRAPPC9	significant
1089	1.44206	7.59267	ENSG00000261471	NA	significant
1090	1.53083	7.58666	ENSG00000173227	SYT12	significant
1091	2.11213	7.58009	ENSG00000267252	LINC01255	significant
1092	1.6024	7.57078	ENSG00000164136	IL15	significant
1093	2.24465	7.56864	ENSG00000243961	NA	significant
1094	2.09503	7.5674	ENSG00000028277	POU2F2	significant
1095	1.65585	7.5674	ENSG00000177000	MTHFR	significant
1096	1.88661	7.56561	ENSG00000110497	AMBRA1	significant
1097	-2.01523	7.56494	ENSG00000071051	NCK2	significant
1098	-1.94826	7.56356	ENSG00000119703	ZC2HC1C	significant
1099	2.1573	7.56096	ENSG00000070159	PTPN3	significant
1100	-1.14046	7.55282	ENSG00000049540	ELN	significant
1101	1.73058	7.5517	ENSG00000178773	CPNE7	significant
1102	2.23264	7.5517	ENSG00000091428	RAPGEF4	significant
1103	1.68352	7.55046	ENSG00000261049	NA	significant
1104	-1.70236	7.55002	ENSG00000259445	NA	significant
1105	1.63293	7.54549	ENSG00000258346	NA	significant
1106	1.8925	7.54344	ENSG00000100266	PACSIN2	significant
1107	-1.57722	7.54344	ENSG00000157927	RADIL	significant
1108	1.99202	7.54003	ENSG00000271162	LOC100418956	significant
1109	2.06772	7.53755	ENSG00000249859	PVT1	significant
1110	-1.52804	7.52029	ENSG00000228820	RPSAP1	significant
1111	2.07098	7.51747	ENSG00000082293	COL19A1	significant
1112	2.27574	7.51483	ENSG00000155008	APOOL	significant
1113	-1.91388	7.51358	ENSG00000126777	KTN1	significant
1114	1.53231	7.51164	ENSG00000213120	NA	significant
1115	-1.44346	7.51083	ENSG00000148357	HMCN2	significant
1116	1.66656	7.50439	ENSG00000148498	PARD3	significant
1117	1.74429	7.5017	ENSG00000151005	TKTL2	significant
1118	-1.79903	7.49842	ENSG00000199104	MIR346	significant
1119	2.10237	7.49801	ENSG00000108557	RAI1	significant
1120	1.54718	7.49763	ENSG00000163625	WDFY3	significant
1121	-1.42835	7.49694	ENSG00000105251	SHD	significant
1122	1.76856	7.49482	ENSG00000224049	NA	significant
1123	1.40661	7.49283	ENSG00000114529	C3orf52	significant
1124	1.73773	7.49074	ENSG00000205726	ITSN1	significant
1125	1.22165	7.48669	ENSG00000250317	SMIM20	significant
1126	1.86813	7.48669	ENSG00000250174	MYLK-AS2	significant
1127	1.7736	7.48572	ENSG00000278719	MCM8-AS1	significant
1128	1.56373	7.48194	ENSG00000244176	RPS2P37	significant
1129	2.47529	7.4817	ENSG00000049246	PER3	significant
1130	1.87746	7.4817	ENSG00000232290	NA	significant
1131	-2.03351	7.48168	ENSG00000135069	PSAT1	significant
1132	-1.94755	7.47904	ENSG00000280222	NA	significant
1133	1.46982	7.47889	ENSG00000159792	PSKH1	significant
1134	-1.3984	7.47408	ENSG00000275613	NA	significant
1135	1.94168	7.47286	ENSG00000172717	GARIN2	significant
1136	1.93126	7.46857	ENSG00000134201	GSTM5	significant
1137	1.5875	7.46783	ENSG00000231984	LOC107985113	significant
1138	1.66462	7.46321	ENSG00000248988	PSME2P3	significant
1139	1.52567	7.45585	ENSG00000251179	TMEM92-AS1	significant
1140	-2.30513	7.45008	ENSG00000106852	LHX6	significant
1141	1.90915	7.44229	ENSG00000271328	B3GNTL1P2	significant
1142	-1.19655	7.44229	ENSG00000232084	LINC01104	significant
1143	1.96413	7.4393	ENSG00000130347	RTN4IP1	significant
1144	2.21859	7.4393	ENSG00000206053	JPT2	significant
1145	2.19643	7.4393	ENSG00000198586	TLK1	significant
1146	1.91332	7.43759	ENSG00000130340	SNX9	significant
1147	1.88348	7.437	ENSG00000241973	PI4KA	significant
1148	1.29755	7.43592	ENSG00000074964	ARHGEF10L	significant
1149	1.19534	7.43592	ENSG00000243629	LINC00880	significant
1150	1.60832	7.43459	ENSG00000238609	RNU7-94P	significant
1151	1.49106	7.43418	ENSG00000164171	ITGA2	significant
1152	2.24573	7.43418	ENSG00000133059	DSTYK	significant
1153	-1.70886	7.43043	ENSG00000132938	MTUS2	significant
1154	-1.68137	7.42986	ENSG00000228820	RPSAP1	significant
1155	-1.8296	7.42432	ENSG00000228153	NA	significant
1156	1.93029	7.42426	ENSG00000285859	NA	significant
1157	1.7255	7.42083	ENSG00000281028	NA	significant
1158	-1.74703	7.42083	ENSG00000119147	ECRG4	significant
1159	1.61818	7.41789	ENSG00000124225	PMEPA1	significant
1160	1.3363	7.40961	ENSG00000176463	SLCO3A1	significant
1161	-1.16017	7.40556	ENSG00000074964	ARHGEF10L	significant
1162	1.90477	7.40393	ENSG00000225253	NA	significant
1163	2.37656	7.40393	ENSG00000254987	NA	significant
1164	1.56866	7.40194	ENSG00000187672	ERC2	significant
1165	1.55645	7.40096	ENSG00000127990	SGCE	significant
1166	1.73442	7.39878	ENSG00000279501	NA	significant
1167	1.72785	7.39567	ENSG00000222685	RN7SKP119	significant
1168	1.58423	7.39275	ENSG00000013374	NUB1	significant
1169	-1.89221	7.39227	ENSG00000140836	ZFHX3	significant
1170	-1.3221	7.39132	ENSG00000124299	PEPD	significant
1171	2.21329	7.39017	ENSG00000058272	PPP1R12A	significant
1172	1.86639	7.38895	ENSG00000241679	NA	significant
1173	2.13482	7.38895	ENSG00000153827	TRIP12	significant
1174	1.75892	7.38895	ENSG00000171045	TSNARE1	significant
1175	2.14582	7.38895	ENSG00000124795	DEK	significant
1176	0.988986	7.38895	ENSG00000234707	SEC61G-DT	significant
1177	1.43905	7.38842	ENSG00000204869	IGFL4	significant
1178	1.65217	7.38825	ENSG00000252639	RNU2-24P	significant
1179	1.75108	7.38409	ENSG00000156711	MAPK13	significant
1180	1.72462	7.38053	ENSG00000173334	TRIB1	significant
1181	1.7245	7.3789	ENSG00000259345	NA	significant
1182	1.85768	7.37884	ENSG00000148429	USP6NL	significant
1183	-2.20605	7.37689	ENSG00000124788	ATXN1	significant
1184	2.28195	7.3707	ENSG00000162975	KCNF1	significant
1185	2.08542	7.36866	ENSG00000240891	PLCXD2	significant
1186	1.87731	7.36536	ENSG00000243572	LINC02017	significant
1187	1.61369	7.36365	ENSG00000280150	NA	significant
1188	-1.11666	7.36356	ENSG00000086570	FAT2	significant
1189	1.86503	7.36008	ENSG00000235962	RPL7AP53	significant
1190	1.77509	7.35796	ENSG00000127946	HIP1	significant
1191	2.25026	7.35546	ENSG00000172995	ARPP21	significant
1192	1.98026	7.35546	ENSG00000229976	NA	significant
1193	2.39758	7.35416	ENSG00000250114	NA	significant
1194	2.57963	7.3534	ENSG00000188641	DPYD	significant
1195	2.06284	7.3534	ENSG00000233287	RPL27P11	significant
1196	1.58194	7.34823	ENSG00000125864	BFSP1	significant
1197	-1.50372	7.34565	ENSG00000152284	TCF7L1	significant
1198	-1.49793	7.34301	ENSG00000227958	NA	significant
1199	-1.43408	7.34066	ENSG00000158445	KCNB1	significant
1200	-1.9771	7.33896	ENSG00000036257	CUL3	significant
1201	1.46249	7.33829	ENSG00000163288	GABRB1	significant
1202	1.35678	7.33629	ENSG00000166016	ABTB2	significant
1203	2.25181	7.33629	ENSG00000169251	NMD3	significant
1204	-1.50174	7.33407	ENSG00000065882	TBC1D1	significant
1205	1.5354	7.33153	ENSG00000264825	NA	significant
1206	1.92226	7.33065	ENSG00000111110	PPM1H	significant
1207	1.79606	7.32921	ENSG00000150722	PPP1R1C	significant
1208	-1.58302	7.32921	ENSG00000099282	TSPAN15	significant
1209	2.33736	7.32847	ENSG00000285735	LINC02717	significant
1210	-1.62266	7.3282	ENSG00000182022	CHST15	significant
1211	1.74672	7.32617	ENSG00000260785	CASC17	significant
1212	1.73595	7.32583	ENSG00000231170	NA	significant
1213	1.82626	7.32486	ENSG00000169604	ANTXR1	significant
1214	1.80926	7.32393	ENSG00000249026	NA	significant
1215	-1.73526	7.32277	ENSG00000260347	NA	significant
1216	1.80986	7.31888	ENSG00000115170	ACVR1	significant
1217	1.71537	7.31862	ENSG00000158764	ITLN2	significant
1218	2.10983	7.31862	ENSG00000183067	IGSF5	significant
1219	-2.36344	7.30749	ENSG00000173950	XXYLT1	significant
1220	1.5894	7.3072	ENSG00000224292	PORCN-DT	significant
1221	2.08098	7.30718	ENSG00000267109	NA	significant
1222	-1.64567	7.30615	ENSG00000249998	NA	significant
1223	2.31781	7.30615	ENSG00000109436	TBC1D9	significant
1224	-1.53775	7.30491	ENSG00000261609	GAN	significant
1225	2.26902	7.3019	ENSG00000271118	NA	significant
1226	2.01133	7.29221	ENSG00000231849	UBE2V2P4	significant
1227	1.27163	7.29221	ENSG00000198961	PJA2	significant
1228	1.76881	7.29221	ENSG00000228174	NA	significant
1229	2.24367	7.29101	ENSG00000235576	NA	significant
1230	1.52538	7.2887	ENSG00000011275	RNF216	significant
1231	1.58867	7.28841	ENSG00000091129	NRCAM	significant
1232	1.88321	7.285	ENSG00000100354	TNRC6B	significant
1233	2.44479	7.28084	ENSG00000162836	ACP6	significant
1234	1.92125	7.28036	ENSG00000174799	CEP135	significant
1235	2.27901	7.27455	ENSG00000137766	UNC13C	significant
1236	1.51476	7.27404	ENSG00000259602	NA	significant
1237	1.85122	7.27283	ENSG00000284196	NA	significant
1238	1.55817	7.27238	ENSG00000211882	TRAJ7	significant
1239	-1.32415	7.27008	ENSG00000162733	DDR2	significant
1240	2.01198	7.26885	ENSG00000164465	DCBLD1	significant
1241	-1.76543	7.26774	ENSG00000158458	NRG2	significant
1242	2.01451	7.26717	ENSG00000155897	ADCY8	significant
1243	2.25787	7.26717	ENSG00000120254	MTHFD1L	significant
1244	-1.51502	7.26506	ENSG00000237290	LINC01343	significant
1245	1.41636	7.26232	ENSG00000112977	DAP	significant
1246	2.38385	7.26232	ENSG00000212273	LOC124900268	significant
1247	2.09936	7.25797	ENSG00000165061	ZMAT4	significant
1248	2.40785	7.25475	ENSG00000123213	NLN	significant
1249	-1.74952	7.25374	ENSG00000196739	COL27A1	significant
1250	1.5635	7.24937	ENSG00000185565	LSAMP	significant
1251	-1.56036	7.24797	ENSG00000207705	MIR129-1	significant
1252	-1.27233	7.24329	ENSG00000118960	HS1BP3	significant
1253	1.9146	7.24236	ENSG00000120280	TASL	significant
1254	1.75835	7.23086	ENSG00000135525	MAP7	significant
1255	1.55695	7.23086	ENSG00000276600	RAB7B	significant
1256	1.76012	7.22979	ENSG00000251095	NA	significant
1257	1.89883	7.22831	ENSG00000111863	ADTRP	significant
1258	2.16468	7.22719	ENSG00000234456	MAGI2-AS3	significant
1259	1.60798	7.2233	ENSG00000219559	RPS19P5	significant
1260	1.58672	7.21998	ENSG00000260970	NA	significant
1261	2.0537	7.21404	ENSG00000257242	LINC01619	significant
1262	-1.33207	7.21353	ENSG00000280309	NA	significant
1263	-1.9089	7.21223	ENSG00000135925	WNT10A	significant
1264	1.497	7.20904	ENSG00000238759	RNU7-155P	significant
1265	2.01875	7.20904	ENSG00000253138	LINC00967	significant
1266	1.54731	7.20035	ENSG00000229648	RPSAP22	significant
1267	1.7863	7.19915	ENSG00000117859	OSBPL9	significant
1268	-2.36753	7.19876	ENSG00000188559	RALGAPA2	significant
1269	-1.56597	7.19426	ENSG00000204060	FOXO6	significant
1270	1.11609	7.19291	ENSG00000283341	NA	significant
1271	2.11867	7.18937	ENSG00000152818	UTRN	significant
1272	1.92401	7.18588	ENSG00000072832	CRMP1	significant
1273	1.81137	7.18583	ENSG00000105855	ITGB8	significant
1274	1.44689	7.18269	ENSG00000253408	NA	significant
1275	1.20614	7.18129	ENSG00000169282	KCNAB1	significant
1276	1.80552	7.17888	ENSG00000232316	LINC02518	significant
1277	1.61417	7.17767	ENSG00000233926	TLE1-DT	significant
1278	2.38171	7.17641	ENSG00000233332	LOC124904553	significant
1279	1.85033	7.17633	ENSG00000157483	MYO1E	significant
1280	1.77426	7.17419	ENSG00000196470	SIAH1	significant
1281	-1.46405	7.17072	ENSG00000186281	GPAT2	significant
1282	1.71512	7.17072	ENSG00000236444	UBE2L5	significant
1283	1.96393	7.17072	ENSG00000188958	UTS2B	significant
1284	1.81409	7.17045	ENSG00000084444	FAM234B	significant
1285	-2.00993	7.16905	ENSG00000131018	SYNE1	significant
1286	2.23846	7.16905	ENSG00000198542	ITGBL1	significant
1287	1.63542	7.161	ENSG00000213891	RPL3P6	significant
1288	1.62754	7.16064	ENSG00000153561	RMND5A	significant
1289	1.91337	7.15966	ENSG00000207010	RNU6-318P	significant
1290	1.83337	7.15843	ENSG00000238282	NA	significant
1291	-1.78302	7.15656	ENSG00000177383	MAGEF1	significant
1292	1.84997	7.15367	ENSG00000170634	ACYP2	significant
1293	1.79875	7.15362	ENSG00000196961	AP2A1	significant
1294	2.05992	7.15204	ENSG00000113368	LMNB1	significant
1295	1.51621	7.15117	ENSG00000261778	NA	significant
1296	1.75136	7.14593	ENSG00000278259	MYO19	significant
1297	1.82425	7.1416	ENSG00000142864	SERBP1	significant
1298	1.59044	7.14057	ENSG00000222612	RNU2-52P	significant
1299	-2.09669	7.13972	ENSG00000101440	ASIP	significant
1300	1.28485	7.13579	ENSG00000118257	NRP2	significant
1301	-1.76999	7.1356	ENSG00000175344	CHRNA7	significant
1302	1.37867	7.13281	ENSG00000279281	NA	significant
1303	1.25908	7.13216	ENSG00000277425	NA	significant
1304	-2.12548	7.13176	ENSG00000270766	NA	significant
1305	1.64926	7.12975	ENSG00000069667	RORA	significant
1306	2.47915	7.12975	ENSG00000263828	MIR4439	significant
1307	2.33638	7.11759	ENSG00000009694	TENM1	significant
1308	-1.35289	7.11738	ENSG00000185049	NELFA	significant
1309	1.96775	7.116	ENSG00000186056	MATN1-AS1	significant
1310	1.73723	7.11433	ENSG00000169189	NSMCE1	significant
1311	1.88151	7.11188	ENSG00000185666	SYN3	significant
1312	1.20209	7.11022	ENSG00000158683	PKD1L1	significant
1313	-1.68819	7.1079	ENSG00000166426	CRABP1	significant
1314	1.70368	7.10785	ENSG00000266059	RN7SL140P	significant
1315	1.977	7.10553	ENSG00000263363	MIR5702	significant
1316	1.79951	7.10553	ENSG00000250634	LINC01182	significant
1317	1.49125	7.10157	ENSG00000147677	EIF3H	significant
1318	2.0883	7.09444	ENSG00000224099	NA	significant
1319	2.01072	7.09351	ENSG00000174989	FBXW8	significant
1320	-1.31797	7.08827	ENSG00000166448	TMEM130	significant
1321	2.02274	7.0873	ENSG00000249715	FER1L5	significant
1322	1.59154	7.08435	ENSG00000233981	NA	significant
1323	1.48793	7.0834	ENSG00000237759	NA	significant
1324	2.01276	7.08263	ENSG00000231298	MANCR	significant
1325	1.74126	7.08263	ENSG00000255595	LOC101927531	significant
1326	2.14709	7.0784	ENSG00000166900	STX3	significant
1327	-1.85979	7.07498	ENSG00000237372	LINC03062	significant
1328	2.18513	7.07308	ENSG00000100325	ASCC2	significant
1329	2.24608	7.07241	ENSG00000222468	RNA5SP261	significant
1330	1.50856	7.07106	ENSG00000075420	FNDC3B	significant
1331	1.49899	7.07029	ENSG00000224086	NA	significant
1332	1.77892	7.06683	ENSG00000265836	CCND3P2	significant
1333	1.93508	7.06683	ENSG00000059377	TBXAS1	significant
1334	1.71434	7.06639	ENSG00000138375	SMARCAL1	significant
1335	1.64468	7.06623	ENSG00000156675	RAB11FIP1	significant
1336	-1.35262	7.0644	ENSG00000121075	TBX4	significant
1337	1.89547	7.06351	ENSG00000158234	FAIM	significant
1338	1.51238	7.05696	ENSG00000143786	CNIH3	significant
1339	1.81282	7.05696	ENSG00000133872	SARAF	significant
1340	1.66548	7.05687	ENSG00000247708	STX18-AS1	significant
1341	2.18862	7.0538	ENSG00000050344	NFE2L3	significant
1342	-1.5391	7.05178	ENSG00000213139	CRYGS	significant
1343	1.74884	7.04881	ENSG00000115310	RTN4	significant
1344	2.13366	7.04721	ENSG00000227743	NA	significant
1345	1.54557	7.04622	ENSG00000227248	NA	significant
1346	1.53856	7.04563	ENSG00000173237	C11orf86	significant
1347	1.44474	7.04221	ENSG00000258013	RPL3P13	significant
1348	-1.97975	7.04127	ENSG00000183780	SLC35F3	significant
1349	1.52364	7.04026	ENSG00000250802	ZBED3-AS1	significant
1350	1.74942	7.03986	ENSG00000088538	DOCK3	significant
1351	1.99585	7.03885	ENSG00000145860	RNF145	significant
1352	1.6592	7.03708	ENSG00000186314	PRELID2	significant
1353	1.47058	7.03591	ENSG00000078747	ITCH	significant
1354	2.24051	7.03316	ENSG00000248079	NA	significant
1355	-1.46924	7.02738	ENSG00000235016	SEMA3F-AS1	significant
1356	-1.19169	7.02549	ENSG00000250674	NA	significant
1357	1.8635	7.02353	ENSG00000251363	NA	significant
1358	1.44683	7.02184	ENSG00000239405	NA	significant
1359	1.35794	7.02184	ENSG00000165091	TMC1	significant
1360	1.77659	7.0211	ENSG00000226169	NA	significant
1361	2.06883	7.02076	ENSG00000250095	NREP-AS1	significant
1362	2.56141	7.02033	ENSG00000234663	NA	significant
1363	2.38458	7.01852	ENSG00000148498	PARD3	significant
1364	1.36395	7.01826	ENSG00000170776	AKAP13	significant
1365	-1.79116	7.01725	ENSG00000235357	NA	significant
1366	-1.37539	7.01636	ENSG00000116199	FAM20B	significant
1367	2.16421	7.01636	ENSG00000172399	MYOZ2	significant
1368	1.2247	7.01609	ENSG00000197375	SLC22A5	significant
1369	-1.25967	7.01609	ENSG00000196405	EVL	significant
1370	1.3271	7.01336	ENSG00000142731	PLK4	significant
1371	1.87821	7.01094	ENSG00000174038	C9orf131	significant
1372	2.43696	7.00929	ENSG00000243116	NA	significant
1373	1.39693	7.00881	ENSG00000196405	EVL	significant
1374	1.51931	7.0086	ENSG00000198756	COLGALT2	significant
1375	1.96997	7.00759	ENSG00000253111	NA	significant
1376	1.67641	7.00402	ENSG00000267375	NA	significant
1377	2.65489	7.00278	ENSG00000120158	RCL1	significant
1378	1.50576	6.99945	ENSG00000230867	RPS11P4	significant
1379	1.46902	6.99895	ENSG00000180263	FGD6	significant
1380	-1.6528	6.99716	ENSG00000196273	LINC00523	significant
1381	2.11466	6.99238	ENSG00000119321	FKBP15	significant
1382	-1.46771	6.99238	ENSG00000214686	IQCF6	significant
1383	2.06555	6.98979	ENSG00000223640	RPL30P3	significant
1384	1.61869	6.9886	ENSG00000229124	VIM-AS1	significant
1385	1.59282	6.9886	ENSG00000253084	NA	significant
1386	1.97678	6.98784	ENSG00000230680	LOC105375266	significant
1387	-1.35239	6.98703	ENSG00000139438	FAM222A	significant
1388	1.78114	6.9813	ENSG00000197261	C6orf141	significant
1389	1.58038	6.97727	ENSG00000142192	APP	significant
1390	1.58135	6.97566	ENSG00000279607	NA	significant
1391	1.8261	6.97509	ENSG00000250366	TUNAR	significant
1392	2.04341	6.97432	ENSG00000134001	EIF2S1	significant
1393	1.81087	6.97368	ENSG00000102780	DGKH	significant
1394	-1.45913	6.97201	ENSG00000250885	NA	significant
1395	-1.91369	6.97201	ENSG00000250317	SMIM20	significant
1396	-1.33035	6.97201	ENSG00000131149	GSE1	significant
1397	1.6778	6.9711	ENSG00000261635	NA	significant
1398	1.26948	6.96662	ENSG00000131748	STARD3	significant
1399	1.96867	6.96662	ENSG00000242880	NA	significant
1400	-2.0034	6.96494	ENSG00000184005	ST6GALNAC3	significant
1401	1.2819	6.9599	ENSG00000252555	RNU6-567P	significant
1402	1.5597	6.95906	ENSG00000241562	RPL7P5	significant
1403	1.56743	6.95898	ENSG00000279360	NA	significant
1404	1.54991	6.95835	ENSG00000123415	SMUG1	significant
1405	1.78765	6.95292	ENSG00000166033	HTRA1	significant
1406	1.52459	6.95166	ENSG00000249485	NA	significant
1407	-1.6955	6.9485	ENSG00000200942	RNU6-501P	significant
1408	1.44174	6.94726	ENSG00000158258	CLSTN2	significant
1409	1.30363	6.94726	ENSG00000115183	TANC1	significant
1410	-1.37405	6.94726	ENSG00000102935	ZNF423	significant
1411	1.59391	6.94708	ENSG00000272359	RNU4-89P	significant
1412	2.07856	6.94675	ENSG00000239081	RNU7-24P	significant
1413	1.74533	6.94487	ENSG00000173890	GPR160	significant
1414	-1.86779	6.93861	ENSG00000157111	TMEM171	significant
1415	-1.76529	6.93861	ENSG00000265845	LOC101927018	significant
1416	-1.71225	6.93861	ENSG00000006555	TTC22	significant
1417	1.34911	6.93778	ENSG00000088832	FKBP1A	significant
1418	-1.90288	6.93087	ENSG00000139219	COL2A1	significant
1419	1.54692	6.92764	ENSG00000175110	MRPS22	significant
1420	2.0711	6.9252	ENSG00000203805	PLPP4	significant
1421	2.21123	6.9247	ENSG00000249091	NA	significant
1422	2.0338	6.9247	ENSG00000232992	AHCYP4	significant
1423	2.05694	6.92426	ENSG00000145246	ATP10D	significant
1424	-2.12005	6.92288	ENSG00000140538	NTRK3	significant
1425	1.79734	6.92267	ENSG00000087253	LPCAT2	significant
1426	1.95946	6.92148	ENSG00000048707	VPS13D	significant
1427	2.12782	6.92014	ENSG00000103528	SYT17	significant
1428	1.71092	6.91773	ENSG00000124191	TOX2	significant
1429	1.75867	6.91341	ENSG00000285159	NA	significant
1430	1.78699	6.90777	ENSG00000058866	DGKG	significant
1431	1.72194	6.90675	ENSG00000182621	PLCB1	significant
1432	2.15659	6.90321	ENSG00000158163	DZIP1L	significant
1433	-1.33865	6.90318	ENSG00000109625	CPZ	significant
1434	-1.48316	6.90282	ENSG00000139438	FAM222A	significant
1435	-1.59491	6.89981	ENSG00000164300	SERINC5	significant
1436	2.64373	6.89929	ENSG00000144036	EXOC6B	significant
1437	2.04351	6.89462	ENSG00000198739	LRRTM3	significant
1438	-1.88674	6.88596	ENSG00000113302	IL12B	significant
1439	-1.17894	6.88434	ENSG00000214514	NA	significant
1440	2.03712	6.88434	ENSG00000165046	LETM2	significant
1441	2.28732	6.88217	ENSG00000123106	CCDC91	significant
1442	-1.68245	6.8815	ENSG00000186281	GPAT2	significant
1443	1.17913	6.8782	ENSG00000112761	CCN6	significant
1444	2.0815	6.87634	ENSG00000170776	AKAP13	significant
1445	2.1912	6.87593	ENSG00000270607	NA	significant
1446	-1.47836	6.86656	ENSG00000146013	GFRA3	significant
1447	1.86654	6.86651	ENSG00000246640	PICART1	significant
1448	2.12417	6.86627	ENSG00000227525	RPL7P6	significant
1449	1.38277	6.86601	ENSG00000256053	COA8	significant
1450	-1.9191	6.86468	ENSG00000238554	RNU1-88P	significant
1451	-1.2474	6.86329	ENSG00000254258	NA	significant
1452	1.36811	6.8628	ENSG00000234519	LOC102724357	significant
1453	2.0163	6.85929	ENSG00000196834	POTEI	significant
1454	1.83358	6.85888	ENSG00000264522	OTUD7B	significant
1455	2.09138	6.85857	ENSG00000203740	NTMT2	significant
1456	1.30728	6.85804	ENSG00000215483	LINC00548	significant
1457	1.779	6.85763	ENSG00000257732	LOC124903002	significant
1458	-2.00765	6.85364	ENSG00000083444	PLOD1	significant
1459	1.91416	6.85294	ENSG00000131459	GFPT2	significant
1460	-1.68887	6.85292	ENSG00000249073	WSPAR	significant
1461	2.14365	6.85201	ENSG00000248834	MARK2P5	significant
1462	1.80594	6.85178	ENSG00000070182	SPTB	significant
1463	1.63133	6.85138	ENSG00000147010	SH3KBP1	significant
1464	1.78439	6.85087	ENSG00000153317	ASAP1	significant
1465	2.19404	6.85053	ENSG00000250721	NA	significant
1466	1.59264	6.84901	ENSG00000134508	CABLES1	significant
1467	1.72772	6.84869	ENSG00000261371	PECAM1	significant
1468	1.64909	6.84551	ENSG00000260247	NA	significant
1469	1.69487	6.84548	ENSG00000212214	SNORA48B	significant
1470	2.0641	6.84386	ENSG00000100731	PCNX1	significant
1471	-1.32975	6.84307	ENSG00000196526	AFAP1	significant
1472	1.93819	6.84307	ENSG00000226674	TEX41	significant
1473	2.13971	6.84307	ENSG00000237013	LINC01812	significant
1474	-1.39367	6.84305	ENSG00000135931	ARMC9	significant
1475	1.73347	6.8411	ENSG00000172345	STARD5	significant
1476	1.37914	6.83429	ENSG00000183255	PTTG1IP	significant
1477	1.7992	6.83229	ENSG00000250284	CTB-1I21.1	significant
1478	1.63753	6.83195	ENSG00000023287	RB1CC1	significant
1479	1.62652	6.83176	ENSG00000251136	RIPK2-DT	significant
1480	-1.39255	6.83059	ENSG00000179284	DAND5	significant
1481	1.33467	6.83059	ENSG00000173812	EIF1	significant
1482	-1.69613	6.82821	ENSG00000186350	RXRA	significant
1483	1.93003	6.82785	ENSG00000202060	RNA5SP455	significant
1484	1.49444	6.82629	ENSG00000219039	NA	significant
1485	1.35072	6.8255	ENSG00000131844	MCCC2	significant
1486	1.89515	6.82483	ENSG00000274379	NA	significant
1487	1.82722	6.81992	ENSG00000227167	NA	significant
1488	1.38928	6.81768	ENSG00000224186	PITX1-AS1	significant
1489	-2.15081	6.81151	ENSG00000187672	ERC2	significant
1490	1.58824	6.80968	ENSG00000283904	MIR155	significant
1491	1.25209	6.80819	ENSG00000253783	NA	significant
1492	2.48958	6.80751	ENSG00000181511	NA	significant
1493	2.01812	6.80715	ENSG00000134897	BIVM	significant
1494	1.91489	6.79856	ENSG00000029534	ANK1	significant
1495	1.61713	6.79856	ENSG00000163558	PRKCI	significant
1496	1.90225	6.79593	ENSG00000080603	SRCAP	significant
1497	-1.64468	6.79581	ENSG00000234481	NA	significant
1498	1.37503	6.79545	ENSG00000169251	NMD3	significant
1499	-1.59146	6.79538	ENSG00000158019	BABAM2	significant
1500	1.33323	6.79213	ENSG00000138594	TMOD3	significant
1501	-1.58971	6.79174	ENSG00000226205	NA	significant
1502	-1.68962	6.78897	ENSG00000200408	RNA5SP74	significant
1503	-1.79897	6.78598	ENSG00000236762	NA	significant
1504	1.87462	6.78598	ENSG00000224865	LOC101928782	significant
1505	-1.56191	6.78465	ENSG00000063978	RNF4	significant
1506	1.45906	6.78059	ENSG00000168546	GFRA2	significant
1507	1.64605	6.78059	ENSG00000134317	GRHL1	significant
1508	2.20189	6.77592	ENSG00000135862	LAMC1	significant
1509	-2.1674	6.77551	ENSG00000228162	NA	significant
1510	1.91562	6.77489	ENSG00000187510	PLEKHG7	significant
1511	1.50892	6.7736	ENSG00000278083	NA	significant
1512	-1.33908	6.7736	ENSG00000237372	LINC03062	significant
1513	1.66417	6.76792	ENSG00000100266	PACSIN2	significant
1514	-1.8358	6.76792	ENSG00000162909	CAPN2	significant
1515	1.33425	6.76648	ENSG00000234719	NPIPB2	significant
1516	-1.80907	6.76648	ENSG00000127124	HIVEP3	significant
1517	1.87596	6.76648	ENSG00000166016	ABTB2	significant
1518	1.41644	6.76374	ENSG00000165983	PTER	significant
1519	-1.13591	6.76306	ENSG00000113273	ARSB	significant
1520	1.82091	6.76211	ENSG00000148468	FAM171A1	significant
1521	1.59331	6.76211	ENSG00000105851	PIK3CG	significant
1522	-1.74215	6.76063	ENSG00000065485	PDIA5	significant
1523	1.83985	6.76018	ENSG00000273486	NA	significant
1524	-1.59236	6.75955	ENSG00000163637	PRICKLE2	significant
1525	2.14623	6.75927	ENSG00000156531	PHF6	significant
1526	1.46763	6.75484	ENSG00000067057	PFKP	significant
1527	1.61567	6.75373	ENSG00000251191	LINC00589	significant
1528	-1.66109	6.75373	ENSG00000128422	KRT17	significant
1529	1.98087	6.75367	ENSG00000236212	NA	significant
1530	1.78383	6.75332	ENSG00000222038	POTEJ	significant
1531	1.47466	6.75215	ENSG00000090975	PITPNM2	significant
1532	1.63702	6.75181	ENSG00000118922	KLF12	significant
1533	1.91964	6.75067	ENSG00000230801	NA	significant
1534	1.94603	6.75008	ENSG00000261392	NA	significant
1535	-1.6545	6.74945	ENSG00000089101	CFAP61	significant
1536	1.36689	6.74777	ENSG00000165091	TMC1	significant
1537	-1.71441	6.74741	ENSG00000244486	SCARF2	significant
1538	1.65338	6.74632	ENSG00000198520	ARMH1	significant
1539	1.12014	6.74594	ENSG00000106683	LIMK1	significant
1540	1.64131	6.74535	ENSG00000273664	NA	significant
1541	2.61218	6.74294	ENSG00000277901	NA	significant
1542	2.20287	6.74196	ENSG00000230333	NA	significant
1543	1.88582	6.7413	ENSG00000185477	GPRIN3	significant
1544	1.0531	6.741	ENSG00000105889	STEAP1B	significant
1545	1.90902	6.73903	ENSG00000139174	PRICKLE1	significant
1546	-1.96031	6.73889	ENSG00000248079	NA	significant
1547	-1.59652	6.73731	ENSG00000187608	ISG15	significant
1548	-1.59016	6.73589	ENSG00000227047	NA	significant
1549	-1.58724	6.73057	ENSG00000124493	GRM4	significant
1550	1.52842	6.72839	ENSG00000169252	ADRB2	significant
1551	2.20233	6.72753	ENSG00000182197	EXT1	significant
1552	-1.09251	6.7268	ENSG00000220008	LINGO3	significant
1553	-1.33876	6.72231	ENSG00000260469	NA	significant
1554	1.80367	6.72037	ENSG00000145012	LPP	significant
1555	1.88909	6.71522	ENSG00000258052	NA	significant
1556	1.50717	6.7143	ENSG00000130560	UBAC1	significant
1557	1.84036	6.71421	ENSG00000232512	NA	significant
1558	1.29956	6.71254	ENSG00000116299	ELAPOR1	significant
1559	1.77655	6.71132	ENSG00000248716	NA	significant
1560	1.69217	6.71125	ENSG00000176407	KCMF1	significant
1561	1.25573	6.70873	ENSG00000085382	HACE1	significant
1562	1.57756	6.70516	ENSG00000180891	CUEDC1	significant
1563	1.77665	6.70418	ENSG00000197763	TXNRD3	significant
1564	-1.53578	6.70398	ENSG00000245322	NA	significant
1565	1.60932	6.70291	ENSG00000187840	EIF4EBP1	significant
1566	2.13035	6.70291	ENSG00000279419	NA	significant
1567	1.76802	6.70251	ENSG00000246582	TNFRSF10A-DT	significant
1568	1.73616	6.70024	ENSG00000233219	NA	significant
1569	2.12989	6.69449	ENSG00000243295	NA	significant
1570	1.49457	6.69441	ENSG00000250338	NA	significant
1571	2.00932	6.69441	ENSG00000227036	LINC00511	significant
1572	2.47716	6.68731	ENSG00000144824	PHLDB2	significant
1573	-1.09361	6.68731	ENSG00000258717	NA	significant
1574	1.5882	6.68693	ENSG00000207480	NA	significant
1575	2.50621	6.67979	ENSG00000084234	APLP2	significant
1576	1.70403	6.67866	ENSG00000196468	FGF16	significant
1577	2.15992	6.67765	ENSG00000204250	LINC00587	significant
1578	1.37109	6.67765	ENSG00000204876	LOC389602	significant
1579	2.0247	6.67489	ENSG00000225563	NA	significant
1580	1.62798	6.67312	ENSG00000186470	BTN3A2	significant
1581	1.91803	6.67225	ENSG00000274879	NA	significant
1582	1.2189	6.67225	ENSG00000166948	TGM6	significant
1583	2.17148	6.67224	ENSG00000253438	PCAT1	significant
1584	2.04994	6.66813	ENSG00000233607	LINC01392	significant
1585	1.9357	6.66813	ENSG00000056972	TRAF3IP2	significant
1586	1.97316	6.66813	ENSG00000115827	DCAF17	significant
1587	1.84574	6.6676	ENSG00000158290	CUL4B	significant
1588	-1.64696	6.66659	ENSG00000131558	EXOC4	significant
1589	2.02784	6.66599	ENSG00000185774	KCNIP4	significant
1590	2.10783	6.65975	ENSG00000261462	NA	significant
1591	1.51025	6.65975	ENSG00000232692	NA	significant
1592	-1.20641	6.65687	ENSG00000196407	THEM5	significant
1593	-1.42348	6.65601	ENSG00000099889	ARVCF	significant
1594	-1.70969	6.65513	ENSG00000137872	SEMA6D	significant
1595	1.81624	6.65295	ENSG00000140105	WARS1	significant
1596	1.70187	6.65295	ENSG00000230645	NA	significant
1597	1.41105	6.64883	ENSG00000138100	TRIM54	significant
1598	1.92926	6.64802	ENSG00000080298	RFX3	significant
1599	1.36313	6.64552	ENSG00000206814	NA	significant
1600	-1.55083	6.64532	ENSG00000229716	NA	significant
1601	1.5955	6.64453	ENSG00000136193	SCRN1	significant
1602	2.17349	6.64152	ENSG00000170044	ZPLD1	significant
1603	-1.75658	6.64096	ENSG00000081248	CACNA1S	significant
1604	-1.21994	6.63953	ENSG00000141753	IGFBP4	significant
1605	-1.45636	6.63869	ENSG00000125046	SSUH2	significant
1606	1.89825	6.63319	ENSG00000197632	SERPINB2	significant
1607	1.67636	6.63213	ENSG00000264754	NA	significant
1608	-1.97646	6.63142	ENSG00000276923	NA	significant
1609	-1.28541	6.63142	ENSG00000243323	PTPRVP	significant
1610	-1.75227	6.63142	ENSG00000172530	BANP	significant
1611	1.93106	6.63049	ENSG00000243276	NA	significant
1612	-1.3627	6.62997	ENSG00000235426	NA	significant
1613	1.56786	6.62805	ENSG00000101421	CHMP4B	significant
1614	-1.49539	6.62805	ENSG00000243491	NA	significant
1615	-1.77949	6.62679	ENSG00000206530	CFAP44	significant
1616	-1.64503	6.62579	ENSG00000107282	APBA1	significant
1617	1.64864	6.62492	ENSG00000116984	MTR	significant
1618	-1.22935	6.62492	ENSG00000231881	NA	significant
1619	1.50254	6.62461	ENSG00000165105	RASEF	significant
1620	1.37615	6.62408	ENSG00000234155	LINC02535	significant
1621	-1.11186	6.62408	ENSG00000106089	STX1A	significant
1622	2.03459	6.62396	ENSG00000266869	NA	significant
1623	1.93973	6.62228	ENSG00000197321	SVIL	significant
1624	-1.90157	6.62049	ENSG00000165533	TTC8	significant
1625	1.89974	6.6196	ENSG00000041353	RAB27B	significant
1626	2.15772	6.61763	ENSG00000100154	TTC28	significant
1627	1.67684	6.61736	ENSG00000261873	SMIM36	significant
1628	-1.79293	6.61641	ENSG00000157884	CIB4	significant
1629	2.29263	6.60761	ENSG00000052749	RRP12	significant
1630	1.76201	6.60651	ENSG00000285675	NA	significant
1631	1.88281	6.60612	ENSG00000109680	TBC1D19	significant
1632	2.10075	6.60612	ENSG00000259761	NA	significant
1633	0.944811	6.60419	ENSG00000189223	PAX8-AS1	significant
1634	1.79656	6.60223	ENSG00000251983	RN7SKP157	significant
1635	-2.05052	6.60181	ENSG00000091262	ABCC6	significant
1636	2.17716	6.60181	ENSG00000197872	CYRIA	significant
1637	1.31598	6.60106	ENSG00000238789	RNU7-152P	significant
1638	2.11527	6.59814	ENSG00000143842	SOX13	significant
1639	1.56227	6.59814	ENSG00000065923	SLC9A7	significant
1640	2.24966	6.59778	ENSG00000264483	MIR5008	significant
1641	1.29092	6.59752	ENSG00000259446	RYR3-DT	significant
1642	1.14128	6.59742	ENSG00000244326	RN7SL814P	significant
1643	1.76172	6.59676	ENSG00000056097	ZFR	significant
1644	1.43421	6.59499	ENSG00000272894	NA	significant
1645	-1.95492	6.59458	ENSG00000107282	APBA1	significant
1646	-1.45866	6.59442	ENSG00000183655	KLHL25	significant
1647	-1.55693	6.59442	ENSG00000132359	RAP1GAP2	significant
1648	1.51978	6.59442	ENSG00000102359	SRPX2	significant
1649	2.18858	6.59442	ENSG00000164171	ITGA2	significant
1650	2.23487	6.59442	ENSG00000226059	NA	significant
1651	1.55747	6.59225	ENSG00000252908	RNU6-1003P	significant
1652	-1.62093	6.59209	ENSG00000258647	NA	significant
1653	-1.57449	6.58937	ENSG00000169071	ROR2	significant
1654	1.44962	6.58876	ENSG00000170776	AKAP13	significant
1655	-1.33392	6.58799	ENSG00000196498	NCOR2	significant
1656	1.58421	6.58752	ENSG00000149177	PTPRJ	significant
1657	1.64935	6.58666	NA	NA	significant
1658	1.74316	6.58084	ENSG00000151033	LYZL2	significant
1659	2.03977	6.58084	ENSG00000221059	RNU6ATAC6P	significant
1660	-1.91131	6.57705	ENSG00000257335	MGAM	significant
1661	1.92577	6.57603	ENSG00000253974	NRG1-IT1	significant
1662	-1.69743	6.57603	ENSG00000270335	NA	significant
1663	-1.24712	6.57603	ENSG00000127663	KDM4B	significant
1664	1.69482	6.57585	ENSG00000172380	GNG12	significant
1665	1.61528	6.57503	ENSG00000273259	NA	significant
1666	1.95084	6.57471	ENSG00000271874	NA	significant
1667	1.7837	6.57471	ENSG00000119326	CTNNAL1	significant
1668	-1.65363	6.57171	ENSG00000228559	NA	significant
1669	1.27596	6.57104	ENSG00000144560	VGLL4	significant
1670	-1.64552	6.56787	ENSG00000185736	ADARB2	significant
1671	1.43769	6.566	ENSG00000258386	NA	significant
1672	1.88594	6.56582	ENSG00000041982	TNC	significant
1673	-1.72692	6.56434	ENSG00000147257	GPC3	significant
1674	-1.75746	6.56391	ENSG00000167664	TMIGD2	significant
1675	1.83121	6.56128	ENSG00000166974	MAPRE2	significant
1676	1.44745	6.56052	ENSG00000005486	RHBDD2	significant
1677	1.98941	6.55959	ENSG00000073803	MAP3K13	significant
1678	2.07186	6.55724	ENSG00000124191	TOX2	significant
1679	-1.94972	6.55656	ENSG00000134954	ETS1	significant
1680	1.32491	6.55603	ENSG00000082068	WDR70	significant
1681	1.09206	6.55479	ENSG00000159128	IFNGR2	significant
1682	-1.67066	6.55471	ENSG00000182022	CHST15	significant
1683	-1.42591	6.55404	ENSG00000010810	FYN	significant
1684	-1.61833	6.55121	ENSG00000196990	FAM163B	significant
1685	1.21816	6.54972	ENSG00000164949	GEM	significant
1686	1.98802	6.5494	ENSG00000251732	RN7SKP122	significant
1687	-1.82483	6.54817	ENSG00000185420	SMYD3	significant
1688	1.95983	6.54804	ENSG00000110395	CBL	significant
1689	1.23799	6.54803	ENSG00000178919	FOXE1	significant
1690	-1.77351	6.54623	ENSG00000109686	SH3D19	significant
1691	1.46912	6.54589	ENSG00000166025	AMOTL1	significant
1692	-1.18493	6.54074	ENSG00000237947	NA	significant
1693	1.54902	6.54048	ENSG00000241416	NA	significant
1694	1.52249	6.53951	ENSG00000166444	DENND2B	significant
1695	1.98607	6.53951	ENSG00000164808	SPIDR	significant
1696	2.06494	6.53589	ENSG00000229700	NA	significant
1697	-1.47461	6.53533	ENSG00000197565	COL4A6	significant
1698	1.79072	6.533	ENSG00000095110	NXPE1	significant
1699	1.99962	6.53183	ENSG00000264274	MIR4799	significant
1700	-1.6457	6.53183	ENSG00000235056	NA	significant
1701	2.25419	6.52917	ENSG00000228277	NA	significant
1702	1.72522	6.52702	ENSG00000184831	APOO	significant
1703	1.11706	6.52702	ENSG00000110435	PDHX	significant
1704	1.73496	6.52676	ENSG00000142615	CELA2A	significant
1705	1.48109	6.5267	ENSG00000283154	SCHIP1	significant
1706	2.13966	6.52571	ENSG00000259008	NA	significant
1707	1.66548	6.52551	ENSG00000198756	COLGALT2	significant
1708	1.83197	6.52516	ENSG00000147400	CETN2	significant
1709	1.30526	6.5234	ENSG00000133083	DCLK1	significant
1710	1.83834	6.52234	ENSG00000251432	LINC02615	significant
1711	1.58564	6.52137	ENSG00000257042	NA	significant
1712	-1.55057	6.52029	ENSG00000198838	RYR3	significant
1713	1.67225	6.52029	ENSG00000233273	AMMECR1LP1	significant
1714	1.72861	6.52018	ENSG00000270241	LOC100420336	significant
1715	-2.22128	6.51991	ENSG00000250514	LINC02125	significant
1716	1.91264	6.51949	ENSG00000101019	UQCC1	significant
1717	-1.86704	6.51671	ENSG00000183049	CAMK1D	significant
1718	-1.24725	6.51671	ENSG00000230623	NA	significant
1719	1.60849	6.51607	ENSG00000113391	FAM172A	significant
1720	2.02861	6.51499	ENSG00000266808	MIR548AE1	significant
1721	-1.37413	6.51499	ENSG00000201519	RNU6-645P	significant
1722	1.33343	6.51304	ENSG00000136250	AOAH	significant
1723	2.20005	6.51125	ENSG00000108691	CCL2	significant
1724	1.59751	6.50948	ENSG00000100867	DHRS2	significant
1725	1.45604	6.50729	ENSG00000214954	LRRC69	significant
1726	-1.94487	6.50671	ENSG00000182022	CHST15	significant
1727	-2.14841	6.50388	ENSG00000143473	KCNH1	significant
1728	1.61217	6.50248	ENSG00000170558	CDH2	significant
1729	-1.4196	6.50248	ENSG00000228375	RPS20P25	significant
1730	-1.38693	6.50026	ENSG00000136068	FLNB	significant
1731	1.27317	6.49921	ENSG00000284999	NA	significant
1732	1.9473	6.49813	ENSG00000240424	RPL19P17	significant
1733	1.86039	6.49659	ENSG00000118473	SGIP1	significant
1734	2.05633	6.49659	ENSG00000140538	NTRK3	significant
1735	2.12839	6.49483	ENSG00000285652	NA	significant
1736	-1.81077	6.49483	ENSG00000196730	DAPK1	significant
1737	2.03663	6.49198	ENSG00000236035	NA	significant
1738	1.84992	6.48992	ENSG00000198373	WWP2	significant
1739	2.05487	6.48992	ENSG00000145632	PLK2	significant
1740	2.08716	6.48992	ENSG00000267250	NA	significant
1741	-1.64416	6.48905	ENSG00000235933	NA	significant
1742	-1.66853	6.48863	ENSG00000072736	NFATC3	significant
1743	1.97036	6.48608	ENSG00000115183	TANC1	significant
1744	1.58056	6.48608	ENSG00000124788	ATXN1	significant
1745	1.23049	6.48606	ENSG00000108175	ZMIZ1	significant
1746	1.53088	6.48471	ENSG00000140367	UBE2Q2	significant
1747	1.57789	6.48083	ENSG00000201547	NA	significant
1748	1.14732	6.47784	ENSG00000200687	RNA5SP335	significant
1749	1.29641	6.47782	ENSG00000139722	VPS37B	significant
1750	-1.41205	6.4769	ENSG00000249708	NA	significant
1751	1.48054	6.47681	ENSG00000084676	NCOA1	significant
1752	1.79988	6.47578	ENSG00000089723	OTUB2	significant
1753	1.85149	6.47545	ENSG00000134207	SYT6	significant
1754	-1.10187	6.47441	ENSG00000169926	KLF13	significant
1755	1.82532	6.47331	ENSG00000143502	SUSD4	significant
1756	1.82583	6.47128	ENSG00000236559	NA	significant
1757	1.89574	6.46949	ENSG00000213118	NA	significant
1758	1.75547	6.46799	ENSG00000134531	EMP1	significant
1759	-2.12	6.46668	ENSG00000153317	ASAP1	significant
1760	1.77442	6.46573	ENSG00000188100	FAM25A	significant
1761	2.18952	6.46573	ENSG00000172379	ARNT2	significant
1762	1.95598	6.46548	ENSG00000146147	MLIP	significant
1763	2.39841	6.46498	ENSG00000100731	PCNX1	significant
1764	1.64515	6.46391	ENSG00000267375	NA	significant
1765	1.98496	6.46225	ENSG00000227702	NA	significant
1766	2.40498	6.46169	ENSG00000168546	GFRA2	significant
1767	1.56687	6.45897	ENSG00000163491	NEK10	significant
1768	-1.67478	6.45897	ENSG00000153989	NUS1	significant
1769	1.67864	6.45862	ENSG00000103091	WDR59	significant
1770	1.87874	6.45862	ENSG00000233730	LINC01765	significant
1771	1.67452	6.45856	ENSG00000171094	ALK	significant
1772	1.81331	6.45846	ENSG00000169896	ITGAM	significant
1773	1.74332	6.45751	ENSG00000277737	NA	significant
1774	1.66761	6.45746	ENSG00000117586	TNFSF4	significant
1775	-1.79792	6.45683	ENSG00000170965	PLAC1	significant
1776	-1.24947	6.45683	ENSG00000223905	LOC100418965	significant
1777	1.9506	6.4565	ENSG00000176946	THAP4	significant
1778	1.68621	6.45632	ENSG00000153802	TMPRSS11D	significant
1779	1.90473	6.45384	ENSG00000152127	MGAT5	significant
1780	-1.28315	6.44415	ENSG00000146555	SDK1	significant
1781	-1.50968	6.44395	ENSG00000204882	GPR20	significant
1782	2.52763	6.4405	ENSG00000226622	NA	significant
1783	1.84584	6.4405	ENSG00000145428	RNF175	significant
1784	-1.78955	6.43952	ENSG00000260517	NA	significant
1785	1.42598	6.43952	ENSG00000226535	NA	significant
1786	1.746	6.43889	ENSG00000175697	GPR156	significant
1787	-1.76132	6.43682	ENSG00000178718	RPP25	significant
1788	1.97743	6.43418	ENSG00000250402	NA	significant
1789	-1.82625	6.43349	ENSG00000081277	PKP1	significant
1790	-1.74515	6.43252	ENSG00000157884	CIB4	significant
1791	-1.32592	6.43246	ENSG00000228820	RPSAP1	significant
1792	-1.513	6.43246	ENSG00000136630	HLX	significant
1793	-1.65815	6.43177	ENSG00000106100	NOD1	significant
1794	1.66645	6.43026	ENSG00000258572	LOC101929107	significant
1795	2.0557	6.43026	ENSG00000163032	VSNL1	significant
1796	1.88034	6.42957	ENSG00000162496	DHRS3	significant
1797	2.09054	6.42597	ENSG00000151704	KCNJ1	significant
1798	1.37641	6.42551	ENSG00000224184	MIR3681HG	significant
1799	1.97256	6.4245	ENSG00000234707	SEC61G-DT	significant
1800	1.72058	6.42294	ENSG00000252374	NA	significant
1801	-1.49171	6.42231	ENSG00000103740	ACSBG1	significant
1802	1.80753	6.42231	ENSG00000186591	UBE2H	significant
1803	2.02089	6.42128	ENSG00000229145	ACTBP1	significant
1804	-1.96561	6.42128	ENSG00000274376	ADAMTS7P1	significant
1805	1.33834	6.4207	ENSG00000196141	SPATS2L	significant
1806	1.60938	6.41994	ENSG00000109323	MANBA	significant
1807	2.01624	6.41738	ENSG00000215421	ZNF407	significant
1808	-1.34175	6.4167	ENSG00000223764	LINC02593	significant
1809	1.71617	6.41658	ENSG00000157168	NRG1	significant
1810	1.60157	6.41641	ENSG00000248898	NA	significant
1811	1.99554	6.4133	ENSG00000227938	NA	significant
1812	1.63782	6.4124	ENSG00000224330	NA	significant
1813	1.7395	6.4124	ENSG00000222412	NA	significant
1814	1.38764	6.4084	ENSG00000130340	SNX9	significant
1815	1.64543	6.40555	ENSG00000255450	EEF1A1P47	significant
1816	1.82891	6.40498	ENSG00000159128	IFNGR2	significant
1817	-2.00064	6.40498	ENSG00000253123	LOC100507403	significant
1818	-1.31831	6.39983	ENSG00000104611	SH2D4A	significant
1819	-1.30453	6.39935	ENSG00000118960	HS1BP3	significant
1820	1.23745	6.3962	ENSG00000117148	ACTL8	significant
1821	-2.00118	6.3962	ENSG00000095637	SORBS1	significant
1822	1.66663	6.39592	ENSG00000202534	RNU6-1329P	significant
1823	2.02977	6.39332	ENSG00000135046	ANXA1	significant
1824	-2.10371	6.39307	ENSG00000089682	RBM41	significant
1825	1.39099	6.39307	ENSG00000261803	LINC02140	significant
1826	1.74351	6.39259	ENSG00000166033	HTRA1	significant
1827	1.98869	6.38991	ENSG00000172986	GXYLT2	significant
1828	1.79289	6.38903	ENSG00000101441	CST4	significant
1829	1.57469	6.38805	ENSG00000163898	LIPH	significant
1830	-1.10592	6.38791	ENSG00000260139	CSPG4P13	significant
1831	1.3039	6.38791	ENSG00000229140	CCDC26	significant
1832	1.64933	6.38676	ENSG00000184743	ATL3	significant
1833	-1.22198	6.38635	ENSG00000133315	MACROD1	significant
1834	1.55941	6.38557	ENSG00000168405	CMAHP	significant
1835	2.2873	6.38472	ENSG00000029534	ANK1	significant
1836	2.09275	6.38361	ENSG00000004866	ST7	significant
1837	-1.28115	6.38254	ENSG00000229957	NA	significant
1838	2.09793	6.38221	ENSG00000131686	CA6	significant
1839	2.0615	6.38192	ENSG00000006125	AP2B1	significant
1840	1.09757	6.38192	ENSG00000251169	LINC01843	significant
1841	1.88509	6.38027	ENSG00000021645	NRXN3	significant
1842	1.62036	6.37814	ENSG00000102172	SMS	significant
1843	1.68772	6.37814	ENSG00000146426	TIAM2	significant
1844	1.90793	6.3734	ENSG00000272482	NA	significant
1845	-1.79089	6.37254	ENSG00000265863	NA	significant
1846	-1.46893	6.37069	ENSG00000120088	CRHR1	significant
1847	1.35463	6.3626	ENSG00000235831	BHLHE40-AS1	significant
1848	1.44757	6.36102	ENSG00000169398	PTK2	significant
1849	2.0337	6.35591	ENSG00000106460	TMEM106B	significant
1850	1.46631	6.352	ENSG00000102189	EEA1	significant
1851	1.76321	6.35123	ENSG00000145860	RNF145	significant
1852	1.30786	6.35011	ENSG00000243649	CFB	significant
1853	-1.93877	6.3464	ENSG00000253288	NA	significant
1854	-1.7543	6.34149	ENSG00000117154	IGSF21	significant
1855	1.37346	6.34085	ENSG00000131389	SLC6A6	significant
1856	1.39035	6.33921	ENSG00000263813	MIR3679	significant
1857	-1.51596	6.33921	ENSG00000158106	RHPN1	significant
1858	1.94083	6.33871	ENSG00000135052	GOLM1	significant
1859	1.63664	6.33771	ENSG00000215296	NA	significant
1860	1.54127	6.33628	ENSG00000035664	DAPK2	significant
1861	1.26467	6.33563	ENSG00000258366	RTEL1	significant
1862	-1.04238	6.33563	ENSG00000179219	LINC00311	significant
1863	1.92435	6.33443	ENSG00000179104	TMTC2	significant
1864	1.31733	6.33359	ENSG00000063660	GPC1	significant
1865	-1.24993	6.3314	ENSG00000078549	ADCYAP1R1	significant
1866	1.52878	6.3314	ENSG00000112182	BACH2	significant
1867	1.54151	6.32834	ENSG00000273882	MIR8066	significant
1868	1.68261	6.32626	ENSG00000154229	PRKCA	significant
1869	1.01063	6.32513	ENSG00000043143	JADE2	significant
1870	-1.85826	6.32352	ENSG00000224682	SOCS5P2	significant
1871	1.34099	6.32283	ENSG00000253067	NA	significant
1872	-2.04417	6.32283	ENSG00000177103	DSCAML1	significant
1873	2.22555	6.32125	ENSG00000175611	ERCC6L2-AS1	significant
1874	-1.685	6.32054	ENSG00000171914	TLN2	significant
1875	1.71954	6.31851	ENSG00000138068	SULT6B1	significant
1876	-1.01699	6.31656	ENSG00000160271	RALGDS	significant
1877	1.57121	6.31634	ENSG00000132549	VPS13B	significant
1878	-1.58179	6.31541	ENSG00000234423	LINC01250	significant
1879	1.55834	6.31539	ENSG00000112175	BMP5	significant
1880	2.10895	6.31529	ENSG00000225084	LOC101927839	significant
1881	1.77135	6.31529	ENSG00000237510	GPAT2P1	significant
1882	1.72235	6.3151	ENSG00000170373	CST1	significant
1883	-1.58985	6.31356	ENSG00000104375	STK3	significant
1884	-1.22529	6.31356	ENSG00000110921	MVK	significant
1885	-1.61065	6.31354	ENSG00000156958	GALK2	significant
1886	1.77462	6.31273	ENSG00000113460	BRIX1	significant
1887	1.93758	6.312	ENSG00000243176	NA	significant
1888	-1.13753	6.30323	ENSG00000138622	HCN4	significant
1889	1.86942	6.30261	ENSG00000189136	NA	significant
1890	1.68227	6.30261	ENSG00000169902	TPST1	significant
1891	1.34511	6.30261	ENSG00000113657	DPYSL3	significant
1892	-1.6557	6.30216	ENSG00000250781	LOC105374428	significant
1893	2.13698	6.30121	ENSG00000176124	DLEU1	significant
1894	-1.53857	6.29931	ENSG00000232192	KIF26B-AS1	significant
1895	1.77406	6.29843	ENSG00000125337	KIF25	significant
1896	1.71836	6.29658	ENSG00000267652	NA	significant
1897	1.20869	6.29618	ENSG00000265971	NA	significant
1898	-1.22728	6.29618	ENSG00000207649	MIR138-2	significant
1899	-1.83721	6.29618	ENSG00000127445	PIN1	significant
1900	1.37389	6.29618	ENSG00000185033	SEMA4B	significant
1901	1.37611	6.29618	ENSG00000163625	WDFY3	significant
1902	1.28905	6.29618	ENSG00000267055	NA	significant
1903	2.01508	6.29499	ENSG00000101019	UQCC1	significant
1904	1.70139	6.29403	ENSG00000280257	NA	significant
1905	1.45956	6.29378	ENSG00000225313	NA	significant
1906	1.64306	6.29321	ENSG00000133083	DCLK1	significant
1907	1.58468	6.29301	ENSG00000231704	NA	significant
1908	1.83509	6.29213	ENSG00000256513	NA	significant
1909	1.86822	6.29213	ENSG00000254987	NA	significant
1910	2.33366	6.29146	ENSG00000224568	LINC01886	significant
1911	1.31382	6.29144	ENSG00000149418	ST14	significant
1912	1.76241	6.28997	ENSG00000248415	NA	significant
1913	1.63881	6.28457	ENSG00000239628	NA	significant
1914	1.84187	6.28456	ENSG00000077684	JADE1	significant
1915	1.41069	6.28456	ENSG00000233473	NA	significant
1916	0.980894	6.28325	ENSG00000135373	EHF	significant
1917	-2.16158	6.27887	ENSG00000167632	TRAPPC9	significant
1918	1.93071	6.27837	ENSG00000151790	TDO2	significant
1919	1.74196	6.27668	ENSG00000144036	EXOC6B	significant
1920	-1.82144	6.27508	ENSG00000235018	RPL17P48	significant
1921	1.15089	6.27406	ENSG00000222455	RNA5SP296	significant
1922	-1.30852	6.27031	ENSG00000119772	DNMT3A	significant
1923	1.26761	6.26946	ENSG00000273008	NA	significant
1924	1.58766	6.26784	ENSG00000282849	NA	significant
1925	-1.17041	6.26594	ENSG00000044115	CTNNA1	significant
1926	1.78695	6.26512	ENSG00000008838	MED24	significant
1927	1.36466	6.26512	ENSG00000224950	NA	significant
1928	1.64775	6.26206	ENSG00000284948	LOC254896	significant
1929	-1.63466	6.25502	ENSG00000066827	ZFAT	significant
1930	-1.60398	6.25502	ENSG00000101098	RIMS4	significant
1931	1.60418	6.25351	ENSG00000187268	FAM9C	significant
1932	1.26727	6.25108	ENSG00000271046	NA	significant
1933	-1.49828	6.25108	ENSG00000229031	MTCO1P25	significant
1934	2.02571	6.25108	ENSG00000230841	RPL23AP15	significant
1935	-1.28279	6.25108	ENSG00000137491	SLCO2B1	significant
1936	1.79703	6.25009	ENSG00000185760	KCNQ5	significant
1937	-1.76849	6.24822	ENSG00000171877	FRMD5	significant
1938	1.49573	6.24793	ENSG00000243455	RPS18P13	significant
1939	1.66122	6.247	ENSG00000222612	RNU2-52P	significant
1940	1.56958	6.24536	ENSG00000169604	ANTXR1	significant
1941	-1.41766	6.24517	ENSG00000173702	MUC13	significant
1942	2.07992	6.24424	ENSG00000163738	MTHFD2L	significant
1943	1.96302	6.24405	ENSG00000254859	NA	significant
1944	-1.23061	6.24382	ENSG00000279476	NA	significant
1945	-1.57061	6.24157	ENSG00000225387	NA	significant
1946	1.72597	6.2396	ENSG00000105778	AVL9	significant
1947	1.43698	6.23933	ENSG00000260569	NA	significant
1948	1.45489	6.23348	ENSG00000207578	MIR583	significant
1949	1.64911	6.23256	ENSG00000134873	CLDN10	significant
1950	1.57221	6.23242	ENSG00000231312	MAP4K3-DT	significant
1951	1.5414	6.22766	ENSG00000170265	ZNF282	significant
1952	-1.49062	6.22766	ENSG00000275572	GRIFIN	significant
1953	1.67555	6.22633	ENSG00000213699	SLC35F6	significant
1954	1.75094	6.22409	ENSG00000128512	DOCK4	significant
1955	1.422	6.22409	ENSG00000170456	DENND5B	significant
1956	-1.4143	6.22324	ENSG00000224093	NA	significant
1957	1.78074	6.22324	ENSG00000152348	ATG10	significant
1958	-1.56213	6.22324	ENSG00000236595	MED15P5	significant
1959	1.66268	6.22287	ENSG00000154162	CDH12	significant
1960	1.73661	6.22205	ENSG00000259523	NA	significant
1961	2.08316	6.22002	ENSG00000280312	NA	significant
1962	2.02198	6.21935	ENSG00000255043	NAV2-AS5	significant
1963	-1.53237	6.21794	ENSG00000154930	ACSS1	significant
1964	1.63683	6.21672	ENSG00000255007	LINC02489	significant
1965	-1.47765	6.21427	ENSG00000259268	NA	significant
1966	-1.82788	6.21402	ENSG00000222626	RNU2-48P	significant
1967	1.66042	6.21125	ENSG00000100592	DAAM1	significant
1968	2.08802	6.21088	ENSG00000218893	SUMO2P12	significant
1969	1.71997	6.20862	ENSG00000231579	NA	significant
1970	1.68662	6.20862	ENSG00000181355	NA	significant
1971	2.25148	6.20804	ENSG00000132170	PPARG	significant
1972	2.45002	6.20804	ENSG00000144158	NA	significant
1973	1.83328	6.20763	ENSG00000265656	NA	significant
1974	-1.10568	6.2065	ENSG00000006283	CACNA1G	significant
1975	1.37317	6.2065	ENSG00000172379	ARNT2	significant
1976	1.54988	6.20462	ENSG00000041802	LSG1	significant
1977	1.71585	6.20038	ENSG00000168393	DTYMK	significant
1978	1.95657	6.20038	ENSG00000228289	NA	significant
1979	1.4935	6.19918	ENSG00000112234	FBXL4	significant
1980	1.52286	6.19893	ENSG00000006530	AGK	significant
1981	1.61026	6.19858	ENSG00000222300	RNU2-21P	significant
1982	1.59607	6.19795	ENSG00000224000	NA	significant
1983	2.33307	6.19752	ENSG00000257907	EEF1A1P17	significant
1984	1.74906	6.19687	ENSG00000170962	PDGFD	significant
1985	-1.28056	6.19687	ENSG00000144485	HES6	significant
1986	-1.73302	6.19666	ENSG00000152818	UTRN	significant
1987	-1.78066	6.19594	ENSG00000159267	HLCS	significant
1988	2.05998	6.19513	ENSG00000258910	NA	significant
1989	1.82428	6.19109	ENSG00000164934	DCAF13	significant
1990	1.73213	6.19109	ENSG00000171444	MCC	significant
1991	1.62507	6.18984	ENSG00000115808	STRN	significant
1992	1.56949	6.18917	ENSG00000106113	CRHR2	significant
1993	1.70417	6.18774	ENSG00000285280	NA	significant
1994	-1.2338	6.18613	ENSG00000256824	NA	significant
1995	1.74572	6.18322	ENSG00000056291	NPFFR2	significant
1996	1.45133	6.18321	ENSG00000164627	KIF6	significant
1997	1.9215	6.18321	ENSG00000228737	NA	significant
1998	2.07129	6.18271	ENSG00000225760	NA	significant
1999	2.28168	6.17954	ENSG00000021300	PLEKHB1	significant
[truncated: 204,529+ more rows]

## Sheet: CHLA90.RA.vs.CHLA90.veh.volcano
	xax	yax	labels	symbol	cols
1	3.84239	15.3815	ENSG00000003137	CYP26B1	significant
2	3.71397	12.4988	ENSG00000144036	EXOC6B	significant
3	3.7987	11.7705	ENSG00000144036	EXOC6B	significant
4	3.00817	7.94633	ENSG00000144036	EXOC6B	significant
5	1.48086	7.53932	ENSG00000095596	CYP26A1	significant
6	2.16494	7.00562	ENSG00000138735	PDE5A	significant
7	1.68607	7.00562	ENSG00000162496	DHRS3	significant
8	2.06621	6.36409	ENSG00000252273	RNU6-426P	significant
9	1.97926	6.122	ENSG00000003137	CYP26B1	significant
10	1.47394	5.01725	ENSG00000272168	NA	significant
11	2.38324	5.01725	ENSG00000243675	NA	significant
12	-1.09337	5.0029	ENSG00000007402	CACNA2D2	significant
13	1.33215	4.96585	ENSG00000168216	LMBRD1	significant
14	1.07318	4.82172	ENSG00000003137	CYP26B1	significant
15	1.119	4.43285	ENSG00000226383	LINC01876	significant
16	1.09845	4.41656	ENSG00000116539	ASH1L	significant
17	-1.49583	4.41656	ENSG00000139352	ASCL1	significant
18	1.22312	4.41656	ENSG00000144036	EXOC6B	significant
19	0.974887	4.3989	ENSG00000040341	STAU2	significant
20	1.66987	4.3989	ENSG00000144036	EXOC6B	significant
21	1.19163	4.3989	ENSG00000230841	RPL23AP15	significant
22	-1.04377	4.38487	ENSG00000109066	TMEM104	significant
23	-0.996645	4.33233	ENSG00000148357	HMCN2	significant
24	-1.21586	4.33233	ENSG00000264750	NA	significant
25	-0.955901	4.33233	ENSG00000254364	NA	significant
26	1.14389	4.17501	ENSG00000242768	RPL31P25	significant
27	1.06882	4.15977	ENSG00000226164	FGFR3P6	significant
28	1.2025	4.11816	ENSG00000002726	AOC1	significant
29	1.08796	4.09978	ENSG00000151914	DST	significant
30	-0.899132	3.99532	ENSG00000252563	RNA5SP45	significant
31	1.18764	3.97739	ENSG00000101421	CHMP4B	significant
32	1.19711	3.94192	ENSG00000156650	KAT6B	significant
33	1.28578	3.94192	ENSG00000144036	EXOC6B	significant
34	1.03906	3.90508	ENSG00000123415	SMUG1	significant
35	-0.952829	3.8668	ENSG00000284696	LINC02808	significant
36	0.807424	3.81142	ENSG00000131759	RARA	significant
37	1.0106	3.81142	ENSG00000231987	LINC01787	significant
38	1.09583	3.70736	ENSG00000139173	TMEM117	significant
39	-0.947111	3.53882	ENSG00000133401	PDZD2	significant
40	-1.10728	3.53809	ENSG00000083444	PLOD1	significant
41	0.912339	3.42419	ENSG00000117713	ARID1A	significant
42	-1.03556	3.41767	ENSG00000175344	CHRNA7	significant
43	-1.04147	3.39749	ENSG00000171435	KSR2	significant
44	0.88774	3.36293	ENSG00000003137	CYP26B1	significant
45	1.01485	3.36293	ENSG00000249198	NA	significant
46	1.07686	3.35776	ENSG00000251361	NA	significant
47	-0.967321	3.35095	ENSG00000196660	SLC30A10	significant
48	-0.892579	3.2996	ENSG00000199104	MIR346	significant
49	-0.90231	3.27252	ENSG00000259319	NA	significant
50	0.9586	3.26948	ENSG00000253276	CCDC71L	significant
51	0.85081	3.20936	ENSG00000116584	ARHGEF2	significant
52	1.10872	3.19878	ENSG00000278744	NA	significant
53	1.03704	3.1329	ENSG00000260247	NA	significant
54	0.94392	3.09893	ENSG00000048707	VPS13D	significant
55	-1.08905	3.04597	ENSG00000132294	EFR3A	significant
56	1.01072	3.01985	ENSG00000162496	DHRS3	significant
57	1.00523	3.00526	ENSG00000075391	RASAL2	significant
58	0.968439	3.00004	ENSG00000133328	PLAAT2	significant
59	-0.792825	2.98288	ENSG00000228496	LOC100506405	significant
60	-0.817113	2.95382	ENSG00000171132	PRKCE	significant
61	0.911164	2.922	ENSG00000130513	GDF15	significant
62	0.839218	2.922	ENSG00000213509	NA	significant
63	0.852356	2.91359	ENSG00000267308	LOC124908074	significant
64	-0.989563	2.91272	ENSG00000200829	NA	significant
65	0.996154	2.86442	ENSG00000224746	NA	significant
66	-0.870866	2.86442	ENSG00000225649	LOC100506474	significant
67	1.074	2.86442	ENSG00000176124	DLEU1	significant
68	-0.941792	2.84903	ENSG00000184601	C14orf180	significant
69	-0.92731	2.82999	ENSG00000065518	NDUFB4	significant
70	0.795654	2.82999	ENSG00000228917	NA	significant
71	-0.897562	2.81815	ENSG00000223469	NA	significant
72	-0.983404	2.75492	ENSG00000070886	EPHA8	significant
73	0.967479	2.75492	ENSG00000276359	NA	significant
74	-0.907435	2.75492	ENSG00000139438	FAM222A	significant
75	-0.961676	2.75492	ENSG00000255571	MIR9-3HG	significant
76	-0.97558	2.75492	ENSG00000250634	LINC01182	significant
77	-0.843312	2.74564	ENSG00000182771	GRID1	significant
78	-0.890573	2.74564	ENSG00000267368	UPK3BL1	significant
79	0.982523	2.71315	ENSG00000204869	IGFL4	significant
80	0.930517	2.70267	ENSG00000211804	TRDV1	significant
81	-0.966971	2.65674	ENSG00000200216	RNU6-745P	significant
82	-0.975588	2.60771	ENSG00000257923	CUX1	significant
83	-0.900549	2.53821	ENSG00000140481	CCDC33	significant
84	0.903801	2.52017	ENSG00000254143	NA	significant
85	0.851052	2.51763	ENSG00000108100	CCNY	significant
86	-0.885696	2.51017	ENSG00000256481	NA	significant
87	0.886829	2.50468	ENSG00000242170	RN7SL329P	significant
88	-0.9526	2.50468	ENSG00000233721	NA	significant
89	0.894364	2.49636	ENSG00000258673	LINC01397	significant
90	-0.963683	2.48447	ENSG00000230302	MTND3P4	significant
91	-0.866285	2.47929	ENSG00000118960	HS1BP3	significant
92	0.714409	2.47929	ENSG00000198355	PIM3	significant
93	-0.860661	2.47929	ENSG00000168010	ATG16L2	significant
94	0.926157	2.47929	ENSG00000240207	NA	significant
95	0.902084	2.47929	ENSG00000247271	ZBED5-AS1	significant
96	0.868895	2.46982	ENSG00000278388	NA	significant
97	0.922968	2.45566	ENSG00000232284	GNG12-AS1	significant
98	0.898568	2.45566	ENSG00000250038	NA	significant
99	0.981274	2.45566	ENSG00000073910	FRY	significant
100	-0.952177	2.44115	ENSG00000168811	IL12A	significant
101	-0.917983	2.43871	ENSG00000101017	CD40	significant
102	-0.836719	2.43871	ENSG00000101489	CELF4	significant
103	0.922726	2.43437	ENSG00000138138	ATAD1	significant
104	-0.797806	2.4213	ENSG00000237720	LOC105373390	significant
105	-0.690209	2.4213	ENSG00000115756	HPCAL1	significant
106	0.886878	2.4213	ENSG00000132549	VPS13B	significant
107	0.699883	2.4213	ENSG00000124613	ZNF391	significant
108	1.02071	2.4213	ENSG00000144036	EXOC6B	significant
109	-0.754897	2.38966	ENSG00000173546	CSPG4	significant
110	-0.835051	2.38923	ENSG00000264269	DYM-AS1	significant
111	0.903644	2.38923	ENSG00000145526	CDH18	significant
112	-0.805578	2.37486	ENSG00000273366	NA	significant
113	0.918529	2.37486	ENSG00000197442	MAP3K5	significant
114	-0.922084	2.37175	ENSG00000119772	DNMT3A	significant
115	-0.759376	2.36188	ENSG00000006704	GTF2IRD1	significant
116	0.897561	2.35597	ENSG00000207331	RNU6-1263P	significant
117	0.860107	2.32632	ENSG00000155530	LRGUK	significant
118	-0.91008	2.32492	ENSG00000199104	MIR346	significant
119	0.854839	2.32492	ENSG00000139173	TMEM117	significant
120	-0.843271	2.32492	ENSG00000087266	SH3BP2	significant
121	0.916565	2.32492	ENSG00000163602	RYBP	significant
122	-0.801449	2.31718	ENSG00000261384	NA	significant
123	0.923175	2.31191	ENSG00000272335	NA	significant
124	-0.902326	2.30179	ENSG00000169282	KCNAB1	significant
125	-0.791741	2.29343	ENSG00000070614	NDST1	significant
126	0.843071	2.27553	ENSG00000127528	KLF2	significant
127	-0.898897	2.27553	ENSG00000074047	GLI2	significant
128	-0.868537	2.27553	ENSG00000260877	NA	significant
129	0.786613	2.27077	ENSG00000261273	NA	significant
130	0.766203	2.25511	ENSG00000238789	RNU7-152P	significant
131	0.791123	2.25011	ENSG00000136068	FLNB	significant
132	0.873978	2.24213	ENSG00000100439	ABHD4	significant
133	0.877902	2.24162	ENSG00000201511	NA	significant
134	0.744659	2.24101	ENSG00000285647	NA	significant
135	-0.867001	2.2403	ENSG00000015133	CCDC88C	significant
136	0.826291	2.23699	ENSG00000275294	NA	significant
137	-0.871068	2.23699	ENSG00000250317	SMIM20	significant
138	-0.862978	2.22017	ENSG00000229569	NA	significant
139	0.885835	2.19811	ENSG00000234428	NA	significant
140	0.827047	2.19811	ENSG00000285184	NA	significant
141	-0.665401	2.19811	ENSG00000251413	NA	significant
142	-0.877734	2.19811	ENSG00000127124	HIVEP3	significant
143	0.876922	2.19653	ENSG00000257674	NA	significant
144	0.88159	2.19353	ENSG00000285875	NA	significant
145	-0.784969	2.19353	ENSG00000171914	TLN2	significant
146	0.882167	2.19353	ENSG00000156650	KAT6B	significant
147	0.877611	2.19308	ENSG00000162496	DHRS3	significant
148	0.820705	2.19281	ENSG00000101413	RPRD1B	significant
149	-0.819349	2.18881	ENSG00000144668	ITGA9	significant
150	-0.766223	2.18881	ENSG00000178803	ADORA2A-AS1	significant
151	0.841284	2.18583	ENSG00000224715	LOC339685	significant
152	0.871874	2.18583	ENSG00000079950	STX7	significant
153	0.85856	2.18513	ENSG00000169302	STK32A	significant
154	-0.791674	2.17938	ENSG00000249328	LOC101927040	significant
155	-0.789585	2.17938	ENSG00000001617	SEMA3F	significant
156	0.835638	2.15683	ENSG00000187676	B3GLCT	significant
157	0.81204	2.15097	ENSG00000145012	LPP	significant
158	-0.860101	2.1486	ENSG00000236436	LINC02850	significant
159	0.853255	2.14812	ENSG00000070366	SMG6	significant
160	0.871483	2.14764	ENSG00000256339	NA	significant
161	-0.842637	2.1464	ENSG00000228484	LOC101927692	significant
162	0.840402	2.1464	ENSG00000134504	KCTD1	significant
163	0.816154	2.1436	ENSG00000124574	ABCC10	significant
164	0.850884	2.14359	ENSG00000233882	LINC01680	significant
165	0.809072	2.12998	ENSG00000285636	NA	significant
166	0.763276	2.09863	ENSG00000158683	PKD1L1	significant
167	0.833721	2.09209	ENSG00000119655	NPC2	significant
168	-0.813312	2.09042	ENSG00000119681	LTBP2	significant
169	-0.805245	2.09042	ENSG00000164398	ACSL6	significant
170	0.752675	2.08126	ENSG00000200702	NA	significant
171	0.831424	2.07533	ENSG00000232290	NA	significant
172	0.84682	2.05149	ENSG00000224649	NA	significant
173	-0.767956	2.05149	ENSG00000267223	NA	significant
174	0.846304	2.0504	ENSG00000088766	CRLS1	significant
175	0.827808	2.04738	ENSG00000042304	NA	significant
176	-0.844901	2.04738	ENSG00000261018	NA	significant
177	-0.807474	2.04738	ENSG00000225519	NA	significant
178	0.79846	2.04738	ENSG00000256969	NA	significant
179	0.846226	2.04733	ENSG00000196376	SLC35F1	significant
180	-0.795463	2.04024	ENSG00000264309	MIR4694	significant
181	0.797753	2.04024	ENSG00000104881	PPP1R13L	significant
182	-0.843325	2.03238	ENSG00000230530	NA	significant
183	-0.773327	2.02754	ENSG00000255363	NA	significant
184	-0.839997	2.02022	ENSG00000249688	NA	significant
185	-0.817447	2.01891	ENSG00000158258	CLSTN2	significant
186	-0.825275	2.01891	ENSG00000274261	NA	significant
187	-0.806255	2.01891	ENSG00000099889	ARVCF	significant
188	-0.786586	2.01281	ENSG00000121281	ADCY7	significant
189	0.833262	2.01281	ENSG00000144036	EXOC6B	significant
190	-0.819515	2.00208	ENSG00000099991	CABIN1	significant
191	0.641944	2.00035	ENSG00000227907	NA	significant
192	0.833523	1.99937	ENSG00000147459	DOCK5	significant
193	-0.814939	1.99772	ENSG00000239556	NA	significant
194	-0.832972	1.99685	ENSG00000154188	ANGPT1	significant
195	0.803968	1.99685	ENSG00000213994	LOC124902371	significant
196	-0.831729	1.99685	ENSG00000138375	SMARCAL1	significant
197	0.822662	1.99685	ENSG00000244652	NA	significant
198	0.8293	1.9945	ENSG00000151458	ANKRD50	significant
199	0.764109	1.9945	ENSG00000140199	SLC12A6	significant
200	0.82606	1.99145	ENSG00000170962	PDGFD	significant
201	-0.712191	1.99145	ENSG00000078549	ADCYAP1R1	significant
202	0.827835	1.97999	ENSG00000239872	NA	significant
203	0.827146	1.97796	ENSG00000151718	WWC2	significant
204	0.742783	1.97796	ENSG00000113719	ERGIC1	significant
205	-0.79572	1.97664	ENSG00000165914	TTC7B	significant
206	-0.750493	1.97571	ENSG00000226078	NA	significant
207	0.739476	1.97226	ENSG00000177426	TGIF1	significant
208	0.821478	1.96811	ENSG00000188219	POTEE	significant
209	-0.739776	1.96343	ENSG00000264985	LOC101928251	significant
210	0.786353	1.95018	ENSG00000234832	NA	significant
211	0.808841	1.94678	ENSG00000156150	ALX3	significant
212	-0.731538	1.94664	ENSG00000120725	SIL1	significant
213	-0.785447	1.94554	ENSG00000164970	FAM219A	significant
214	-0.817961	1.94554	ENSG00000130703	OSBPL2	significant
215	0.817304	1.94554	ENSG00000232290	NA	significant
216	-0.702288	1.94308	ENSG00000135631	RAB11FIP5	significant
217	-0.781589	1.94308	ENSG00000249781	LINC02112	significant
218	0.809835	1.94308	ENSG00000221265	MIR1255A	significant
219	-0.815843	1.9401	ENSG00000258986	TMEM179	significant
220	0.815154	1.9398	ENSG00000119487	MAPKAP1	significant
221	0.815156	1.9398	ENSG00000229348	HYI-AS1	significant
222	0.814015	1.93816	ENSG00000196090	PTPRT	significant
223	-0.812161	1.93537	ENSG00000278113	NA	significant
224	-0.720096	1.9352	ENSG00000272568	CPVL-AS2	significant
225	0.793777	1.91857	ENSG00000188375	H3-5	significant
226	0.670156	1.91736	ENSG00000103811	CTSH	significant
227	0.807021	1.91355	ENSG00000239831	NA	significant
228	0.76797	1.91355	ENSG00000096401	CDC5L	significant
229	-0.660699	1.91303	ENSG00000264174	NA	significant
230	0.804314	1.90438	ENSG00000048707	VPS13D	significant
231	-0.753607	1.90002	ENSG00000242293	NA	significant
232	-0.756959	1.89555	ENSG00000133067	LGR6	significant
233	0.797738	1.89478	ENSG00000221788	MIR1252	significant
234	-0.711972	1.89027	ENSG00000134817	APLNR	significant
235	0.710863	1.88819	ENSG00000108219	TSPAN14	significant
236	0.802125	1.88819	ENSG00000232807	NA	significant
237	0.768072	1.88819	ENSG00000279607	NA	significant
238	-0.741428	1.88819	ENSG00000279087	NA	significant
239	0.781318	1.88819	ENSG00000216676	NA	significant
240	-0.800542	1.88819	ENSG00000239468	RN7SL569P	significant
241	0.667337	1.88819	ENSG00000233608	TWIST2	significant
242	0.770443	1.88819	ENSG00000258262	MTCH2P2	significant
243	-0.77903	1.88802	ENSG00000221866	PLXNA4	significant
244	0.777106	1.88277	ENSG00000124191	TOX2	significant
245	0.784763	1.88277	ENSG00000224020	MIR181A2HG	significant
246	-0.791969	1.88277	ENSG00000259252	NA	significant
247	-0.782726	1.86474	ENSG00000249859	PVT1	significant
248	-0.731032	1.86137	ENSG00000173546	CSPG4	significant
249	-0.793282	1.86114	ENSG00000250684	NA	significant
250	-0.775909	1.86103	ENSG00000140481	CCDC33	significant
251	0.789739	1.85449	ENSG00000247708	STX18-AS1	significant
252	0.729277	1.85335	ENSG00000232458	LINC01450	significant
253	-0.752505	1.85335	ENSG00000117148	ACTL8	significant
254	0.787689	1.85335	ENSG00000006831	ADIPOR2	significant
255	0.790354	1.85335	ENSG00000225253	NA	significant
256	-0.78183	1.85335	ENSG00000285590	NA	significant
257	-0.710061	1.85335	ENSG00000136848	DAB2IP	significant
258	0.786966	1.85335	ENSG00000253785	NA	significant
259	-0.779979	1.85223	ENSG00000181004	BBS12	significant
260	0.778065	1.85223	ENSG00000116641	DOCK7	significant
261	-0.712194	1.85223	ENSG00000230138	NA	significant
262	0.768772	1.85223	ENSG00000261273	NA	significant
263	-0.712266	1.84785	ENSG00000126705	AHDC1	significant
264	0.780838	1.84785	ENSG00000110497	AMBRA1	significant
265	0.7854	1.83515	ENSG00000228777	LINC02534	significant
266	0.669545	1.83478	ENSG00000123106	CCDC91	significant
267	0.737967	1.83478	ENSG00000107738	VSIR	significant
268	0.73957	1.83478	ENSG00000112210	RAB23	significant
269	0.775179	1.83478	ENSG00000128989	ARPP19	significant
270	0.755093	1.83478	ENSG00000197415	VEPH1	significant
271	0.731194	1.83473	ENSG00000143248	RGS5	significant
272	0.781682	1.83473	ENSG00000250043	NA	significant
273	0.755144	1.83473	ENSG00000199368	RNU6-1084P	significant
274	0.777315	1.82693	ENSG00000160179	ABCG1	significant
275	0.767384	1.82578	ENSG00000166398	GARRE1	significant
276	0.771511	1.82476	ENSG00000103415	HMOX2	significant
277	0.772878	1.8124	ENSG00000248834	MARK2P5	significant
278	-0.77376	1.81092	ENSG00000154783	FGD5	significant
279	-0.696064	1.8023	ENSG00000099889	ARVCF	significant
280	0.763988	1.8023	ENSG00000048707	VPS13D	significant
281	-0.74069	1.80223	ENSG00000224718	LINC01657	significant
282	0.768448	1.80223	ENSG00000251219	LINC01217	significant
283	0.775249	1.80223	ENSG00000011295	TTC19	significant
284	0.743718	1.80223	ENSG00000125834	STK35	significant
285	0.770713	1.80223	ENSG00000263293	EFCAB13-DT	significant
286	-0.631306	1.80096	ENSG00000081059	TCF7	significant
287	0.76396	1.80096	ENSG00000070366	SMG6	significant
288	-0.6054	1.80062	ENSG00000259572	NA	significant
289	-0.664495	1.80062	ENSG00000008283	CYB561	significant
290	0.754644	1.80062	ENSG00000104687	GSR	significant
291	0.771697	1.79718	ENSG00000202534	RNU6-1329P	significant
292	-0.74074	1.79613	ENSG00000185046	ANKS1B	significant
293	0.752997	1.79613	ENSG00000168612	ZSWIM1	significant
294	0.771287	1.79613	ENSG00000012660	ELOVL5	significant
295	-0.716112	1.79613	ENSG00000254545	NA	significant
296	-0.686668	1.79592	ENSG00000214602	NA	significant
297	0.754718	1.79046	ENSG00000263561	MIR4704	significant
298	0.768492	1.78629	ENSG00000200361	NA	significant
299	-0.746086	1.78585	ENSG00000106003	LFNG	significant
300	-0.686776	1.78585	ENSG00000010810	FYN	significant
301	0.762091	1.78585	ENSG00000133321	PLAAT4	significant
302	-0.706986	1.78585	ENSG00000234080	RPS2P11	significant
303	0.767795	1.78585	ENSG00000283010	NA	significant
304	-0.767516	1.78585	ENSG00000177103	DSCAML1	significant
305	0.748314	1.78585	ENSG00000231776	LINC01611	significant
306	-0.731558	1.78404	ENSG00000285969	NA	significant
307	0.751053	1.78344	ENSG00000243797	NA	significant
308	-0.747309	1.78344	ENSG00000182022	CHST15	significant
309	0.765568	1.78344	ENSG00000234235	NA	significant
310	-0.71949	1.78284	ENSG00000133943	DGLUCY	significant
311	0.734563	1.78165	ENSG00000134313	KIDINS220	significant
312	-0.66	1.78001	ENSG00000069188	SDK2	significant
313	0.730341	1.77704	ENSG00000261273	NA	significant
314	0.762717	1.77602	ENSG00000214929	SPATA31D1	significant
315	0.759094	1.77058	ENSG00000112186	CAP2	significant
316	0.761356	1.76424	ENSG00000231252	LOC101926964	significant
317	-0.693345	1.76127	ENSG00000071282	LMCD1	significant
318	-0.716091	1.76127	ENSG00000245573	BDNF-AS	significant
319	-0.7443	1.75417	ENSG00000215492	NA	significant
320	0.754019	1.75021	ENSG00000116667	C1orf21	significant
321	0.747113	1.74929	ENSG00000277901	NA	significant
322	-0.662484	1.74575	ENSG00000140481	CCDC33	significant
323	0.700957	1.74574	ENSG00000237505	PKN2-AS1	significant
324	0.687596	1.73152	ENSG00000108100	CCNY	significant
325	0.666876	1.72887	ENSG00000169991	IFFO2	significant
326	-0.677323	1.7259	ENSG00000207649	MIR138-2	significant
327	0.550348	1.72337	ENSG00000283443	NA	significant
328	-0.721421	1.72337	ENSG00000116981	NT5C1A	significant
329	-0.737292	1.72118	ENSG00000116039	ATP6V1B1	significant
330	-0.719643	1.71053	ENSG00000253028	LOC124900240	significant
331	-0.682542	1.69952	ENSG00000224655	LINC01823	significant
332	0.746316	1.69923	ENSG00000227033	NA	significant
333	-0.711474	1.6938	ENSG00000221866	PLXNA4	significant
334	-0.716123	1.6938	ENSG00000138606	SHF	significant
335	0.456532	1.69132	ENSG00000077092	RARB	significant
336	-0.67335	1.68306	ENSG00000255690	TRIL	significant
337	-0.647961	1.67933	ENSG00000254545	NA	significant
338	0.742288	1.67933	ENSG00000123352	SPATS2	significant
339	0.639475	1.67264	ENSG00000260708	NA	significant
340	0.707194	1.67264	ENSG00000152223	EPG5	significant
341	0.675173	1.67138	ENSG00000258673	LINC01397	significant
342	0.731935	1.67138	ENSG00000196353	CPNE4	significant
343	-0.739595	1.67138	ENSG00000260469	NA	significant
344	0.722356	1.67138	ENSG00000110321	EIF4G2	significant
345	0.623492	1.67138	ENSG00000234707	SEC61G-DT	significant
346	-0.66777	1.67012	ENSG00000205086	LINC02898	significant
347	0.723083	1.66986	ENSG00000205057	CLLU1-AS1	significant
348	0.681191	1.6697	ENSG00000145623	OSMR	significant
349	-0.65604	1.66694	ENSG00000068724	TTC7A	significant
350	-0.692995	1.66674	ENSG00000160563	MED27	significant
351	0.734882	1.65818	ENSG00000105851	PIK3CG	significant
352	-0.671232	1.65818	ENSG00000203643	NA	significant
353	-0.643515	1.65818	ENSG00000258717	NA	significant
354	0.719617	1.65818	ENSG00000237988	OR2I1P	significant
355	0.733538	1.65324	ENSG00000124788	ATXN1	significant
356	-0.634601	1.6525	ENSG00000163468	CCT3	significant
357	-0.690553	1.6525	ENSG00000168546	GFRA2	significant
358	0.7327	1.65217	ENSG00000284622	SCYGR10	significant
359	-0.702956	1.65217	ENSG00000224963	NA	significant
360	0.732708	1.65006	ENSG00000264032	MIR4491	significant
361	-0.6391	1.65006	ENSG00000235628	NA	significant
362	0.665716	1.64878	ENSG00000143162	CREG1	significant
363	0.693017	1.64878	ENSG00000005339	CREBBP	significant
364	0.709744	1.64611	ENSG00000231312	MAP4K3-DT	significant
365	0.722361	1.64393	ENSG00000196843	ARID5A	significant
366	-0.692782	1.64393	ENSG00000007402	CACNA2D2	significant
367	0.723898	1.64319	ENSG00000189067	LITAF	significant
368	0.727099	1.63968	ENSG00000232621	C4BPAP2	significant
369	0.717502	1.63968	ENSG00000253552	NA	significant
370	0.728309	1.63968	ENSG00000119326	CTNNAL1	significant
371	-0.688856	1.63968	ENSG00000264482	MIR4705	significant
372	0.728401	1.63871	ENSG00000104365	IKBKB	significant
373	0.676075	1.63871	ENSG00000198363	ASPH	significant
374	-0.708781	1.63686	ENSG00000160285	LSS	significant
375	-0.713193	1.63686	ENSG00000185261	KIAA0825	significant
376	0.721459	1.63553	ENSG00000279135	NA	significant
377	0.726793	1.63553	ENSG00000084207	GSTP1	significant
378	-0.717694	1.63535	ENSG00000248965	NA	significant
379	-0.706215	1.63535	ENSG00000232453	LINC02777	significant
380	0.588604	1.63224	ENSG00000160712	IL6R	significant
381	0.717485	1.63224	ENSG00000106460	TMEM106B	significant
382	-0.724201	1.63151	ENSG00000236058	RPL17P36	significant
383	0.688652	1.63129	ENSG00000132953	XPO4	significant
384	0.721404	1.63129	ENSG00000227160	NA	significant
385	-0.674995	1.63129	ENSG00000148219	ASTN2	significant
386	-0.709863	1.63129	ENSG00000107957	SH3PXD2A	significant
387	0.654274	1.62168	ENSG00000257726	NA	significant
388	-0.692698	1.61521	ENSG00000123454	DBH	significant
389	-0.664264	1.60658	ENSG00000241163	LINC00877	significant
390	0.683742	1.60658	ENSG00000138190	EXOC6	significant
391	0.700895	1.60658	ENSG00000214417	KRT18P13	significant
392	0.713351	1.60595	ENSG00000049618	ARID1B	significant
393	0.714995	1.60548	ENSG00000166128	RAB8B	significant
394	0.715251	1.6048	ENSG00000168502	MTCL1	significant
395	-0.690204	1.60455	ENSG00000179361	ARID3B	significant
396	-0.715816	1.59941	ENSG00000206129	LINC03069	significant
397	0.688672	1.59744	ENSG00000110218	PANX1	significant
398	0.616096	1.59332	ENSG00000227482	NA	significant
399	-0.683469	1.59332	ENSG00000150867	PIP4K2A	significant
400	-0.696713	1.58078	ENSG00000182022	CHST15	significant
401	-0.704987	1.58078	ENSG00000100433	KCNK10	significant
402	0.702165	1.58078	ENSG00000115233	PSMD14	significant
403	0.695176	1.58078	ENSG00000138166	DUSP5	significant
404	-0.697422	1.58078	ENSG00000184347	SLIT3	significant
405	0.70363	1.58078	ENSG00000124299	PEPD	significant
406	-0.646152	1.58078	ENSG00000173950	XXYLT1	significant
407	-0.710256	1.58055	ENSG00000237947	NA	significant
408	0.698928	1.58009	ENSG00000250522	NA	significant
409	-0.710009	1.5789	ENSG00000171735	CAMTA1	significant
410	0.710613	1.57829	ENSG00000271511	NA	significant
411	-0.710089	1.57779	ENSG00000173530	TNFRSF10D	significant
412	-0.701697	1.57498	ENSG00000071205	ARHGAP10	significant
413	0.613531	1.56549	ENSG00000164715	LMTK2	significant
414	0.577567	1.56549	ENSG00000261970	NA	significant
415	0.63804	1.56544	ENSG00000148488	ST8SIA6	significant
416	0.674143	1.56544	ENSG00000229359	PIN1P1	significant
417	0.64297	1.56529	ENSG00000251293	NA	significant
418	0.705813	1.56529	ENSG00000109339	MAPK10	significant
419	-0.70668	1.56529	ENSG00000235545	NA	significant
420	-0.651801	1.56385	ENSG00000171044	XKR6	significant
421	-0.678294	1.56201	ENSG00000280222	NA	significant
422	-0.692194	1.5587	ENSG00000220110	RPL21P64	significant
423	-0.589065	1.55659	ENSG00000073060	SCARB1	significant
424	0.695706	1.55659	ENSG00000143603	KCNN3	significant
425	-0.63736	1.55393	ENSG00000114315	HES1	significant
426	-0.699268	1.55393	ENSG00000184347	SLIT3	significant
427	0.700644	1.55375	ENSG00000107014	RLN2	significant
428	-0.702917	1.55262	ENSG00000128872	TMOD2	significant
429	0.622543	1.55262	ENSG00000223356	NA	significant
430	-0.667402	1.54962	ENSG00000140470	ADAMTS17	significant
431	0.634708	1.54962	ENSG00000226970	NA	significant
432	-0.698516	1.54962	ENSG00000269113	TRABD2B	significant
433	-0.665635	1.54401	ENSG00000280055	LINC02912	significant
434	0.697197	1.54401	ENSG00000249867	LINC02742	significant
435	-0.696935	1.54091	ENSG00000254406	NA	significant
436	0.697982	1.54091	ENSG00000077157	PPP1R12B	significant
437	-0.632006	1.54091	ENSG00000072110	ACTN1	significant
438	0.62911	1.53381	ENSG00000101019	UQCC1	significant
439	0.683292	1.53302	ENSG00000232284	GNG12-AS1	significant
440	-0.681959	1.53302	ENSG00000254101	LINC02055	significant
441	-0.672742	1.53178	ENSG00000125998	FAM83C	significant
442	0.681252	1.52754	ENSG00000196604	POTEF	significant
443	-0.661705	1.5242	ENSG00000162951	LRRTM1	significant
444	-0.674885	1.52238	ENSG00000164398	ACSL6	significant
445	0.689502	1.51891	ENSG00000156671	SAMD8	significant
446	-0.687893	1.51891	ENSG00000001617	SEMA3F	significant
447	-0.667497	1.51891	ENSG00000277173	NA	significant
448	-0.692986	1.51839	ENSG00000279490	NA	significant
449	-0.656189	1.51839	ENSG00000107957	SH3PXD2A	significant
450	0.691893	1.51839	ENSG00000112186	CAP2	significant
451	0.584083	1.51839	ENSG00000139144	PIK3C2G	significant
452	-0.650007	1.51839	ENSG00000186350	RXRA	significant
453	0.609743	1.51813	ENSG00000160111	CPAMD8	significant
454	0.642189	1.51813	ENSG00000139684	ESD	significant
455	0.690089	1.51813	ENSG00000138050	THUMPD2	significant
456	0.63535	1.51813	ENSG00000070269	TMEM260	significant
457	-0.688652	1.51813	ENSG00000236950	LINC01774	significant
458	0.690875	1.51813	ENSG00000285634	LOC105376121	significant
459	-0.68311	1.51813	ENSG00000135925	WNT10A	significant
460	-0.68168	1.51813	ENSG00000164300	SERINC5	significant
461	0.687496	1.51813	ENSG00000200630	NA	significant
462	0.687354	1.51813	ENSG00000101413	RPRD1B	significant
463	-0.679427	1.51779	ENSG00000095002	MSH2	significant
464	0.612331	1.51735	ENSG00000166147	FBN1	significant
465	-0.68301	1.51465	ENSG00000248491	NA	significant
466	0.668768	1.51418	ENSG00000225760	NA	significant
467	-0.688297	1.51418	ENSG00000115902	SLC1A4	significant
468	0.663086	1.51418	ENSG00000112531	QKI	significant
469	-0.689043	1.51418	ENSG00000166407	LMO1	significant
470	-0.687962	1.51418	ENSG00000215899	EEF1A1P46	significant
471	0.655735	1.51418	ENSG00000282057	NA	significant
472	-0.683075	1.51418	ENSG00000169071	ROR2	significant
473	-0.62188	1.51418	ENSG00000146842	TMEM209	significant
474	0.681107	1.51418	ENSG00000275293	NA	significant
475	0.687494	1.51418	ENSG00000133739	LRRCC1	significant
476	0.682314	1.51409	ENSG00000267375	NA	significant
477	-0.628986	1.5121	ENSG00000070182	SPTB	significant
478	-0.679323	1.51169	ENSG00000230523	LINC01756	significant
479	0.638446	1.50472	ENSG00000213509	NA	significant
480	0.6808	1.50395	ENSG00000038382	TRIO	significant
481	-0.662275	1.50311	ENSG00000214686	IQCF6	significant
482	-0.567075	1.50232	ENSG00000164867	NOS3	significant
483	-0.658029	1.50232	ENSG00000071242	RPS6KA2	significant
484	-0.660196	1.49987	ENSG00000207775	MIR548A1	significant
485	-0.678305	1.49857	ENSG00000256673	NA	significant
486	0.643267	1.49522	ENSG00000257649	NA	significant
487	0.679464	1.49522	ENSG00000275613	NA	significant
488	-0.670668	1.49486	ENSG00000112033	PPARD	significant
489	0.66231	1.49358	ENSG00000117152	RGS4	significant
490	0.563003	1.49324	ENSG00000143393	PI4KB	significant
491	0.680377	1.49324	ENSG00000108100	CCNY	significant
492	-0.641657	1.49324	ENSG00000263795	MIR5100	significant
493	-0.681252	1.49226	ENSG00000108557	RAI1	significant
494	0.678115	1.4922	ENSG00000230387	LOC100505664	significant
495	0.674575	1.49127	ENSG00000237425	RPSAP2	significant
496	0.631696	1.4893	ENSG00000120837	NFYB	significant
497	-0.60878	1.4893	ENSG00000143340	FAM163A	significant
498	0.671736	1.4893	ENSG00000035928	RFC1	significant
499	0.600267	1.4893	ENSG00000223773	NA	significant
500	0.665561	1.4893	ENSG00000278540	ACACA	significant
501	-0.664169	1.48769	ENSG00000088881	EBF4	significant
502	-0.631211	1.48735	ENSG00000132437	DDC	significant
503	-0.656171	1.4849	ENSG00000115596	WNT6	significant
504	-0.599522	1.4849	ENSG00000231906	NA	significant
505	0.674941	1.48221	ENSG00000241907	NA	significant
506	-0.600138	1.47566	ENSG00000222616	RN7SKP27	significant
507	0.675626	1.47322	ENSG00000127124	HIVEP3	significant
508	0.674849	1.47012	ENSG00000153574	RPIA	significant
509	0.665966	1.47012	ENSG00000143156	NME7	significant
510	0.670507	1.47012	ENSG00000130338	TULP4	significant
511	-0.669211	1.46218	ENSG00000242816	LOC101926953	significant
512	0.653855	1.45847	ENSG00000235725	NA	significant
513	0.670493	1.45847	ENSG00000205268	PDE7A	significant
514	-0.653957	1.45847	ENSG00000260670	NA	significant
515	-0.629909	1.45133	ENSG00000227118	NA	significant
516	-0.64626	1.45048	ENSG00000283365	NA	significant
517	0.648222	1.44677	ENSG00000139370	SLC15A4	significant
518	0.665727	1.44583	ENSG00000153246	PLA2R1	significant
519	0.651443	1.44544	ENSG00000276723	NA	significant
520	0.659912	1.443	ENSG00000134873	CLDN10	significant
521	0.562554	1.443	ENSG00000228521	NA	significant
522	-0.666403	1.443	ENSG00000144283	PKP4	significant
523	0.581577	1.443	ENSG00000225131	PSME2P2	significant
524	-0.63067	1.443	ENSG00000259473	LINC02205	significant
525	0.61618	1.443	ENSG00000277056	NA	significant
526	0.620353	1.443	ENSG00000204767	INSYN2B	significant
527	0.654861	1.443	ENSG00000075223	SEMA3C	significant
528	0.662258	1.43325	ENSG00000225457	LOC107986837	significant
529	-0.642648	1.43325	ENSG00000214548	MEG3	significant
530	0.511943	1.43325	ENSG00000261080	NA	significant
531	0.649745	1.43325	ENSG00000282849	NA	significant
532	-0.664597	1.43325	ENSG00000171444	MCC	significant
533	-0.615284	1.42898	ENSG00000182185	RAD51B	significant
534	-0.662518	1.42853	ENSG00000218265	RPS4XP7	significant
535	-0.63885	1.42853	ENSG00000168268	NT5DC2	significant
536	0.639642	1.42853	ENSG00000091136	LAMB1	significant
537	0.654816	1.42725	ENSG00000197261	C6orf141	significant
538	-0.61618	1.42717	ENSG00000186094	AGBL4	significant
539	0.653708	1.42618	ENSG00000197548	ATG7	significant
540	-0.658831	1.41559	ENSG00000198838	RYR3	significant
541	0.602558	1.41531	ENSG00000238609	RNU7-94P	significant
542	0.637862	1.41393	ENSG00000071205	ARHGAP10	significant
543	0.637454	1.413	ENSG00000271440	NA	significant
544	0.631395	1.413	ENSG00000103404	USP31	significant
545	-0.650066	1.4128	ENSG00000252284	NA	significant
546	0.658249	1.41046	ENSG00000237567	NA	significant
547	-0.658097	1.41009	ENSG00000243125	RN7SL807P	significant
548	-0.629018	1.41009	ENSG00000236772	NA	significant
549	-0.604397	1.40699	ENSG00000172456	FGGY	significant
550	-0.644808	1.40614	ENSG00000225148	NA	significant
551	0.627138	1.40388	ENSG00000178175	ZNF366	significant
552	-0.652371	1.40388	ENSG00000284696	LINC02808	significant
553	0.655	1.40324	ENSG00000125384	PTGER2	significant
554	0.620468	1.40219	ENSG00000234634	LINC02093	significant
555	0.561211	1.40048	ENSG00000242474	NA	significant
556	-0.626088	1.40048	ENSG00000230614	NA	significant
557	0.647922	1.40048	ENSG00000056097	ZFR	significant
558	-0.647751	1.40048	ENSG00000285909	NA	significant
559	-0.647216	1.39947	ENSG00000122870	BICC1	significant
560	0.651342	1.39885	ENSG00000170011	MYRIP	significant
561	0.652601	1.39734	ENSG00000106034	CPED1	significant
562	0.628773	1.39622	ENSG00000254170	NA	significant
563	-0.617716	1.3866	ENSG00000150995	ITPR1	significant
564	0.650289	1.38565	ENSG00000115464	USP34	significant
565	-0.611356	1.38565	ENSG00000066382	MPPED2	significant
566	0.633225	1.38433	ENSG00000229808	NA	significant
567	0.650177	1.38401	ENSG00000139211	AMIGO2	significant
568	0.64965	1.38398	ENSG00000165060	FXN	significant
569	-0.596291	1.38316	ENSG00000160271	RALGDS	significant
570	0.641808	1.38316	ENSG00000154447	SH3RF1	significant
571	0.649413	1.38316	ENSG00000117152	RGS4	significant
572	-0.571892	1.38316	ENSG00000238042	LINC02257	significant
573	0.648377	1.37862	ENSG00000198843	SELENOT	significant
574	0.595141	1.37851	ENSG00000146433	TMEM181	significant
575	0.646327	1.37735	ENSG00000164619	BMPER	significant
576	0.644663	1.37735	ENSG00000188869	TMC3	significant
577	0.646882	1.37735	ENSG00000189079	ARID2	significant
578	0.618471	1.37735	ENSG00000187260	WDR86	significant
579	-0.647197	1.37735	ENSG00000255330	NA	significant
580	0.64067	1.37323	ENSG00000265810	MIR3907	significant
581	-0.608511	1.36921	ENSG00000157570	TSPAN18	significant
582	0.644991	1.36712	ENSG00000154027	AK5	significant
583	0.639625	1.36461	ENSG00000164532	TBX20	significant
584	-0.626053	1.36456	ENSG00000261453	NA	significant
585	-0.631893	1.36058	ENSG00000189337	KAZN	significant
586	-0.640174	1.36058	ENSG00000146966	DENND2A	significant
587	-0.62875	1.35812	ENSG00000244044	RN7SL735P	significant
588	0.628831	1.35812	ENSG00000139436	GIT2	significant
589	-0.632588	1.35812	ENSG00000107130	NCS1	significant
590	0.633647	1.35812	ENSG00000047578	KATNIP	significant
591	-0.596917	1.35724	ENSG00000149452	SLC22A8	significant
592	0.560729	1.35724	ENSG00000255243	NA	significant
593	-0.563104	1.35724	ENSG00000257095	NA	significant
594	0.612386	1.35558	ENSG00000136492	BRIP1	significant
595	0.594471	1.35558	ENSG00000170500	LONRF2	significant
596	-0.570745	1.35558	ENSG00000080854	IGSF9B	significant
597	0.639588	1.35536	ENSG00000207954	MIR138-1	significant
598	-0.636393	1.35458	ENSG00000256824	NA	significant
599	0.636622	1.35458	ENSG00000105851	PIK3CG	significant
600	-0.63758	1.35458	ENSG00000178429	RPS3AP5	significant
601	0.624903	1.35458	ENSG00000231539	NA	significant
602	-0.62052	1.35458	ENSG00000120318	ARAP3	significant
603	-0.613712	1.35458	ENSG00000183092	BEGAIN	significant
604	0.62441	1.35458	ENSG00000135272	MDFIC	significant
605	-0.632788	1.35458	ENSG00000251413	NA	significant
606	0.606357	1.35458	ENSG00000151093	OXSM	significant
607	0.547405	1.35458	ENSG00000189223	PAX8-AS1	significant
608	0.625432	1.35393	ENSG00000135636	DYSF	significant
609	0.604142	1.35393	ENSG00000162409	PRKAA2	significant
610	0.590936	1.35393	ENSG00000182158	CREB3L2	significant
611	-0.632282	1.35393	ENSG00000228868	MYLKP1	significant
612	0.637096	1.35134	ENSG00000109511	ANXA10	significant
613	0.636254	1.34878	ENSG00000216636	RPL7P25	significant
614	0.636391	1.34878	ENSG00000168702	LRP1B	significant
615	0.528085	1.3474	NA	NA	significant
616	0.618389	1.34507	ENSG00000223725	NA	significant
617	0.632562	1.34501	ENSG00000233124	LINC00456	significant
618	0.615056	1.34425	ENSG00000107282	APBA1	significant
619	0.616124	1.3428	ENSG00000137960	GIPC2	significant
620	0.594378	1.34238	ENSG00000256235	SMIM3	significant
621	-0.573773	1.34238	ENSG00000106211	HSPB1	significant
622	-0.586811	1.34109	ENSG00000128805	ARHGAP22	significant
623	0.445218	1.33854	ENSG00000224733	NA	significant
624	-0.626377	1.33731	ENSG00000230734	RPL10P3	significant
625	0.614532	1.33456	ENSG00000152102	FAM168B	significant
626	0.631657	1.33164	ENSG00000180801	ARSJ	significant
627	-0.631259	1.33164	ENSG00000196482	ESRRG	significant
628	0.610814	1.33074	ENSG00000160145	KALRN	significant
629	0.623819	1.32936	ENSG00000135374	ELF5	significant
630	0.586181	1.32843	ENSG00000265107	GJA5	significant
631	-0.607521	1.32843	ENSG00000284696	LINC02808	significant
632	0.629394	1.32765	ENSG00000099250	NRP1	significant
633	0.629649	1.32614	ENSG00000138678	GPAT3	significant
634	-0.521029	1.32512	ENSG00000187800	PEAR1	significant
635	0.62831	1.32512	ENSG00000111371	SLC38A1	significant
636	0.446991	1.32512	ENSG00000048707	VPS13D	significant
637	0.627753	1.32512	ENSG00000116183	PAPPA2	significant
638	0.627222	1.32444	ENSG00000250193	NA	significant
639	-0.618797	1.32444	ENSG00000257407	NA	significant
640	-0.61956	1.32444	ENSG00000123453	SARDH	significant
641	-0.62821	1.32444	ENSG00000184489	PTP4A3	significant
642	0.611803	1.32444	ENSG00000109685	NSD2	significant
643	0.619129	1.32444	ENSG00000169855	ROBO1	significant
644	-0.605706	1.32444	ENSG00000231204	NA	significant
645	-0.627247	1.32444	ENSG00000233766	NA	significant
646	-0.627065	1.32444	ENSG00000239600	NA	significant
647	-0.591508	1.32444	ENSG00000196405	EVL	significant
648	0.566994	1.32444	ENSG00000280081	LINC01667	significant
649	-0.589993	1.32422	ENSG00000272977	NA	significant
650	-0.601908	1.32371	ENSG00000070915	SLC12A3	significant
651	0.614402	1.32228	ENSG00000112584	FAM120B	significant
652	0.627084	1.32163	ENSG00000248990	NA	significant
653	-0.604671	1.32086	ENSG00000076924	XAB2	significant
654	0.622302	1.31906	ENSG00000117597	UTP25	significant
655	0.615242	1.31906	ENSG00000251136	RIPK2-DT	significant
656	-0.599892	1.31799	ENSG00000143126	CELSR2	significant
657	0.619137	1.31711	ENSG00000198520	ARMH1	significant
658	0.564599	1.3165	ENSG00000274414	NA	significant
659	0.58395	1.31316	ENSG00000101413	RPRD1B	significant
660	0.533159	1.31285	ENSG00000222038	POTEJ	significant
661	0.588396	1.31153	ENSG00000066629	EML1	significant
662	0.565341	1.31111	ENSG00000151067	CACNA1C	significant
663	0.622086	1.31111	ENSG00000145632	PLK2	significant
664	0.623385	1.31111	ENSG00000116667	C1orf21	significant
665	0.623403	1.31111	ENSG00000164675	IQUB	significant
666	0.622012	1.31111	ENSG00000231210	NA	significant
667	0.581623	1.31111	ENSG00000065457	ADAT1	significant
668	-0.62309	1.31111	ENSG00000196535	MYO18A	significant
669	-0.616012	1.31092	ENSG00000226843	NA	significant
670	0.616933	1.30753	ENSG00000254401	NA	significant
671	0.618395	1.30721	ENSG00000285016	NA	significant
672	0.621365	1.30473	ENSG00000165487	MICU2	significant
673	-0.619946	1.30405	ENSG00000249335	NA	significant
674	-0.583865	1.3038	ENSG00000259978	MRPS21P8	significant
675	0.619527	1.30247	ENSG00000169554	ZEB2	significant
676	-0.542423	1.2994	ENSG00000118263	KLF7	not significant
677	-0.603744	1.2994	ENSG00000117707	PROX1	not significant
678	0.604563	1.29797	NA	NA	not significant
679	-0.61703	1.29709	ENSG00000134324	LPIN1	not significant
680	0.617725	1.2966	ENSG00000129595	EPB41L4A	not significant
681	0.609175	1.29648	ENSG00000240476	LOC105374003	not significant
682	0.594106	1.29648	ENSG00000239327	RPS26P9	not significant
683	0.615282	1.29087	ENSG00000254333	NDST1-AS1	not significant
684	-0.616886	1.28924	ENSG00000133069	TMCC2	not significant
685	0.590766	1.28876	ENSG00000168827	GFM1	not significant
686	0.614972	1.28814	ENSG00000125834	STK35	not significant
687	0.614391	1.28814	ENSG00000206766	RNU6-435P	not significant
688	0.539929	1.28814	ENSG00000164588	HCN1	not significant
689	0.609557	1.28785	ENSG00000144724	PTPRG	not significant
690	-0.557727	1.28395	ENSG00000266128	RN7SL366P	not significant
691	-0.614515	1.28315	ENSG00000254563	NA	not significant
692	-0.59527	1.28265	ENSG00000152969	JAKMIP1	not significant
693	0.611955	1.28113	ENSG00000229593	NA	not significant
694	-0.605743	1.28099	ENSG00000150995	ITPR1	not significant
695	0.611373	1.27644	ENSG00000237532	NA	not significant
696	-0.585568	1.27629	ENSG00000102935	ZNF423	not significant
697	0.571128	1.27552	ENSG00000262810	NA	not significant
698	-0.609668	1.27552	ENSG00000110921	MVK	not significant
699	0.607683	1.27457	ENSG00000085563	ABCB1	not significant
700	0.598876	1.27442	ENSG00000115380	EFEMP1	not significant
701	-0.578158	1.27092	ENSG00000079482	OPHN1	not significant
702	0.586883	1.26945	ENSG00000270533	NA	not significant
703	0.606432	1.26879	ENSG00000091428	RAPGEF4	not significant
704	0.610081	1.26879	ENSG00000204623	POLR1HASP	not significant
705	0.553371	1.26879	ENSG00000106605	BLVRA	not significant
706	-0.60215	1.2664	ENSG00000207123	NA	not significant
707	0.609333	1.26527	ENSG00000235243	NA	not significant
708	0.594069	1.26527	ENSG00000166111	SVOP	not significant
709	-0.547627	1.26527	ENSG00000237686	SCIRT	not significant
710	0.401135	1.26369	ENSG00000228033	LOC105369165	not significant
711	0.607644	1.26369	ENSG00000050405	LIMA1	not significant
712	0.596078	1.26369	ENSG00000082482	KCNK2	not significant
713	-0.579597	1.26369	ENSG00000256403	NA	not significant
714	0.604467	1.26369	ENSG00000214954	LRRC69	not significant
715	0.60008	1.26369	ENSG00000233143	NA	not significant
716	-0.578826	1.26369	ENSG00000188897	LOC400499	not significant
717	0.602286	1.26277	ENSG00000283203	MIR1246	not significant
718	-0.605522	1.25901	ENSG00000138835	RGS3	not significant
719	0.589012	1.25901	ENSG00000137440	FGFBP1	not significant
720	0.604895	1.25844	ENSG00000101019	UQCC1	not significant
721	0.582357	1.25777	ENSG00000198704	GPX6	not significant
722	-0.581068	1.25777	ENSG00000216412	NA	not significant
723	0.593711	1.25681	ENSG00000181938	GINS3	not significant
724	-0.605569	1.25654	ENSG00000271849	NA	not significant
725	0.519062	1.25521	ENSG00000201421	NA	not significant
726	0.602411	1.25521	ENSG00000275015	NA	not significant
727	-0.578024	1.25517	ENSG00000253428	LINC01942	not significant
728	-0.579552	1.25511	ENSG00000241878	PISD	not significant
729	-0.56622	1.25511	ENSG00000150995	ITPR1	not significant
730	-0.598436	1.25481	ENSG00000101489	CELF4	not significant
731	-0.588904	1.25352	ENSG00000204110	NA	not significant
732	0.563907	1.25324	ENSG00000253005	RNU6-176P	not significant
733	-0.601285	1.25324	ENSG00000223826	NA	not significant
734	-0.603199	1.25257	ENSG00000285553	NA	not significant
735	-0.565219	1.2509	ENSG00000177338	NA	not significant
736	-0.603066	1.25087	ENSG00000284696	LINC02808	not significant
737	-0.592785	1.25022	ENSG00000166825	ANPEP	not significant
738	0.599325	1.24783	ENSG00000243004	NA	not significant
739	0.511353	1.24736	ENSG00000232539	LINC00945	not significant
740	0.600082	1.24715	ENSG00000051382	PIK3CB	not significant
741	0.597261	1.24715	ENSG00000143228	NUF2	not significant
742	0.601508	1.24715	ENSG00000259602	NA	not significant
743	0.452493	1.24715	ENSG00000137968	SLC44A5	not significant
744	0.597469	1.24715	ENSG00000148498	PARD3	not significant
745	0.59651	1.24715	ENSG00000144724	PTPRG	not significant
746	-0.599357	1.24694	ENSG00000224550	NA	not significant
747	-0.570127	1.24694	ENSG00000055118	KCNH2	not significant
748	-0.495533	1.24694	ENSG00000228271	LINC02048	not significant
749	0.596153	1.24004	ENSG00000272359	RNU4-89P	not significant
750	0.56446	1.23925	ENSG00000135250	SRPK2	not significant
751	-0.564632	1.23817	ENSG00000179588	ZFPM1	not significant
752	-0.597325	1.23817	ENSG00000063015	SEZ6	not significant
753	0.595317	1.23795	ENSG00000229370	NA	not significant
754	0.59631	1.23765	ENSG00000275386	NA	not significant
755	-0.552253	1.23765	ENSG00000240474	RN7SL116P	not significant
756	-0.597357	1.23765	ENSG00000151692	RNF144A	not significant
757	0.594528	1.23701	ENSG00000247925	NA	not significant
758	-0.566253	1.23701	ENSG00000166387	PPFIBP2	not significant
759	0.593614	1.23701	ENSG00000138316	ADAMTS14	not significant
760	-0.596163	1.23701	ENSG00000237595	LINC01275	not significant
761	-0.591373	1.23701	ENSG00000225011	NA	not significant
762	0.597045	1.23552	ENSG00000257831	NA	not significant
763	0.59427	1.23544	ENSG00000110442	COMMD9	not significant
764	0.586888	1.23544	ENSG00000183098	GPC6	not significant
765	0.596078	1.23544	ENSG00000068697	LAPTM4A	not significant
766	0.591443	1.23205	ENSG00000243156	MICAL3	not significant
767	-0.595862	1.23205	ENSG00000243914	RPL5P14	not significant
768	0.595171	1.2314	ENSG00000150938	CRIM1	not significant
769	-0.589067	1.2314	ENSG00000228689	NA	not significant
770	0.594672	1.23098	ENSG00000142615	CELA2A	not significant
771	0.58601	1.23056	ENSG00000274723	NA	not significant
772	0.513269	1.22999	ENSG00000234933	CDC42P1	not significant
773	0.540157	1.22999	ENSG00000162496	DHRS3	not significant
774	0.496062	1.22999	ENSG00000055130	CUL1	not significant
775	0.574445	1.22944	ENSG00000143375	CGN	not significant
776	0.545954	1.22818	ENSG00000143614	GATAD2B	not significant
777	0.593226	1.22522	ENSG00000123352	SPATS2	not significant
778	0.549604	1.22522	ENSG00000169855	ROBO1	not significant
779	0.561376	1.22522	ENSG00000170017	ALCAM	not significant
780	0.576574	1.22522	ENSG00000261049	NA	not significant
781	0.591819	1.22375	ENSG00000236559	NA	not significant
782	0.59245	1.2237	ENSG00000056291	NPFFR2	not significant
783	0.591794	1.2237	ENSG00000129562	DAD1	not significant
784	0.522392	1.22304	ENSG00000274723	NA	not significant
785	-0.447874	1.22282	ENSG00000115756	HPCAL1	not significant
786	-0.589926	1.22133	ENSG00000224165	DNAJC27-AS1	not significant
787	-0.54229	1.22133	ENSG00000011347	SYT7	not significant
788	0.582175	1.22006	ENSG00000258760	NA	not significant
789	0.564687	1.22006	ENSG00000184274	NA	not significant
790	0.578323	1.22006	ENSG00000285016	NA	not significant
791	0.343357	1.22006	ENSG00000116991	SIPA1L2	not significant
792	0.515601	1.22006	ENSG00000132970	WASF3	not significant
793	0.580364	1.22006	ENSG00000162604	TM2D1	not significant
794	0.563921	1.22006	ENSG00000242147	LINC02677	not significant
795	0.589677	1.22006	ENSG00000118922	KLF12	not significant
796	0.560663	1.22006	ENSG00000178919	FOXE1	not significant
797	-0.586773	1.21949	ENSG00000252158	NA	not significant
798	-0.547061	1.21849	ENSG00000171735	CAMTA1	not significant
799	-0.576653	1.21578	ENSG00000199104	MIR346	not significant
800	0.584029	1.21449	ENSG00000250634	LINC01182	not significant
801	0.579996	1.2137	ENSG00000249690	LOC729558	not significant
802	-0.562792	1.21272	ENSG00000271358	NA	not significant
803	-0.576147	1.21098	ENSG00000172159	FRMD3	not significant
804	-0.566838	1.21073	ENSG00000182732	RGS6	not significant
805	0.536246	1.21073	ENSG00000198106	NA	not significant
806	-0.580266	1.21073	ENSG00000238379	RNA5SP103	not significant
807	0.580953	1.21031	ENSG00000154263	ABCA10	not significant
808	-0.585973	1.20817	ENSG00000278925	NA	not significant
809	0.5742	1.20817	ENSG00000113361	CDH6	not significant
810	0.572372	1.20817	ENSG00000004139	SARM1	not significant
811	-0.566664	1.20816	ENSG00000143340	FAM163A	not significant
812	0.563654	1.20791	ENSG00000249706	NA	not significant
813	-0.584621	1.20788	ENSG00000230107	NA	not significant
814	0.580865	1.20784	ENSG00000231185	SPRY4-AS1	not significant
815	-0.542544	1.20784	ENSG00000074047	GLI2	not significant
816	0.390776	1.20784	ENSG00000169087	HSPBAP1	not significant
817	0.567068	1.20784	ENSG00000248359	NA	not significant
818	0.52898	1.20784	ENSG00000204264	PSMB8	not significant
819	0.498346	1.20784	ENSG00000105698	USF2	not significant
820	0.571594	1.20784	ENSG00000169429	CXCL8	not significant
821	0.577168	1.20784	ENSG00000144036	EXOC6B	not significant
822	-0.577392	1.20784	ENSG00000132359	RAP1GAP2	not significant
823	-0.558549	1.20784	ENSG00000114541	FRMD4B	not significant
824	-0.553842	1.20784	ENSG00000107957	SH3PXD2A	not significant
825	-0.572678	1.20784	ENSG00000128918	ALDH1A2	not significant
826	0.579526	1.20784	ENSG00000168309	FAM107A	not significant
827	0.564326	1.2065	ENSG00000090905	TNRC6A	not significant
828	0.567667	1.2065	ENSG00000253357	NA	not significant
829	0.575089	1.20642	ENSG00000267098	NA	not significant
830	-0.546212	1.20642	ENSG00000131149	GSE1	not significant
831	-0.578158	1.20431	ENSG00000102935	ZNF423	not significant
832	0.549794	1.20312	ENSG00000136146	MED4	not significant
833	0.582606	1.20194	ENSG00000217684	RPS3AP24	not significant
834	0.579201	1.19893	ENSG00000163565	IFI16	not significant
835	0.553719	1.19725	ENSG00000106258	CYP3A5	not significant
836	-0.57892	1.19672	ENSG00000136630	HLX	not significant
837	0.53086	1.19672	ENSG00000165650	PDZD8	not significant
838	-0.549931	1.1956	ENSG00000236769	NA	not significant
839	0.558234	1.19441	ENSG00000023697	DERA	not significant
840	0.565152	1.19434	ENSG00000236013	LINC02941	not significant
841	0.577242	1.19434	ENSG00000085382	HACE1	not significant
842	0.578405	1.19412	ENSG00000113448	PDE4D	not significant
843	0.577407	1.19228	ENSG00000042781	USH2A	not significant
844	0.577151	1.19228	ENSG00000197077	KIAA1671	not significant
845	0.431781	1.19214	ENSG00000257261	NA	not significant
846	-0.579222	1.192	ENSG00000099940	SNAP29	not significant
847	-0.569048	1.18947	ENSG00000122121	XPNPEP2	not significant
848	0.573552	1.18947	ENSG00000171723	GPHN	not significant
849	-0.576318	1.18947	ENSG00000118194	TNNT2	not significant
850	-0.578248	1.18947	ENSG00000235009	LINC01883	not significant
851	0.55747	1.18939	ENSG00000168434	COG7	not significant
852	0.412023	1.1886	ENSG00000145901	TNIP1	not significant
853	-0.520446	1.1886	ENSG00000163909	HEYL	not significant
854	0.561435	1.18762	ENSG00000106571	GLI3	not significant
855	0.494651	1.18707	ENSG00000244588	RAD21L1	not significant
856	0.534706	1.1864	ENSG00000181104	F2R	not significant
857	0.576772	1.18613	ENSG00000224596	ZMIZ1-AS1	not significant
858	0.556579	1.18514	ENSG00000165948	IFI27L1	not significant
859	-0.573606	1.18514	ENSG00000227098	NA	not significant
860	0.568028	1.18505	ENSG00000165312	OTUD1	not significant
861	-0.527558	1.18487	ENSG00000236449	NA	not significant
862	0.55586	1.18351	ENSG00000134986	NREP	not significant
863	-0.57576	1.18351	ENSG00000237670	NA	not significant
864	0.537994	1.18351	ENSG00000248555	LINC01339	not significant
865	-0.57424	1.18351	ENSG00000115896	PLCL1	not significant
866	-0.574905	1.18351	ENSG00000148219	ASTN2	not significant
867	-0.571283	1.18351	ENSG00000253686	LINC01484	not significant
868	0.556703	1.17965	ENSG00000154380	ENAH	not significant
869	-0.573443	1.17965	ENSG00000239007	RNU7-95P	not significant
870	0.424761	1.17937	ENSG00000144848	ATG3	not significant
871	0.569834	1.17937	ENSG00000202054	RNA5SP152	not significant
872	0.427679	1.17937	ENSG00000253621	RPSAP74	not significant
873	0.572007	1.17937	ENSG00000259616	NA	not significant
874	-0.573227	1.17777	ENSG00000231131	LNCAROD	not significant
875	-0.471244	1.17777	ENSG00000162390	ACOT11	not significant
876	0.543859	1.17777	ENSG00000176124	DLEU1	not significant
877	0.543821	1.17777	ENSG00000267252	LINC01255	not significant
878	-0.556161	1.17441	ENSG00000103335	PIEZO1	not significant
879	0.568333	1.17423	ENSG00000078747	ITCH	not significant
880	0.564695	1.17423	ENSG00000253266	NA	not significant
881	0.571963	1.17423	ENSG00000167112	TRUB2	not significant
882	-0.53641	1.17423	ENSG00000171914	TLN2	not significant
883	-0.56256	1.17423	ENSG00000145555	MYO10	not significant
884	0.544997	1.17369	ENSG00000224184	MIR3681HG	not significant
885	-0.522841	1.17347	ENSG00000223725	NA	not significant
886	0.561377	1.17278	ENSG00000082293	COL19A1	not significant
887	0.553991	1.17138	ENSG00000200610	NA	not significant
888	0.564706	1.17138	ENSG00000183255	PTTG1IP	not significant
889	-0.528036	1.17138	ENSG00000200829	NA	not significant
890	-0.558259	1.1711	ENSG00000068724	TTC7A	not significant
891	0.570284	1.17045	ENSG00000230787	PSAT1P3	not significant
892	0.558988	1.16753	ENSG00000168014	C2CD3	not significant
893	-0.559274	1.16682	ENSG00000230035	NA	not significant
894	-0.569014	1.16632	ENSG00000111249	CUX2	not significant
895	0.545826	1.16632	ENSG00000182621	PLCB1	not significant
896	0.564776	1.16632	ENSG00000118965	WDR35	not significant
897	0.427258	1.16539	ENSG00000165891	E2F7	not significant
898	0.55962	1.1652	ENSG00000175600	SUGCT	not significant
899	-0.560896	1.16512	ENSG00000226398	NA	not significant
900	0.568184	1.16512	ENSG00000285574	NA	not significant
901	0.502661	1.16512	ENSG00000250754	LINC02436	not significant
902	-0.463842	1.16437	ENSG00000272668	LOC107985216	not significant
903	0.562179	1.16066	ENSG00000250662	NA	not significant
904	-0.559815	1.1598	ENSG00000147689	FAM83A	not significant
905	0.565856	1.1593	ENSG00000285258	NA	not significant
906	0.565173	1.15861	ENSG00000156831	NSMCE2	not significant
907	0.566171	1.15851	ENSG00000187957	DNER	not significant
908	0.562655	1.15851	ENSG00000143458	GABPB2	not significant
909	0.498575	1.15851	ENSG00000081237	PTPRC	not significant
910	-0.56164	1.15652	ENSG00000153989	NUS1	not significant
911	-0.543804	1.15646	ENSG00000237686	SCIRT	not significant
912	-0.507642	1.15612	ENSG00000027644	INSRR	not significant
913	-0.563922	1.15612	ENSG00000271222	NA	not significant
914	-0.563393	1.15612	ENSG00000232812	LINC01717	not significant
915	0.504415	1.15612	ENSG00000120647	CCDC77	not significant
916	0.555511	1.1546	ENSG00000223576	NA	not significant
917	-0.52427	1.15401	ENSG00000183580	FBXL7	not significant
918	0.560208	1.15388	ENSG00000203605	NA	not significant
919	-0.556622	1.15388	ENSG00000261873	SMIM36	not significant
920	-0.542803	1.15217	ENSG00000163873	GRIK3	not significant
921	-0.560865	1.15217	ENSG00000175600	SUGCT	not significant
922	0.562223	1.15217	ENSG00000105855	ITGB8	not significant
923	-0.524192	1.14917	ENSG00000236886	NA	not significant
924	0.539381	1.14882	ENSG00000164951	PDP1	not significant
925	0.560349	1.14846	ENSG00000112425	EPM2A	not significant
926	0.538471	1.14641	ENSG00000145632	PLK2	not significant
927	0.549908	1.14621	ENSG00000266619	MIR4642	not significant
928	0.54622	1.14621	ENSG00000236559	NA	not significant
929	-0.543094	1.14621	ENSG00000105778	AVL9	not significant
930	-0.559431	1.14621	ENSG00000280068	NA	not significant
931	-0.560397	1.14621	ENSG00000267374	MIR924HG	not significant
932	0.485675	1.14621	ENSG00000048828	FAM120A	not significant
933	0.560611	1.14621	ENSG00000171873	ADRA1D	not significant
934	-0.551838	1.14621	ENSG00000115165	CYTIP	not significant
935	-0.560558	1.14547	ENSG00000186350	RXRA	not significant
936	0.493994	1.14467	ENSG00000231397	NA	not significant
937	0.543954	1.14241	ENSG00000204778	ZNG1DP	not significant
938	0.539607	1.14092	ENSG00000117114	ADGRL2	not significant
939	0.540096	1.14041	ENSG00000230123	DLEC1P1	not significant
940	-0.538648	1.1395	ENSG00000198952	SMG5	not significant
941	0.552924	1.13702	ENSG00000132623	ANKEF1	not significant
942	0.545881	1.1354	ENSG00000102606	ARHGEF7	not significant
943	0.55713	1.13518	ENSG00000239078	RNU7-55P	not significant
944	-0.546595	1.13511	ENSG00000143324	XPR1	not significant
945	-0.521528	1.13511	ENSG00000134490	TMEM241	not significant
946	0.555561	1.13511	ENSG00000232392	GOT2P7	not significant
947	-0.557362	1.13511	ENSG00000127663	KDM4B	not significant
948	-0.556636	1.13483	ENSG00000229011	LINC01038	not significant
949	0.45316	1.13026	ENSG00000080493	SLC4A4	not significant
950	-0.531912	1.13026	ENSG00000158258	CLSTN2	not significant
951	0.546768	1.12912	ENSG00000187676	B3GLCT	not significant
952	0.554309	1.12901	ENSG00000229563	LINC01204	not significant
953	0.54416	1.12901	ENSG00000107643	MAPK8	not significant
954	-0.547199	1.12854	ENSG00000102935	ZNF423	not significant
955	0.551	1.12253	ENSG00000168785	TSPAN5	not significant
956	-0.553744	1.12189	ENSG00000111912	NCOA7	not significant
957	-0.553794	1.12189	ENSG00000139438	FAM222A	not significant
958	0.553167	1.12098	ENSG00000065526	SPEN	not significant
959	-0.550872	1.12098	ENSG00000089169	RPH3A	not significant
960	0.550442	1.12098	ENSG00000064763	FAR2	not significant
961	-0.536038	1.12098	ENSG00000106991	ENG	not significant
962	-0.534537	1.12098	ENSG00000128805	ARHGAP22	not significant
963	-0.517307	1.12098	ENSG00000198400	NTRK1	not significant
964	-0.530011	1.12098	ENSG00000116183	PAPPA2	not significant
965	0.512075	1.12098	ENSG00000077092	RARB	not significant
966	-0.537277	1.12098	ENSG00000234593	KAZN-AS1	not significant
967	0.542054	1.12098	ENSG00000006530	AGK	not significant
968	0.519104	1.12098	ENSG00000234684	SDCBP2-AS1	not significant
969	0.548345	1.12098	ENSG00000273749	CYFIP1	not significant
970	0.549444	1.12098	ENSG00000248115	NA	not significant
971	0.540724	1.12098	ENSG00000089057	SLC23A2	not significant
972	0.538625	1.12098	ENSG00000152061	RABGAP1L	not significant
973	0.533135	1.12098	ENSG00000197157	SND1	not significant
974	0.51367	1.12098	ENSG00000134046	MBD2	not significant
975	0.551728	1.12098	ENSG00000270285	NA	not significant
976	0.540936	1.12098	ENSG00000274723	NA	not significant
977	-0.544734	1.12098	ENSG00000114541	FRMD4B	not significant
978	0.550011	1.12098	ENSG00000222300	RNU2-21P	not significant
979	-0.550949	1.12098	ENSG00000266501	NA	not significant
980	0.548349	1.12098	ENSG00000266611	MIR4703	not significant
981	-0.548398	1.12098	ENSG00000065882	TBC1D1	not significant
982	-0.543324	1.12089	ENSG00000185838	GNB1L	not significant
983	0.540016	1.11865	ENSG00000282111	NA	not significant
984	0.540347	1.11865	ENSG00000184292	TACSTD2	not significant
985	0.545739	1.11865	ENSG00000165671	NSD1	not significant
986	-0.523053	1.11667	ENSG00000270313	NA	not significant
987	-0.543985	1.11667	ENSG00000163618	CADPS	not significant
988	-0.471637	1.11636	ENSG00000132437	DDC	not significant
989	0.54292	1.11636	ENSG00000213699	SLC35F6	not significant
990	0.533461	1.11456	ENSG00000217483	LOC100422453	not significant
991	0.548675	1.11343	ENSG00000143320	CRABP2	not significant
992	0.533211	1.11314	ENSG00000271874	NA	not significant
993	0.546125	1.11213	ENSG00000128607	KLHDC10	not significant
994	0.547708	1.11065	ENSG00000234269	LOC100421294	not significant
995	0.505794	1.10958	ENSG00000248480	NA	not significant
996	-0.545076	1.10901	ENSG00000231915	SALL4P5	not significant
997	0.545724	1.10736	ENSG00000128655	PDE11A	not significant
998	0.541459	1.10736	ENSG00000173599	PC	not significant
999	-0.546651	1.10736	ENSG00000070182	SPTB	not significant
1000	0.533455	1.10736	ENSG00000106615	RHEB	not significant
1001	-0.545702	1.10693	ENSG00000258787	SEPHS1P2	not significant
1002	0.530656	1.10592	ENSG00000218069	NA	not significant
1003	0.538156	1.10592	ENSG00000173559	NABP1	not significant
1004	-0.542818	1.10351	ENSG00000236204	LINC01376	not significant
1005	0.545297	1.10308	ENSG00000078269	SYNJ2	not significant
1006	0.402004	1.10286	ENSG00000253311	LINC01847	not significant
1007	-0.514478	1.10166	ENSG00000169282	KCNAB1	not significant
1008	-0.521715	1.10105	ENSG00000230964	NA	not significant
1009	-0.540547	1.10072	ENSG00000007402	CACNA2D2	not significant
1010	-0.534754	1.10072	ENSG00000135083	CCNJL	not significant
1011	0.3477	1.10072	ENSG00000228044	LOC101927787	not significant
1012	0.522932	1.10072	ENSG00000003137	CYP26B1	not significant
1013	-0.543199	1.10027	ENSG00000174473	GALNTL6	not significant
1014	0.518741	1.09851	ENSG00000107186	MPDZ	not significant
1015	0.523911	1.09796	ENSG00000197563	PIGN	not significant
1016	0.537487	1.09796	ENSG00000275216	NA	not significant
1017	0.511254	1.09796	ENSG00000253656	NA	not significant
1018	0.514118	1.09774	ENSG00000106554	CHCHD3	not significant
1019	0.542425	1.09738	ENSG00000105738	SIPA1L3	not significant
1020	-0.498659	1.09706	ENSG00000111252	SH2B3	not significant
1021	0.538038	1.09706	ENSG00000176597	B3GNT5	not significant
1022	-0.54159	1.09706	ENSG00000235993	NA	not significant
1023	0.512116	1.09631	ENSG00000253712	NA	not significant
1024	-0.541148	1.09527	ENSG00000133195	SLC39A11	not significant
1025	0.512705	1.09448	ENSG00000182010	RTKN2	not significant
1026	0.536645	1.0934	ENSG00000132912	DCTN4	not significant
1027	0.540221	1.09315	ENSG00000180263	FGD6	not significant
1028	0.523645	1.09315	ENSG00000277481	PKD1L3	not significant
1029	-0.540907	1.09315	ENSG00000196273	LINC00523	not significant
1030	0.464376	1.09315	ENSG00000100296	THOC5	not significant
1031	-0.520318	1.09174	ENSG00000104419	NDRG1	not significant
1032	0.52445	1.09174	ENSG00000141665	FBXO15	not significant
1033	0.531986	1.09174	ENSG00000235385	LINC02154	not significant
1034	0.471505	1.09089	ENSG00000130396	AFDN	not significant
1035	0.51509	1.08964	ENSG00000254987	NA	not significant
1036	-0.526911	1.0896	ENSG00000260276	NA	not significant
1037	0.529132	1.0896	ENSG00000275816	MIR6500	not significant
1038	0.535077	1.0896	ENSG00000071205	ARHGAP10	not significant
1039	-0.532116	1.0896	ENSG00000167191	GPRC5B	not significant
1040	0.538602	1.0896	ENSG00000091732	ZC3HC1	not significant
1041	0.539218	1.0896	ENSG00000227007	LINC01247	not significant
1042	-0.539012	1.0896	ENSG00000243156	MICAL3	not significant
1043	0.539163	1.0896	ENSG00000148498	PARD3	not significant
1044	0.491437	1.08956	ENSG00000112531	QKI	not significant
1045	0.538933	1.08956	ENSG00000264574	NA	not significant
1046	-0.522595	1.08919	ENSG00000150627	WDR17	not significant
1047	0.528798	1.08853	ENSG00000249429	NA	not significant
1048	-0.536948	1.08696	ENSG00000171502	COL24A1	not significant
1049	0.523925	1.08587	ENSG00000175792	RUVBL1	not significant
1050	0.501952	1.08496	ENSG00000196376	SLC35F1	not significant
1051	-0.53548	1.0842	ENSG00000060709	RIMBP2	not significant
1052	0.535795	1.08358	ENSG00000114670	NEK11	not significant
1053	0.531411	1.08358	ENSG00000177380	PPFIA3	not significant
1054	0.495964	1.08358	ENSG00000107372	ZFAND5	not significant
1055	0.531819	1.07747	ENSG00000228224	NACA4P	not significant
1056	-0.514156	1.07747	ENSG00000186153	WWOX	not significant
1057	0.521042	1.07747	ENSG00000259592	NA	not significant
1058	-0.534053	1.07747	ENSG00000273012	NA	not significant
1059	0.497296	1.07632	ENSG00000283072	LOC124904963	not significant
1060	-0.531985	1.07562	ENSG00000158955	WNT9B	not significant
1061	0.510417	1.07495	ENSG00000108100	CCNY	not significant
1062	0.534243	1.07432	ENSG00000158161	EYA3	not significant
1063	0.521443	1.07101	ENSG00000162972	MAIP1	not significant
1064	-0.532269	1.07092	ENSG00000144681	STAC	not significant
1065	0.521597	1.07092	ENSG00000201796	RNU6-392P	not significant
1066	0.515002	1.07092	ENSG00000100403	ZC3H7B	not significant
1067	-0.524009	1.07092	ENSG00000227036	LINC00511	not significant
1068	0.528631	1.07092	ENSG00000160563	MED27	not significant
1069	-0.531279	1.06703	ENSG00000100678	SLC8A3	not significant
1070	0.52546	1.06636	ENSG00000265296	FEM1AP2	not significant
1071	0.529022	1.06562	ENSG00000226876	NA	not significant
1072	0.474504	1.06562	NA	NA	not significant
1073	0.506363	1.06556	ENSG00000143393	PI4KB	not significant
1074	0.52751	1.06286	ENSG00000231441	NA	not significant
1075	0.520238	1.06286	ENSG00000139083	ETV6	not significant
1076	0.525317	1.06192	ENSG00000136152	COG3	not significant
1077	0.495827	1.06191	ENSG00000207967	MIR620	not significant
1078	0.478405	1.06191	ENSG00000253042	LOC124900426	not significant
1079	-0.498978	1.06153	ENSG00000071575	TRIB2	not significant
1080	0.526054	1.06095	ENSG00000169084	DHRSX	not significant
1081	0.388006	1.06036	ENSG00000201609	RNU4-28P	not significant
1082	-0.521878	1.06036	ENSG00000119715	ESRRB	not significant
1083	0.528432	1.0599	ENSG00000198586	TLK1	not significant
1084	0.516888	1.05927	ENSG00000196470	SIAH1	not significant
1085	0.508329	1.05746	ENSG00000008294	SPAG9	not significant
1086	-0.500504	1.05711	ENSG00000196090	PTPRT	not significant
1087	0.526997	1.05629	ENSG00000112343	TRIM38	not significant
1088	0.527134	1.05618	ENSG00000162129	CLPB	not significant
1089	-0.525684	1.05618	ENSG00000144711	IQSEC1	not significant
1090	0.378604	1.05618	ENSG00000172399	MYOZ2	not significant
1091	-0.507545	1.05618	ENSG00000285685	NA	not significant
1092	-0.525456	1.05618	ENSG00000221866	PLXNA4	not significant
1093	0.524262	1.0553	ENSG00000178996	SNX18	not significant
1094	0.512234	1.0553	ENSG00000272482	NA	not significant
1095	0.50804	1.0553	ENSG00000156042	CFAP70	not significant
1096	0.493847	1.0553	ENSG00000229494	LOC101927948	not significant
1097	0.488965	1.05476	ENSG00000110436	SLC1A2	not significant
1098	0.522204	1.05476	ENSG00000139144	PIK3C2G	not significant
1099	0.505869	1.05476	ENSG00000205426	KRT81	not significant
1100	0.525893	1.05472	ENSG00000157823	AP3S2	not significant
1101	0.522905	1.05468	ENSG00000056487	PHF21B	not significant
1102	0.517221	1.05468	ENSG00000216817	R3HDM2P2	not significant
1103	-0.51856	1.05468	ENSG00000050165	DKK3	not significant
1104	-0.503722	1.05199	ENSG00000254011	NA	not significant
1105	0.525606	1.05192	ENSG00000251361	NA	not significant
1106	-0.518205	1.05192	ENSG00000139289	PHLDA1	not significant
1107	0.474779	1.0513	ENSG00000285921	NA	not significant
1108	0.469005	1.04901	ENSG00000176183	NA	not significant
1109	0.46058	1.04869	ENSG00000134954	ETS1	not significant
1110	0.519869	1.04836	ENSG00000162496	DHRS3	not significant
1111	0.504739	1.04832	ENSG00000142599	RERE	not significant
1112	0.523643	1.04809	ENSG00000243147	MRPL33	not significant
1113	-0.43114	1.04747	ENSG00000207268	SNORA70C	not significant
1114	0.523548	1.04649	ENSG00000253346	NA	not significant
1115	0.502436	1.04631	ENSG00000138735	PDE5A	not significant
1116	-0.49404	1.04552	ENSG00000137486	ARRB1	not significant
1117	0.52004	1.04552	ENSG00000255745	NA	not significant
1118	0.523166	1.04552	ENSG00000156265	MAP3K7CL	not significant
1119	-0.516713	1.04303	ENSG00000137200	CMTR1	not significant
1120	0.476984	1.04143	ENSG00000271860	LOC101927314	not significant
1121	-0.521769	1.04143	ENSG00000282897	NA	not significant
1122	-0.519829	1.04143	ENSG00000168350	DEGS2	not significant
1123	0.520202	1.04143	ENSG00000127603	MACF1	not significant
1124	0.457359	1.04143	ENSG00000147573	TRIM55	not significant
1125	-0.486834	1.04143	ENSG00000237886	NA	not significant
1126	0.517912	1.04143	ENSG00000156650	KAT6B	not significant
1127	0.487807	1.04143	ENSG00000156140	ADAMTS3	not significant
1128	-0.516993	1.04066	ENSG00000259494	MRPL46	not significant
1129	0.516785	1.04001	ENSG00000126261	UBA2	not significant
1130	0.510551	1.04001	ENSG00000114861	FOXP1	not significant
1131	0.520729	1.04001	ENSG00000134516	DOCK2	not significant
1132	-0.517234	1.04001	ENSG00000168539	CHRM1	not significant
1133	0.486175	1.03993	ENSG00000072415	PALS1	not significant
1134	0.519815	1.03922	ENSG00000089199	CHGB	not significant
1135	0.506245	1.03922	ENSG00000196104	SPOCK3	not significant
1136	0.492657	1.0389	ENSG00000250997	NA	not significant
1137	0.432717	1.03875	ENSG00000156650	KAT6B	not significant
1138	0.519529	1.03875	ENSG00000270920	MCRIP2P2	not significant
1139	0.471605	1.03875	ENSG00000199461	NA	not significant
1140	0.352153	1.03875	ENSG00000255345	NA	not significant
1141	-0.519645	1.03875	ENSG00000113721	PDGFRB	not significant
1142	0.51898	1.03863	ENSG00000174628	IQCK	not significant
1143	0.518199	1.03703	ENSG00000228215	NA	not significant
1144	0.487883	1.03703	ENSG00000249476	LOC285638	not significant
1145	0.444401	1.03703	ENSG00000173482	PTPRM	not significant
1146	0.458219	1.03703	ENSG00000172380	GNG12	not significant
1147	0.510036	1.03703	ENSG00000274225	NA	not significant
1148	-0.502273	1.03697	ENSG00000259560	NA	not significant
1149	-0.48004	1.03697	ENSG00000248359	NA	not significant
1150	0.514137	1.03697	ENSG00000077157	PPP1R12B	not significant
1151	-0.48895	1.03585	ENSG00000143294	PRCC	not significant
1152	-0.515008	1.03494	ENSG00000229863	RPL19P2	not significant
1153	0.510968	1.03494	ENSG00000114861	FOXP1	not significant
1154	0.456582	1.03443	ENSG00000106683	LIMK1	not significant
1155	0.517743	1.03443	ENSG00000112077	RHAG	not significant
1156	0.509917	1.03443	ENSG00000164830	OXR1	not significant
1157	-0.439127	1.03441	ENSG00000225984	NA	not significant
1158	-0.507057	1.03441	ENSG00000224596	ZMIZ1-AS1	not significant
1159	0.343345	1.03421	ENSG00000079819	EPB41L2	not significant
1160	0.419717	1.03421	ENSG00000234087	NA	not significant
1161	-0.511771	1.03421	ENSG00000259390	NA	not significant
1162	0.508198	1.03421	ENSG00000149177	PTPRJ	not significant
1163	-0.453627	1.03381	ENSG00000180448	ARHGAP45	not significant
1164	-0.516721	1.03381	ENSG00000228829	NA	not significant
1165	0.509872	1.03381	ENSG00000138758	SEPTIN11	not significant
1166	0.511771	1.03303	ENSG00000234238	NA	not significant
1167	0.511875	1.03215	ENSG00000114771	AADAC	not significant
1168	-0.515416	1.03215	ENSG00000266877	NA	not significant
1169	-0.501199	1.03118	ENSG00000163958	ZDHHC19	not significant
1170	0.507454	1.031	ENSG00000143507	DUSP10	not significant
1171	0.51524	1.02886	ENSG00000112146	FBXO9	not significant
1172	0.468266	1.0288	ENSG00000283020	DUX4L37	not significant
1173	0.473603	1.0288	ENSG00000116857	TMEM9	not significant
1174	0.500689	1.02847	ENSG00000014138	POLA2	not significant
1175	0.496741	1.02847	ENSG00000120306	CYSTM1	not significant
1176	-0.513623	1.02847	ENSG00000226828	LINC02774	not significant
1177	0.514632	1.02785	ENSG00000124215	CDH26	not significant
1178	0.4908	1.0278	ENSG00000067606	PRKCZ	not significant
1179	0.504856	1.02695	ENSG00000081923	ATP8B1	not significant
1180	0.489171	1.02672	ENSG00000067715	SYT1	not significant
1181	0.504319	1.02628	ENSG00000250748	LOC105369187	not significant
1182	0.51004	1.02607	ENSG00000102699	PARP4	not significant
1183	-0.503517	1.02593	ENSG00000069188	SDK2	not significant
1184	0.512243	1.02593	ENSG00000154027	AK5	not significant
1185	0.447813	1.02593	ENSG00000091844	RGS17	not significant
1186	-0.444174	1.02593	ENSG00000229660	NA	not significant
1187	-0.378525	1.02593	ENSG00000231105	ECE1-AS1	not significant
1188	-0.510276	1.02478	ENSG00000205359	SLCO6A1	not significant
1189	-0.476158	1.02478	ENSG00000027644	INSRR	not significant
1190	0.492013	1.02404	ENSG00000181722	ZBTB20	not significant
1191	0.508645	1.0234	ENSG00000233381	NA	not significant
1192	-0.496504	1.0234	ENSG00000225632	NA	not significant
1193	0.512141	1.02228	ENSG00000198721	ECI2	not significant
1194	0.508763	1.02223	ENSG00000252955	RNU4ATAC9P	not significant
1195	-0.509456	1.02088	ENSG00000159685	CHCHD6	not significant
1196	0.462229	1.01949	ENSG00000217824	NA	not significant
1197	-0.488149	1.01949	ENSG00000197157	SND1	not significant
1198	-0.500524	1.01898	ENSG00000176641	RNF152	not significant
1199	0.497399	1.01824	ENSG00000185947	ZNF267	not significant
1200	-0.506815	1.01824	ENSG00000227110	LMCD1-AS1	not significant
1201	0.508824	1.01824	ENSG00000147677	EIF3H	not significant
1202	-0.482309	1.01824	ENSG00000110435	PDHX	not significant
1203	0.490926	1.01692	ENSG00000268223	ARL14EPL	not significant
1204	0.481959	1.01475	ENSG00000159079	CFAP298	not significant
1205	0.506759	1.01454	ENSG00000253656	NA	not significant
1206	0.509336	1.01434	ENSG00000266891	NA	not significant
1207	0.507067	1.01434	ENSG00000108984	MAP2K6	not significant
1208	0.500194	1.01434	ENSG00000229648	RPSAP22	not significant
1209	0.499573	1.01432	ENSG00000237243	CREB3L2-AS1	not significant
1210	0.498862	1.01432	ENSG00000163781	TOPBP1	not significant
1211	0.50822	1.01432	ENSG00000200216	RNU6-745P	not significant
1212	0.497942	1.01432	ENSG00000164855	TMEM184A	not significant
1213	-0.50582	1.01432	ENSG00000163864	NMNAT3	not significant
1214	-0.50217	1.01432	ENSG00000232973	CYP1B1-AS1	not significant
1215	-0.506868	1.01401	ENSG00000205683	DPF3	not significant
1216	-0.463184	1.01351	ENSG00000105889	STEAP1B	not significant
1217	-0.467357	1.01102	ENSG00000197406	DIO3	not significant
1218	0.496836	1.01102	ENSG00000205318	GCNT2P1	not significant
1219	0.475252	1.01076	ENSG00000119487	MAPKAP1	not significant
1220	0.503324	1.01076	ENSG00000144331	ZNF385B	not significant
1221	-0.475966	1.00932	ENSG00000232295	NA	not significant
1222	-0.506664	1.00932	ENSG00000184828	ZBTB7C	not significant
1223	0.469946	1.00932	ENSG00000083720	OXCT1	not significant
1224	-0.468847	1.00932	ENSG00000227028	SLC8A1-AS1	not significant
1225	0.497778	1.00844	ENSG00000050405	LIMA1	not significant
1226	0.493146	1.00844	ENSG00000105983	LMBR1	not significant
1227	0.492362	1.00844	ENSG00000233955	AHCYP3	not significant
1228	0.486864	1.00844	ENSG00000138771	SHROOM3	not significant
1229	-0.464938	1.00844	ENSG00000258534	NA	not significant
1230	-0.49492	1.00844	ENSG00000226431	NA	not significant
1231	0.506002	1.00835	ENSG00000253658	LINC01592	not significant
1232	-0.500198	1.00815	ENSG00000224382	LINC00703	not significant
1233	0.500817	1.00815	ENSG00000105426	PTPRS	not significant
1234	0.485548	1.00815	ENSG00000187240	DYNC2H1	not significant
1235	0.493678	1.00815	ENSG00000162402	USP24	not significant
1236	0.482852	1.00815	ENSG00000278996	NA	not significant
1237	-0.502691	1.00815	ENSG00000234102	NA	not significant
1238	0.477058	1.00815	ENSG00000125733	TRIP10	not significant
1239	-0.505415	1.00797	ENSG00000227862	NA	not significant
1240	0.504579	1.00694	ENSG00000230747	NA	not significant
1241	-0.31293	1.00674	ENSG00000285094	NA	not significant
1242	0.497689	1.00587	ENSG00000164749	HNF4G	not significant
1243	0.502408	1.00587	ENSG00000220184	HMGB3P18	not significant
1244	0.473221	1.00509	ENSG00000105855	ITGB8	not significant
1245	-0.457999	1.00485	ENSG00000260338	NA	not significant
1246	0.497308	1.00485	ENSG00000240021	TEX35	not significant
1247	0.500591	1.00485	ENSG00000243572	LINC02017	not significant
1248	0.485292	1.0046	ENSG00000118849	RARRES1	not significant
1249	-0.503619	1.0046	ENSG00000230138	NA	not significant
1250	0.232458	1.0046	ENSG00000135387	CAPRIN1	not significant
1251	0.497638	1.0046	ENSG00000110079	MS4A4A	not significant
1252	0.503516	1.0046	ENSG00000225940	NA	not significant
1253	-0.486577	1.0046	ENSG00000020577	SAMD4A	not significant
1254	-0.498307	1.0046	ENSG00000158683	PKD1L1	not significant
1255	0.458024	1.00295	ENSG00000114423	CBLB	not significant
1256	0.46112	1.0028	ENSG00000156222	SLC28A1	not significant
1257	0.495751	1.00202	ENSG00000138758	SEPTIN11	not significant
1258	0.488316	1.00202	ENSG00000087299	L2HGDH	not significant
1259	0.484194	1.00202	ENSG00000258583	LINC01500	not significant
1260	0.497423	1.00201	ENSG00000237819	CDK6-AS1	not significant
1261	-0.479927	1.00201	ENSG00000266059	RN7SL140P	not significant
1262	0.493558	1.00201	ENSG00000082781	ITGB5	not significant
1263	0.499033	1.00201	ENSG00000104067	TJP1	not significant
1264	0.500821	1.00201	ENSG00000150938	CRIM1	not significant
1265	0.497815	1.00201	ENSG00000196141	SPATS2L	not significant
1266	-0.501865	1.00201	ENSG00000267452	LINC02072	not significant
1267	-0.49452	1.00201	ENSG00000135472	FAIM2	not significant
1268	0.475579	1.00201	ENSG00000229140	CCDC26	not significant
1269	-0.467182	1.00201	ENSG00000196405	EVL	not significant
1270	0.49934	1.00201	ENSG00000148468	FAM171A1	not significant
1271	0.497327	1.00201	ENSG00000222612	RNU2-52P	not significant
1272	0.499651	1.00201	ENSG00000198752	CDC42BPB	not significant
1273	-0.499786	1.00201	ENSG00000261115	TMEM178B	not significant
1274	-0.501165	1.00185	ENSG00000222267	RNU6-892P	not significant
1275	0.501087	1.00159	ENSG00000230645	NA	not significant
1276	0.489272	1.00159	ENSG00000091129	NRCAM	not significant
1277	-0.495701	1.00159	ENSG00000213174	NA	not significant
1278	0.496081	1.00159	ENSG00000175600	SUGCT	not significant
1279	0.476085	1.00159	ENSG00000156535	CD109	not significant
1280	0.467263	1.00159	ENSG00000168502	MTCL1	not significant
1281	0.489396	1.00159	ENSG00000143786	CNIH3	not significant
1282	-0.486141	1.00159	ENSG00000230299	NA	not significant
1283	0.421185	1.00075	ENSG00000249584	LINC02225	not significant
1284	-0.476955	0.999105	ENSG00000183655	KLHL25	not significant
1285	0.479103	0.999105	ENSG00000101400	SNTA1	not significant
1286	0.473482	0.999105	ENSG00000223437	TMSB4XP3	not significant
1287	0.485773	0.999105	ENSG00000159267	HLCS	not significant
1288	0.492521	0.999105	ENSG00000102780	DGKH	not significant
1289	0.491249	0.999105	ENSG00000237773	LOC101927609	not significant
1290	-0.496218	0.999105	ENSG00000180287	PLD5	not significant
1291	-0.455028	0.999105	ENSG00000137809	ITGA11	not significant
1292	0.471694	0.999105	ENSG00000237975	FLG-AS1	not significant
1293	0.498903	0.999105	ENSG00000140332	TLE3	not significant
1294	-0.497421	0.999105	ENSG00000071242	RPS6KA2	not significant
1295	0.492307	0.999105	ENSG00000280381	NA	not significant
1296	0.485748	0.998521	ENSG00000235011	NA	not significant
1297	-0.483024	0.997521	ENSG00000107957	SH3PXD2A	not significant
1298	-0.491729	0.996964	ENSG00000252563	RNA5SP45	not significant
1299	0.498023	0.996663	ENSG00000198964	SGMS1	not significant
1300	-0.497975	0.996174	ENSG00000254409	NA	not significant
1301	0.319636	0.993601	ENSG00000156273	BACH1	not significant
1302	-0.496436	0.993601	ENSG00000135341	MAP3K7	not significant
1303	0.497269	0.993414	ENSG00000169118	CSNK1G1	not significant
1304	0.492064	0.993414	ENSG00000117586	TNFSF4	not significant
1305	0.497148	0.993317	ENSG00000152214	RIT2	not significant
1306	-0.464517	0.993317	ENSG00000128512	DOCK4	not significant
1307	0.494439	0.993054	ENSG00000116675	DNAJC6	not significant
1308	-0.476948	0.993054	ENSG00000258077	NA	not significant
1309	0.490134	0.991225	ENSG00000148339	SLC25A25	not significant
1310	0.487862	0.987699	ENSG00000148143	ZNF462	not significant
1311	0.494709	0.987699	ENSG00000257773	NA	not significant
1312	-0.464238	0.987699	ENSG00000027869	SH2D2A	not significant
1313	0.482039	0.987699	ENSG00000281706	LINC01012	not significant
1314	0.494476	0.987699	ENSG00000277550	NA	not significant
1315	0.494888	0.987494	ENSG00000249160	LINC02213	not significant
1316	0.38166	0.987494	ENSG00000148498	PARD3	not significant
1317	0.477369	0.987293	ENSG00000146072	TNFRSF21	not significant
1318	-0.493094	0.987293	ENSG00000160293	VAV2	not significant
1319	0.473721	0.987198	ENSG00000236909	OR2P1P	not significant
1320	-0.494274	0.986178	ENSG00000170873	MTSS1	not significant
1321	0.487017	0.986159	ENSG00000221955	SLC12A8	not significant
1322	0.494295	0.986106	ENSG00000233693	PBX1-AS1	not significant
1323	0.49237	0.986106	ENSG00000203880	PCMTD2	not significant
1324	0.493991	0.986106	ENSG00000111728	ST8SIA1	not significant
1325	0.486331	0.986106	ENSG00000107738	VSIR	not significant
1326	-0.486898	0.986091	ENSG00000100605	ITPK1	not significant
1327	0.493951	0.985868	ENSG00000166900	STX3	not significant
1328	-0.473115	0.984124	ENSG00000284650	LOC124904027	not significant
1329	-0.488961	0.983205	ENSG00000103056	SMPD3	not significant
1330	-0.492859	0.98298	ENSG00000182771	GRID1	not significant
1331	0.485602	0.982978	ENSG00000113360	DROSHA	not significant
1332	0.468759	0.98289	ENSG00000239699	HNRNPA3P8	not significant
1333	0.487294	0.981099	ENSG00000175727	MLXIP	not significant
1334	-0.489169	0.981099	ENSG00000139567	ACVRL1	not significant
1335	0.489043	0.979736	ENSG00000106415	GLCCI1	not significant
1336	0.489522	0.979736	ENSG00000178445	GLDC	not significant
1337	0.490554	0.979736	ENSG00000162496	DHRS3	not significant
1338	0.485264	0.979736	ENSG00000259380	NA	not significant
1339	-0.487978	0.979736	ENSG00000152292	SH2D6	not significant
1340	0.482654	0.979736	ENSG00000153317	ASAP1	not significant
1341	-0.478801	0.979736	ENSG00000251861	LOC124900453	not significant
1342	0.477101	0.979736	ENSG00000183876	ARSI	not significant
1343	0.491049	0.979012	ENSG00000166398	GARRE1	not significant
1344	0.319979	0.979012	ENSG00000231078	NA	not significant
1345	0.478535	0.97899	ENSG00000232624	C10orf126	not significant
1346	-0.490162	0.97899	ENSG00000157216	SSBP3	not significant
1347	0.476546	0.97899	ENSG00000100099	HPS4	not significant
1348	-0.464674	0.97899	ENSG00000102572	STK24	not significant
1349	-0.471145	0.97899	ENSG00000256824	NA	not significant
1350	0.471888	0.97899	ENSG00000255836	LOC100419928	not significant
1351	-0.488572	0.97899	ENSG00000158669	GPAT4	not significant
1352	0.486606	0.977851	ENSG00000095002	MSH2	not significant
1353	-0.481542	0.977851	ENSG00000115970	THADA	not significant
1354	-0.490174	0.977851	ENSG00000174738	NR1D2	not significant
1355	0.466468	0.977851	ENSG00000144218	AFF3	not significant
1356	0.449647	0.977851	ENSG00000234076	NA	not significant
1357	-0.489671	0.977589	ENSG00000122375	OPN4	not significant
1358	-0.487079	0.977589	ENSG00000249745	NA	not significant
1359	0.489228	0.977589	ENSG00000162869	PPP1R21	not significant
1360	0.484617	0.977589	ENSG00000244625	NA	not significant
1361	0.449255	0.977589	ENSG00000186481	NA	not significant
1362	0.481745	0.977589	ENSG00000160179	ABCG1	not significant
1363	-0.471812	0.977589	ENSG00000234690	EPCAM-DT	not significant
1364	-0.46702	0.977589	ENSG00000177103	DSCAML1	not significant
1365	0.479008	0.976675	ENSG00000144036	EXOC6B	not significant
1366	0.473284	0.976675	ENSG00000232228	NA	not significant
1367	0.377775	0.976492	ENSG00000198677	SKIC3	not significant
1368	-0.474159	0.97561	ENSG00000213174	NA	not significant
1369	0.481903	0.974969	ENSG00000145362	ANK2	not significant
1370	-0.471724	0.974969	ENSG00000238379	RNA5SP103	not significant
1371	-0.486774	0.974969	ENSG00000169282	KCNAB1	not significant
1372	-0.488231	0.974969	ENSG00000168079	SCARA5	not significant
1373	-0.483928	0.974969	ENSG00000139926	FRMD6	not significant
1374	-0.430396	0.974889	ENSG00000101445	PPP1R16B	not significant
1375	0.462569	0.974824	ENSG00000240804	NA	not significant
1376	0.482896	0.974824	ENSG00000070950	RAD18	not significant
1377	0.487422	0.974727	ENSG00000232512	NA	not significant
1378	0.482253	0.974727	ENSG00000213509	NA	not significant
1379	0.482451	0.974719	ENSG00000280033	NA	not significant
1380	0.464293	0.97447	ENSG00000169902	TPST1	not significant
1381	0.487086	0.974392	ENSG00000223865	HLA-DPB1	not significant
1382	0.476786	0.974392	ENSG00000235272	RAMACL	not significant
1383	0.482151	0.974392	ENSG00000091482	SMPX	not significant
1384	-0.486301	0.974392	ENSG00000221866	PLXNA4	not significant
1385	0.486768	0.974392	ENSG00000181291	TMEM132E	not significant
1386	-0.481651	0.974392	ENSG00000206561	COLQ	not significant
1387	0.416048	0.974392	ENSG00000261809	CYP3A54P	not significant
1388	-0.479725	0.974392	ENSG00000164076	CAMKV	not significant
1389	0.48675	0.974392	ENSG00000086288	NME8	not significant
1390	-0.481893	0.974392	ENSG00000127663	KDM4B	not significant
1391	0.485848	0.974392	ENSG00000280025	NA	not significant
1392	0.478979	0.974392	ENSG00000151914	DST	not significant
1393	-0.477949	0.974392	ENSG00000074047	GLI2	not significant
1394	0.452134	0.974392	ENSG00000133226	SRRM1	not significant
1395	-0.440427	0.974392	ENSG00000227676	LINC01068	not significant
1396	0.484871	0.974392	ENSG00000154822	PLCL2	not significant
1397	0.486324	0.974392	ENSG00000185519	FAM131C	not significant
1398	0.462624	0.974392	ENSG00000212136	RNU6-696P	not significant
1399	0.442242	0.974392	ENSG00000213082	NA	not significant
1400	0.477169	0.974392	ENSG00000168131	OR2B2	not significant
1401	0.484722	0.974219	ENSG00000164418	GRIK2	not significant
1402	0.468729	0.974164	ENSG00000285603	NA	not significant
1403	0.354822	0.974164	ENSG00000120053	GOT1	not significant
1404	0.435778	0.974164	ENSG00000196634	LUADT1	not significant
1405	-0.473852	0.974164	ENSG00000120658	ENOX1	not significant
1406	0.470513	0.974164	ENSG00000233920	NA	not significant
1407	0.480315	0.974164	ENSG00000153317	ASAP1	not significant
1408	0.477501	0.97266	ENSG00000160216	AGPAT3	not significant
1409	0.453555	0.97266	ENSG00000224586	GPX5	not significant
1410	0.484989	0.97266	ENSG00000284240	LINC02801	not significant
1411	-0.464895	0.97266	ENSG00000240721	RPS4XP15	not significant
1412	-0.484703	0.97266	ENSG00000222761	RNU6-684P	not significant
1413	0.422844	0.97266	ENSG00000138443	ABI2	not significant
1414	-0.468751	0.97266	ENSG00000254383	NA	not significant
1415	0.478179	0.97198	ENSG00000234721	LINC02092	not significant
1416	-0.484087	0.97198	ENSG00000261257	NA	not significant
1417	0.471735	0.971893	ENSG00000130513	GDF15	not significant
1418	-0.443761	0.971893	ENSG00000264750	NA	not significant
1419	-0.479303	0.971893	ENSG00000186281	GPAT2	not significant
1420	-0.469721	0.971893	ENSG00000184349	EFNA5	not significant
1421	0.47721	0.971375	ENSG00000235703	EOLA2-DT	not significant
1422	0.463072	0.971217	ENSG00000230285	NA	not significant
1423	-0.480426	0.970145	ENSG00000186350	RXRA	not significant
1424	0.429984	0.970145	ENSG00000158321	AUTS2	not significant
1425	0.483567	0.970125	ENSG00000166224	SGPL1	not significant
1426	0.481833	0.969886	ENSG00000103342	GSPT1	not significant
1427	0.450542	0.969126	ENSG00000107863	ARHGAP21	not significant
1428	-0.47804	0.969026	ENSG00000144583	MARCHF4	not significant
1429	0.48069	0.969026	ENSG00000250345	LOC100419356	not significant
1430	-0.429658	0.969025	ENSG00000253382	NA	not significant
1431	-0.472086	0.968994	ENSG00000181291	TMEM132E	not significant
1432	-0.455682	0.967749	ENSG00000237947	NA	not significant
1433	0.45178	0.967749	ENSG00000238242	NA	not significant
1434	-0.467767	0.967432	ENSG00000258620	NA	not significant
1435	0.343878	0.967432	ENSG00000250331	LINC01340	not significant
1436	0.46814	0.966751	ENSG00000086848	ALG9	not significant
1437	0.476205	0.96671	ENSG00000132938	MTUS2	not significant
1438	-0.467919	0.96671	ENSG00000267052	CTB-30L5.1	not significant
1439	0.357667	0.96671	ENSG00000212409	RNY4P18	not significant
1440	0.444007	0.96671	ENSG00000249593	NA	not significant
1441	0.48161	0.966241	ENSG00000230587	NA	not significant
1442	0.439668	0.965742	ENSG00000035862	TIMP2	not significant
1443	0.454583	0.965742	ENSG00000185274	GALNT17	not significant
1444	0.480013	0.965742	ENSG00000077157	PPP1R12B	not significant
1445	-0.406125	0.965346	ENSG00000168243	GNG4	not significant
1446	0.480664	0.96455	ENSG00000165891	E2F7	not significant
1447	0.463535	0.96455	ENSG00000265565	MIR3143	not significant
1448	0.480075	0.96455	ENSG00000232514	RPL21P25	not significant
1449	0.480458	0.963944	ENSG00000260480	C2orf69P4	not significant
1450	0.480456	0.963944	ENSG00000163694	RBM47	not significant
1451	0.469643	0.963944	ENSG00000248858	FLJ46284	not significant
1452	0.479547	0.96287	ENSG00000162869	PPP1R21	not significant
1453	0.453407	0.961439	ENSG00000197763	TXNRD3	not significant
1454	0.479375	0.961439	ENSG00000275756	NA	not significant
1455	-0.464186	0.961439	ENSG00000171735	CAMTA1	not significant
1456	-0.404063	0.961439	ENSG00000171714	ANO5	not significant
1457	0.449929	0.961391	ENSG00000140395	SKIC8	not significant
1458	0.479314	0.961391	ENSG00000231401	NA	not significant
1459	0.426979	0.96077	ENSG00000235480	LOC105373496	not significant
1460	0.476915	0.96077	ENSG00000236484	RRM2P2	not significant
1461	0.361287	0.96077	ENSG00000151914	DST	not significant
1462	0.47876	0.96077	ENSG00000224559	LINC01087	not significant
1463	-0.473719	0.96077	ENSG00000102935	ZNF423	not significant
1464	-0.478139	0.96077	ENSG00000271618	NA	not significant
1465	0.478573	0.96077	ENSG00000109471	IL2	not significant
1466	0.468351	0.959923	ENSG00000103047	TANGO6	not significant
1467	-0.475928	0.959923	ENSG00000129910	CDH15	not significant
1468	0.475469	0.959923	ENSG00000070882	OSBPL3	not significant
1469	0.442721	0.959923	ENSG00000151967	SCHIP1	not significant
1470	0.472865	0.959923	ENSG00000095794	CREM	not significant
1471	0.447037	0.958083	ENSG00000170681	CAVIN4	not significant
1472	-0.428956	0.958083	ENSG00000229976	NA	not significant
1473	0.422163	0.956435	ENSG00000151320	AKAP6	not significant
1474	0.456275	0.95535	ENSG00000140836	ZFHX3	not significant
1475	-0.434281	0.95535	ENSG00000276405	TRBV13	not significant
1476	0.470063	0.95535	ENSG00000214073	RPL21P17	not significant
1477	0.46791	0.954588	ENSG00000258474	LINC02313	not significant
1478	-0.472308	0.953911	ENSG00000213159	NA	not significant
1479	0.430794	0.953092	ENSG00000259630	NA	not significant
1480	0.464882	0.953092	ENSG00000261000	NA	not significant
1481	0.434245	0.953092	ENSG00000242880	NA	not significant
1482	0.473484	0.952154	ENSG00000254777	NA	not significant
1483	0.443845	0.951961	ENSG00000247121	NA	not significant
1484	0.472287	0.951961	ENSG00000104626	ERI1	not significant
1485	-0.475041	0.951961	ENSG00000149256	TENM4	not significant
1486	0.472854	0.950308	ENSG00000219770	VN1R11P	not significant
1487	0.47361	0.950308	ENSG00000173281	PPP1R3B	not significant
1488	-0.469291	0.950308	ENSG00000232812	LINC01717	not significant
1489	0.469513	0.950308	ENSG00000231566	NA	not significant
1490	0.474624	0.950308	ENSG00000223302	NA	not significant
1491	0.474362	0.949586	ENSG00000145996	CDKAL1	not significant
1492	0.45253	0.949586	ENSG00000066248	NGEF	not significant
1493	-0.469674	0.949586	ENSG00000140022	STON2	not significant
1494	0.41469	0.949586	ENSG00000115145	STAM2	not significant
1495	-0.454627	0.949586	ENSG00000279543	NA	not significant
1496	0.464397	0.948792	ENSG00000206671	RNU6-471P	not significant
1497	-0.4729	0.94746	ENSG00000238069	RPLP0P7	not significant
1498	0.448121	0.946851	ENSG00000196141	SPATS2L	not significant
1499	0.469036	0.946045	ENSG00000228430	NA	not significant
1500	-0.471394	0.946045	ENSG00000168754	FAM178B	not significant
1501	0.415764	0.945978	ENSG00000134278	SPIRE1	not significant
1502	0.440226	0.945978	ENSG00000211455	STK38L	not significant
1503	0.461349	0.945978	ENSG00000257845	LINC02294	not significant
1504	0.452651	0.945953	ENSG00000083067	TRPM3	not significant
1505	0.380445	0.94588	ENSG00000162746	FCRLB	not significant
1506	-0.472095	0.944966	ENSG00000170209	ANKK1	not significant
1507	-0.39961	0.944966	ENSG00000136280	CCM2	not significant
1508	0.471222	0.944966	ENSG00000201309	NA	not significant
1509	-0.446991	0.944827	ENSG00000174332	GLIS1	not significant
1510	0.414304	0.944719	ENSG00000145685	LHFPL2	not significant
1511	0.471793	0.944316	ENSG00000103888	CEMIP	not significant
1512	0.468015	0.944316	ENSG00000099968	BCL2L13	not significant
1513	0.471357	0.944316	ENSG00000227525	RPL7P6	not significant
1514	0.453466	0.944316	ENSG00000216915	NA	not significant
1515	-0.408682	0.944316	ENSG00000238098	ABCA17P	not significant
1516	0.471541	0.944316	ENSG00000100813	ACIN1	not significant
1517	0.366172	0.944266	ENSG00000204287	HLA-DRA	not significant
1518	0.453479	0.944266	ENSG00000166949	SMAD3	not significant
1519	0.471354	0.944266	ENSG00000221060	LOC124900353	not significant
1520	0.430757	0.944266	ENSG00000231827	NA	not significant
1521	0.465614	0.944266	ENSG00000198959	TGM2	not significant
1522	0.427176	0.944266	ENSG00000254987	NA	not significant
1523	-0.451832	0.944266	ENSG00000260338	NA	not significant
1524	0.382332	0.943493	ENSG00000260957	NA	not significant
1525	0.461694	0.943426	ENSG00000004142	POLDIP2	not significant
1526	0.470622	0.942978	ENSG00000145012	LPP	not significant
1527	0.468153	0.942735	ENSG00000231170	NA	not significant
1528	-0.470215	0.941843	ENSG00000101349	PAK5	not significant
1529	0.43665	0.941843	ENSG00000165632	TAF3	not significant
1530	0.414931	0.941468	ENSG00000256915	NA	not significant
1531	0.455298	0.941323	ENSG00000226954	NA	not significant
1532	-0.40522	0.940916	ENSG00000229630	LINC01264	not significant
1533	0.445983	0.940913	ENSG00000100526	CDKN3	not significant
1534	0.463467	0.940913	ENSG00000272861	NA	not significant
1535	-0.444428	0.940362	ENSG00000196407	THEM5	not significant
1536	0.465072	0.940266	ENSG00000166436	TRIM66	not significant
1537	0.468442	0.939625	ENSG00000244219	TMEM225B	not significant
1538	0.462368	0.939625	ENSG00000042781	USH2A	not significant
1539	0.468943	0.939392	ENSG00000252162	RNU6-830P	not significant
1540	-0.452607	0.938537	ENSG00000231252	LOC101926964	not significant
1541	0.450699	0.938537	ENSG00000215712	TMEM242	not significant
1542	-0.465799	0.938102	ENSG00000249722	NA	not significant
1543	-0.46719	0.937398	ENSG00000241163	LINC00877	not significant
1544	-0.456818	0.936133	ENSG00000176438	SYNE3	not significant
1545	0.419518	0.934824	ENSG00000166006	KCNC2	not significant
1546	-0.465513	0.934824	ENSG00000223344	NA	not significant
1547	0.464883	0.934824	ENSG00000125378	BMP4	not significant
1548	0.466709	0.934571	ENSG00000002746	HECW1	not significant
1549	0.456152	0.934571	ENSG00000204634	TBC1D8	not significant
1550	-0.465761	0.934571	ENSG00000261257	NA	not significant
1551	-0.465808	0.934571	ENSG00000249781	LINC02112	not significant
1552	0.36377	0.934416	ENSG00000188095	MESP2	not significant
1553	0.466039	0.934416	ENSG00000103047	TANGO6	not significant
1554	-0.457576	0.933895	ENSG00000232310	LINC03002	not significant
1555	0.464431	0.933293	ENSG00000047249	ATP6V1H	not significant
1556	0.447431	0.93299	ENSG00000169714	CNBP	not significant
1557	-0.450696	0.932389	ENSG00000285685	NA	not significant
1558	-0.278079	0.932036	ENSG00000226705	SDCBPP1	not significant
1559	0.454499	0.931795	ENSG00000145247	OCIAD2	not significant
1560	0.465347	0.931688	ENSG00000152527	PLEKHH2	not significant
1561	0.460077	0.931688	ENSG00000174628	IQCK	not significant
1562	0.46256	0.931688	ENSG00000079841	RIMS1	not significant
1563	-0.464387	0.931394	ENSG00000253886	LOC100128833	not significant
1564	0.465669	0.931394	ENSG00000244968	LIFR-AS1	not significant
1565	0.461642	0.931355	ENSG00000112877	CEP72	not significant
1566	0.422719	0.931355	ENSG00000232556	PRCPP1	not significant
1567	0.464698	0.931355	ENSG00000275373	MIR6124	not significant
1568	0.461425	0.931355	ENSG00000186094	AGBL4	not significant
1569	-0.455642	0.931355	ENSG00000184677	ZBTB40	not significant
1570	0.463522	0.931342	ENSG00000251450	RASGRF2-AS1	not significant
1571	-0.462727	0.930865	ENSG00000112139	MDGA1	not significant
1572	-0.457279	0.930853	ENSG00000068383	INPP5A	not significant
1573	0.421053	0.930853	ENSG00000175893	ZDHHC21	not significant
1574	0.450902	0.930853	ENSG00000107719	PALD1	not significant
1575	0.458833	0.93065	ENSG00000130402	ACTN4	not significant
1576	-0.464475	0.930428	ENSG00000137266	SLC22A23	not significant
1577	-0.402501	0.930428	ENSG00000269113	TRABD2B	not significant
1578	0.428416	0.930428	ENSG00000185989	RASA3	not significant
1579	0.46436	0.930338	ENSG00000241635	UGT1A1	not significant
1580	0.258135	0.930338	ENSG00000174899	SLC66A1L	not significant
1581	-0.447946	0.930338	ENSG00000237352	NA	not significant
1582	-0.439503	0.930338	ENSG00000197345	MRPL21	not significant
1583	-0.264348	0.930338	ENSG00000150760	DOCK1	not significant
1584	0.362594	0.930338	ENSG00000124813	RUNX2	not significant
1585	0.456142	0.930338	ENSG00000010165	METTL13	not significant
1586	-0.45921	0.930338	ENSG00000250548	LINC01303	not significant
1587	-0.451777	0.930338	ENSG00000186185	KIF18B	not significant
1588	-0.456177	0.930338	ENSG00000179335	CLK3	not significant
1589	-0.455852	0.930338	ENSG00000171992	SYNPO	not significant
1590	-0.461857	0.930338	ENSG00000218561	NA	not significant
1591	0.46083	0.930338	ENSG00000237759	NA	not significant
1592	0.424513	0.930338	ENSG00000186162	CIDECP1	not significant
1593	0.460525	0.930221	ENSG00000271101	NA	not significant
1594	0.432669	0.930221	ENSG00000206671	RNU6-471P	not significant
1595	-0.461943	0.930189	ENSG00000065485	PDIA5	not significant
1596	0.435734	0.929642	ENSG00000225173	LOC124901296	not significant
1597	-0.462643	0.929642	ENSG00000167889	MGAT5B	not significant
1598	-0.351924	0.929642	ENSG00000095203	EPB41L4B	not significant
1599	0.43712	0.92919	ENSG00000170961	HAS2	not significant
1600	0.300582	0.92919	ENSG00000108641	B9D1	not significant
1601	0.446	0.928999	ENSG00000164270	HTR4	not significant
1602	0.455385	0.928999	ENSG00000085831	TTC39A	not significant
1603	-0.439304	0.928999	ENSG00000117016	RIMS3	not significant
1604	0.438599	0.928999	ENSG00000201847	SNORD31B	not significant
1605	-0.462461	0.928835	ENSG00000178662	CSRNP3	not significant
1606	0.459623	0.928835	ENSG00000128951	DUT	not significant
1607	0.426571	0.928468	ENSG00000007341	ST7L	not significant
1608	0.459302	0.928078	ENSG00000145864	GABRB2	not significant
1609	0.451087	0.927971	ENSG00000196092	PAX5	not significant
1610	0.456037	0.927912	ENSG00000178301	AQP11	not significant
1611	0.296774	0.926978	ENSG00000234452	SLC16A12-AS1	not significant
1612	0.461389	0.926966	ENSG00000165209	STRBP	not significant
1613	0.447163	0.926635	ENSG00000243550	NA	not significant
1614	0.430095	0.926635	ENSG00000125741	OPA3	not significant
1615	0.398309	0.926635	ENSG00000255502	LINC02713	not significant
1616	0.458136	0.926635	ENSG00000229618	NA	not significant
1617	0.395688	0.926635	ENSG00000188386	PPP3R2	not significant
1618	0.461142	0.926635	ENSG00000256115	LINC02443	not significant
1619	0.450729	0.926256	ENSG00000254224	UQCRB-AS1	not significant
1620	0.366912	0.926256	ENSG00000272479	NA	not significant
1621	-0.460824	0.926256	ENSG00000235056	NA	not significant
1622	-0.452093	0.926256	ENSG00000171680	PLEKHG5	not significant
1623	0.447225	0.926256	ENSG00000151967	SCHIP1	not significant
1624	0.441381	0.926256	ENSG00000163749	CCDC158	not significant
1625	-0.460622	0.926256	ENSG00000283314	LINC02357	not significant
1626	0.457066	0.926256	ENSG00000232512	NA	not significant
1627	-0.450044	0.926256	ENSG00000184347	SLIT3	not significant
1628	0.446717	0.926147	ENSG00000188677	PARVB	not significant
1629	0.457538	0.926147	ENSG00000109452	INPP4B	not significant
1630	0.458941	0.925809	ENSG00000118855	MFSD1	not significant
1631	-0.441669	0.92565	ENSG00000074047	GLI2	not significant
1632	0.457385	0.92565	ENSG00000250802	ZBED3-AS1	not significant
1633	0.432785	0.92565	ENSG00000156113	KCNMA1	not significant
1634	-0.456407	0.92565	ENSG00000140470	ADAMTS17	not significant
1635	0.45571	0.92565	ENSG00000120694	HSPH1	not significant
1636	-0.459293	0.924995	ENSG00000222761	RNU6-684P	not significant
1637	0.453363	0.924995	ENSG00000186314	PRELID2	not significant
1638	0.443029	0.924995	ENSG00000198542	ITGBL1	not significant
1639	0.435687	0.924995	ENSG00000134490	TMEM241	not significant
1640	-0.317419	0.924995	ENSG00000140332	TLE3	not significant
1641	0.39388	0.924995	ENSG00000230284	NA	not significant
1642	0.459425	0.924995	ENSG00000133107	TRPC4	not significant
1643	0.459078	0.924006	ENSG00000204634	TBC1D8	not significant
1644	0.457816	0.924006	ENSG00000168679	SLC16A4	not significant
1645	0.388635	0.922679	ENSG00000285331	TCF12-DT	not significant
1646	0.457921	0.922679	ENSG00000216809	NA	not significant
1647	0.427381	0.922554	ENSG00000170917	NUDT6	not significant
1648	0.440455	0.922554	ENSG00000008277	ADAM22	not significant
1649	-0.429021	0.922554	ENSG00000258754	NA	not significant
1650	-0.439671	0.922274	ENSG00000188976	NOC2L	not significant
1651	0.456409	0.921751	ENSG00000261213	NA	not significant
1652	0.441935	0.921751	ENSG00000185947	ZNF267	not significant
1653	-0.453165	0.921746	ENSG00000243549	RN7SL705P	not significant
1654	0.447511	0.921519	ENSG00000150540	HNMT	not significant
1655	-0.447384	0.921151	ENSG00000241058	NSUN6	not significant
1656	0.456488	0.919967	ENSG00000251574	LOC105379109	not significant
1657	-0.41641	0.919967	ENSG00000101849	TBL1X	not significant
1658	0.457046	0.919596	ENSG00000277654	LOC440311	not significant
1659	0.391866	0.918586	ENSG00000109819	PPARGC1A	not significant
1660	0.454041	0.918563	ENSG00000285910	LOC101928866	not significant
1661	0.455969	0.918523	ENSG00000234814	NA	not significant
1662	0.423379	0.918215	ENSG00000042781	USH2A	not significant
1663	0.455936	0.918215	ENSG00000233926	TLE1-DT	not significant
1664	0.420806	0.918215	ENSG00000151474	FRMD4A	not significant
1665	0.453913	0.918215	ENSG00000143198	MGST3	not significant
1666	0.455848	0.918215	ENSG00000181359	HSP90AA6P	not significant
1667	0.450153	0.918215	ENSG00000185272	RBM11	not significant
1668	0.445647	0.918215	ENSG00000101294	HM13	not significant
1669	-0.351717	0.918215	ENSG00000176406	RIMS2	not significant
1670	-0.443419	0.918215	ENSG00000285936	NA	not significant
1671	-0.455844	0.918215	ENSG00000274840	NA	not significant
1672	0.431124	0.918215	ENSG00000013375	PGM3	not significant
1673	0.349613	0.918215	ENSG00000223916	RPL18AP9	not significant
1674	0.449716	0.918215	ENSG00000168454	TXNDC2	not significant
1675	-0.453546	0.918215	ENSG00000261744	ZFPM1-AS1	not significant
1676	-0.414217	0.917972	ENSG00000112759	SLC29A1	not significant
1677	0.407277	0.917972	ENSG00000120451	SNX19	not significant
1678	0.453818	0.917761	ENSG00000145675	PIK3R1	not significant
1679	0.454456	0.91679	ENSG00000159216	RUNX1	not significant
1680	0.442723	0.91679	ENSG00000175213	ZNF408	not significant
1681	0.398101	0.91679	ENSG00000251798	RNU6-863P	not significant
1682	-0.448926	0.91679	ENSG00000074416	MGLL	not significant
1683	0.444667	0.916762	ENSG00000065243	PKN2	not significant
1684	0.454775	0.916762	ENSG00000172339	ALG14	not significant
1685	0.44957	0.916743	ENSG00000117114	ADGRL2	not significant
1686	-0.453991	0.914427	ENSG00000168546	GFRA2	not significant
1687	0.435489	0.914178	ENSG00000178175	ZNF366	not significant
1688	0.448906	0.914178	ENSG00000213865	NA	not significant
1689	-0.450442	0.914178	ENSG00000143367	TUFT1	not significant
1690	0.438153	0.914178	ENSG00000264193	NA	not significant
1691	-0.424852	0.914178	ENSG00000254406	NA	not significant
1692	0.442636	0.914178	ENSG00000139793	MBNL2	not significant
1693	0.452459	0.914103	ENSG00000084444	FAM234B	not significant
1694	0.443557	0.914049	ENSG00000235102	NA	not significant
1695	0.443489	0.913824	ENSG00000130402	ACTN4	not significant
1696	0.405017	0.911017	ENSG00000229612	NA	not significant
1697	-0.438263	0.911017	ENSG00000119686	FLVCR2	not significant
1698	-0.452023	0.911017	ENSG00000237947	NA	not significant
1699	0.439407	0.910993	ENSG00000257906	NA	not significant
1700	-0.407386	0.910993	ENSG00000226078	NA	not significant
1701	-0.448613	0.910993	ENSG00000184601	C14orf180	not significant
1702	-0.417172	0.910993	ENSG00000283219	NA	not significant
1703	-0.446708	0.910993	ENSG00000185442	FAM174B	not significant
1704	0.451316	0.910993	ENSG00000283906	IGHV4-80	not significant
1705	0.452385	0.910993	ENSG00000176225	RTTN	not significant
1706	0.439884	0.910797	ENSG00000090273	NUDC	not significant
1707	0.445629	0.910797	ENSG00000260911	NA	not significant
1708	-0.434333	0.910572	ENSG00000123453	SARDH	not significant
1709	-0.40453	0.910572	ENSG00000131094	C1QL1	not significant
1710	0.448695	0.910524	ENSG00000141447	OSBPL1A	not significant
1711	0.449265	0.909768	ENSG00000062598	ELMO2	not significant
1712	-0.450856	0.908533	ENSG00000156113	KCNMA1	not significant
1713	-0.429542	0.908279	ENSG00000124155	PIGT	not significant
1714	-0.450633	0.908279	ENSG00000186350	RXRA	not significant
1715	0.411672	0.908279	ENSG00000224655	LINC01823	not significant
1716	-0.447601	0.908008	ENSG00000121753	ADGRB2	not significant
1717	-0.432363	0.907582	ENSG00000053524	MCF2L2	not significant
1718	0.450871	0.907582	ENSG00000158560	DYNC1I1	not significant
1719	-0.445128	0.906796	ENSG00000037637	FBXO42	not significant
1720	-0.404877	0.906796	ENSG00000154153	RETREG1	not significant
1721	-0.384347	0.906329	ENSG00000115756	HPCAL1	not significant
1722	0.442861	0.906329	ENSG00000174485	DENND4A	not significant
1723	-0.445003	0.905928	ENSG00000222761	RNU6-684P	not significant
1724	-0.43881	0.905141	ENSG00000250467	NA	not significant
1725	0.413248	0.90507	ENSG00000204666	ZNF473CR	not significant
1726	-0.449888	0.905069	ENSG00000151014	NOCT	not significant
1727	-0.448646	0.905069	ENSG00000099282	TSPAN15	not significant
1728	0.439253	0.904852	ENSG00000251363	NA	not significant
1729	0.448665	0.904852	ENSG00000227028	SLC8A1-AS1	not significant
1730	-0.446205	0.904832	ENSG00000174469	CNTNAP2	not significant
1731	0.436772	0.904832	ENSG00000283529	NA	not significant
1732	0.44205	0.904308	ENSG00000070366	SMG6	not significant
1733	0.411014	0.904151	ENSG00000177917	ARL6IP6	not significant
1734	0.449216	0.904151	ENSG00000230262	LINC02603	not significant
1735	0.422479	0.902938	ENSG00000126001	CEP250	not significant
1736	0.448658	0.902938	ENSG00000156140	ADAMTS3	not significant
1737	0.43126	0.902938	ENSG00000258183	LINC02392	not significant
1738	-0.439962	0.902938	ENSG00000116147	TNR	not significant
1739	0.4038	0.901585	ENSG00000113448	PDE4D	not significant
1740	-0.446478	0.901518	ENSG00000144040	SFXN5	not significant
1741	-0.436176	0.900754	ENSG00000259503	NA	not significant
1742	0.445462	0.900754	ENSG00000197442	MAP3K5	not significant
1743	0.440459	0.900754	ENSG00000113594	LIFR	not significant
1744	0.445687	0.900754	ENSG00000251511	NA	not significant
1745	0.447741	0.900754	ENSG00000140577	CRTC3	not significant
1746	0.440951	0.900424	ENSG00000255155	NA	not significant
1747	0.447396	0.899445	ENSG00000140749	IGSF6	not significant
1748	0.446218	0.899438	ENSG00000136573	BLK	not significant
1749	0.44505	0.899143	ENSG00000114790	ARHGEF26	not significant
1750	-0.426056	0.898931	ENSG00000149527	PLCH2	not significant
1751	0.377113	0.898931	ENSG00000131462	TUBG1	not significant
1752	-0.445479	0.898489	ENSG00000259564	NA	not significant
1753	-0.433448	0.897911	ENSG00000159251	ACTC1	not significant
1754	0.305881	0.897799	ENSG00000281741	NA	not significant
1755	0.436681	0.897799	ENSG00000259627	NA	not significant
1756	0.437339	0.897433	ENSG00000134627	PIWIL4	not significant
1757	-0.446056	0.896626	ENSG00000213117	NA	not significant
1758	-0.441135	0.896626	ENSG00000124831	LRRFIP1	not significant
1759	0.402692	0.896553	ENSG00000225112	NA	not significant
1760	0.445814	0.895868	ENSG00000106034	CPED1	not significant
1761	0.425854	0.895769	ENSG00000151322	NPAS3	not significant
1762	0.417226	0.895726	ENSG00000203799	CCDC162P	not significant
1763	0.443001	0.895705	ENSG00000251306	NDUFB4P2	not significant
1764	0.267245	0.895705	ENSG00000005893	LAMP2	not significant
1765	0.390589	0.895673	ENSG00000006451	RALA	not significant
1766	0.445245	0.895263	ENSG00000114423	CBLB	not significant
1767	0.41447	0.895263	ENSG00000117114	ADGRL2	not significant
1768	0.417796	0.895263	ENSG00000104679	R3HCC1	not significant
1769	-0.423012	0.895263	ENSG00000149527	PLCH2	not significant
1770	-0.422439	0.895263	ENSG00000118004	COLEC11	not significant
1771	0.409931	0.895263	ENSG00000249488	NACAP5	not significant
1772	0.444854	0.895022	ENSG00000280354	NA	not significant
1773	-0.423731	0.895022	ENSG00000048052	HDAC9	not significant
1774	-0.444813	0.895022	ENSG00000255479	NA	not significant
1775	-0.435856	0.894868	ENSG00000265698	NA	not significant
1776	0.402991	0.894609	ENSG00000159200	RCAN1	not significant
1777	-0.443161	0.894609	ENSG00000178385	PLEKHM3	not significant
1778	0.397662	0.894609	ENSG00000232077	LINC01031	not significant
1779	0.417363	0.89431	ENSG00000152591	DSPP	not significant
1780	0.411056	0.894098	ENSG00000188641	DPYD	not significant
1781	0.442506	0.893725	ENSG00000110987	BCL7A	not significant
1782	-0.41774	0.893725	ENSG00000223725	NA	not significant
1783	-0.440697	0.892914	ENSG00000068724	TTC7A	not significant
1784	0.435682	0.892186	ENSG00000233287	RPL27P11	not significant
1785	0.392882	0.890835	ENSG00000027075	PRKCH	not significant
1786	0.34896	0.890776	ENSG00000243410	NA	not significant
1787	0.424217	0.889846	ENSG00000101019	UQCC1	not significant
1788	0.442568	0.889281	ENSG00000101363	MANBAL	not significant
1789	-0.416562	0.889002	ENSG00000153317	ASAP1	not significant
1790	0.442037	0.887233	ENSG00000228323	NA	not significant
1791	0.368657	0.887233	ENSG00000244652	NA	not significant
1792	0.4306	0.887233	ENSG00000265491	RNF115	not significant
1793	0.439281	0.887062	ENSG00000100024	UPB1	not significant
1794	0.367602	0.886869	ENSG00000115183	TANC1	not significant
1795	0.439199	0.886869	ENSG00000121440	PDZRN3	not significant
1796	-0.420509	0.886403	ENSG00000259307	NA	not significant
1797	0.440153	0.886403	ENSG00000187079	TEAD1	not significant
1798	0.435173	0.886271	ENSG00000049130	KITLG	not significant
1799	0.439555	0.886271	ENSG00000196428	TSC22D2	not significant
1800	0.439409	0.885528	ENSG00000251629	LINC02241	not significant
1801	0.439712	0.885528	ENSG00000228181	NA	not significant
1802	-0.43875	0.885234	ENSG00000101004	NINL	not significant
1803	0.432889	0.884737	ENSG00000226640	NA	not significant
1804	0.407137	0.884669	ENSG00000135636	DYSF	not significant
1805	0.386435	0.884669	ENSG00000100439	ABHD4	not significant
1806	-0.439871	0.883297	ENSG00000035664	DAPK2	not significant
1807	0.381613	0.883297	ENSG00000213085	CFAP45	not significant
1808	0.432437	0.883297	ENSG00000203995	ZYG11A	not significant
1809	0.436409	0.883227	ENSG00000116984	MTR	not significant
1810	0.428128	0.883227	ENSG00000226480	OR7H1P	not significant
1811	0.437733	0.883227	ENSG00000121440	PDZRN3	not significant
1812	0.437339	0.88288	ENSG00000270777	NA	not significant
1813	-0.424652	0.882694	ENSG00000071242	RPS6KA2	not significant
1814	0.424339	0.882226	ENSG00000149418	ST14	not significant
1815	0.434829	0.88131	ENSG00000136231	IGF2BP3	not significant
1816	-0.438008	0.880895	ENSG00000274286	ADRA2B	not significant
1817	0.408619	0.87917	ENSG00000132334	PTPRE	not significant
1818	0.381909	0.877819	ENSG00000078401	EDN1	not significant
1819	0.412889	0.876137	ENSG00000117868	ESYT2	not significant
1820	0.40072	0.875704	ENSG00000268081	NA	not significant
1821	0.431804	0.875591	ENSG00000133794	BMAL1	not significant
1822	-0.43313	0.875591	ENSG00000075240	GRAMD4	not significant
1823	0.43648	0.875417	ENSG00000285791	NA	not significant
1824	-0.437222	0.875196	ENSG00000260469	NA	not significant
1825	0.42822	0.875196	ENSG00000270792	NA	not significant
1826	0.387817	0.874925	ENSG00000249348	UGDH-AS1	not significant
1827	-0.436648	0.874598	ENSG00000280028	NA	not significant
1828	-0.435295	0.874598	ENSG00000229901	FOXO6-AS1	not significant
1829	-0.417366	0.874598	ENSG00000111271	ACAD10	not significant
1830	-0.425915	0.874009	ENSG00000259572	NA	not significant
1831	-0.421478	0.873416	ENSG00000234460	NA	not significant
1832	-0.395043	0.873416	ENSG00000186187	ZNRF1	not significant
1833	-0.431956	0.873416	ENSG00000254586	NA	not significant
1834	-0.431178	0.873416	ENSG00000198286	CARD11	not significant
1835	0.436332	0.873052	ENSG00000079435	LIPE	not significant
1836	0.435478	0.870432	ENSG00000252167	RNA5SP287	not significant
1837	0.431133	0.869768	ENSG00000069869	NEDD4	not significant
1838	0.424359	0.869003	ENSG00000261055	NA	not significant
1839	-0.426202	0.869003	ENSG00000144681	STAC	not significant
1840	0.434904	0.869003	ENSG00000285409	NA	not significant
1841	0.405382	0.869003	ENSG00000091656	ZFHX4	not significant
1842	-0.427083	0.869003	ENSG00000255247	NECTIN1-AS1	not significant
1843	-0.401923	0.869003	ENSG00000252233	RN7SKP253	not significant
1844	0.434537	0.869003	ENSG00000179051	RCC2	not significant
1845	0.376702	0.869003	ENSG00000089159	PXN	not significant
1846	0.43459	0.868482	ENSG00000107186	MPDZ	not significant
1847	0.430312	0.867668	ENSG00000104375	STK3	not significant
1848	0.427567	0.867668	ENSG00000279021	NA	not significant
1849	-0.433896	0.865925	ENSG00000283563	NA	not significant
1850	0.433829	0.865925	ENSG00000266758	MIR3680-2	not significant
1851	0.385921	0.865504	ENSG00000155111	CDK19	not significant
1852	0.433626	0.865504	ENSG00000257905	NA	not significant
1853	-0.431107	0.865504	ENSG00000258425	NA	not significant
1854	0.433281	0.864673	ENSG00000213120	NA	not significant
1855	0.433241	0.864673	ENSG00000254180	NA	not significant
1856	0.39772	0.864673	ENSG00000109320	NFKB1	not significant
1857	0.410082	0.864077	ENSG00000152061	RABGAP1L	not significant
1858	0.430124	0.863413	ENSG00000106868	SUSD1	not significant
1859	0.426705	0.863274	ENSG00000133083	DCLK1	not significant
1860	0.431883	0.861956	ENSG00000202060	RNA5SP455	not significant
1861	-0.424419	0.861664	ENSG00000187616	MYMK	not significant
1862	-0.412894	0.861664	ENSG00000126091	ST3GAL3	not significant
1863	0.406842	0.861664	ENSG00000105928	GSDME	not significant
1864	0.422795	0.861664	ENSG00000100815	TRIP11	not significant
1865	0.410258	0.861664	ENSG00000158683	PKD1L1	not significant
1866	0.41268	0.86159	ENSG00000253811	NA	not significant
1867	-0.430933	0.861484	ENSG00000237035	NA	not significant
1868	-0.43148	0.861484	ENSG00000231515	NA	not significant
1869	0.431595	0.861254	ENSG00000060642	PIGV	not significant
1870	-0.429499	0.860658	ENSG00000236437	NA	not significant
1871	0.404397	0.860658	ENSG00000138336	TET1	not significant
1872	0.382292	0.860529	ENSG00000226169	NA	not significant
1873	0.416591	0.85988	ENSG00000276308	NA	not significant
1874	-0.425104	0.85988	ENSG00000068724	TTC7A	not significant
1875	-0.427788	0.859072	ENSG00000237947	NA	not significant
1876	0.430777	0.859072	ENSG00000182333	LIPF	not significant
1877	0.42798	0.858613	ENSG00000181704	YIPF6	not significant
1878	0.407468	0.858613	ENSG00000115616	SLC9A2	not significant
1879	0.410011	0.858613	ENSG00000279534	NA	not significant
1880	-0.430466	0.858613	ENSG00000120332	TNN	not significant
1881	0.316185	0.858613	ENSG00000232359	NA	not significant
1882	0.426433	0.857368	ENSG00000152061	RABGAP1L	not significant
1883	-0.40874	0.857347	ENSG00000078967	UBE2D4	not significant
1884	-0.412952	0.85681	ENSG00000015133	CCDC88C	not significant
1885	0.415296	0.85681	ENSG00000143486	EIF2D	not significant
1886	0.420387	0.855695	ENSG00000256843	NA	not significant
1887	0.422615	0.855266	ENSG00000187840	EIF4EBP1	not significant
1888	-0.429314	0.855266	ENSG00000160191	PDE9A	not significant
1889	-0.428581	0.855266	ENSG00000124788	ATXN1	not significant
1890	0.427626	0.855266	ENSG00000253276	CCDC71L	not significant
1891	0.416658	0.855199	ENSG00000153292	ADGRF1	not significant
1892	-0.428212	0.855199	ENSG00000251471	NA	not significant
1893	-0.428682	0.855127	ENSG00000157227	MMP14	not significant
1894	-0.418733	0.855127	ENSG00000197859	ADAMTSL2	not significant
1895	0.396099	0.855127	ENSG00000251212	MTND5P4	not significant
1896	0.42885	0.855099	ENSG00000207452	RNU6-606P	not significant
1897	0.428787	0.855002	ENSG00000282863	NA	not significant
1898	0.399062	0.855002	ENSG00000147044	CASK	not significant
1899	0.422889	0.855002	ENSG00000086200	IPO11	not significant
1900	0.424284	0.855002	ENSG00000140750	ARHGAP17	not significant
1901	-0.427882	0.855002	ENSG00000256031	NA	not significant
1902	-0.415468	0.855002	ENSG00000157985	AGAP1	not significant
1903	0.408762	0.855002	ENSG00000261030	NA	not significant
1904	0.39663	0.855002	ENSG00000235089	RPL10AP4	not significant
1905	0.428133	0.855002	ENSG00000256249	NA	not significant
1906	-0.392596	0.855002	ENSG00000074964	ARHGEF10L	not significant
1907	-0.419834	0.855002	ENSG00000127922	SEM1	not significant
1908	0.423006	0.855002	ENSG00000285892	NA	not significant
1909	-0.427881	0.855002	ENSG00000149256	TENM4	not significant
1910	0.421644	0.855002	ENSG00000164484	TMEM200A	not significant
1911	-0.398557	0.855002	ENSG00000284696	LINC02808	not significant
1912	-0.424458	0.855002	ENSG00000107130	NCS1	not significant
1913	-0.421396	0.853546	ENSG00000132394	EEFSEC	not significant
1914	0.386297	0.853432	ENSG00000169282	KCNAB1	not significant
1915	0.427057	0.851881	ENSG00000231312	MAP4K3-DT	not significant
1916	0.401575	0.849964	ENSG00000206014	OR7E161P	not significant
1917	0.419383	0.849884	ENSG00000169519	METTL15	not significant
1918	0.422875	0.84961	ENSG00000128340	RAC2	not significant
1919	0.422595	0.84961	ENSG00000155511	GRIA1	not significant
1920	-0.423242	0.849046	ENSG00000138785	INTS12	not significant
1921	-0.419996	0.848695	ENSG00000211584	SLC48A1	not significant
1922	-0.425631	0.848695	ENSG00000200026	LOC124900277	not significant
1923	0.413938	0.848689	ENSG00000065809	FAM107B	not significant
1924	-0.424436	0.848689	ENSG00000203760	CENPW	not significant
1925	0.39006	0.848689	ENSG00000171873	ADRA1D	not significant
1926	0.424501	0.848689	ENSG00000241383	NA	not significant
1927	0.390066	0.848689	ENSG00000214407	RDUR	not significant
1928	0.423415	0.848689	ENSG00000134013	LOXL2	not significant
1929	0.420229	0.84798	ENSG00000175600	SUGCT	not significant
1930	0.423813	0.847648	ENSG00000142875	PRKACB	not significant
1931	-0.424334	0.84726	ENSG00000251243	LOC101060035	not significant
1932	-0.418263	0.846746	ENSG00000253783	NA	not significant
1933	0.349282	0.84674	ENSG00000139508	SLC46A3	not significant
1934	0.422567	0.84584	ENSG00000170634	ACYP2	not significant
1935	0.417517	0.845687	ENSG00000225499	RPL15P4	not significant
1936	0.375757	0.845687	ENSG00000152936	LMNTD1	not significant
1937	0.409436	0.845687	ENSG00000226920	NA	not significant
1938	0.398451	0.845301	ENSG00000082929	LINC01587	not significant
1939	-0.415262	0.845184	ENSG00000034053	APBA2	not significant
1940	-0.422697	0.845184	ENSG00000066735	KIF26A	not significant
1941	-0.422846	0.845184	ENSG00000258531	NA	not significant
1942	0.412853	0.843961	ENSG00000076864	RAP1GAP	not significant
1943	0.422602	0.843446	ENSG00000136068	FLNB	not significant
1944	0.370501	0.841756	NA	NA	not significant
1945	0.416647	0.841524	ENSG00000203469	NA	not significant
1946	0.423061	0.841524	ENSG00000120563	LYZL1	not significant
1947	0.412378	0.841357	ENSG00000057935	MTA3	not significant
1948	0.40626	0.840764	ENSG00000169519	METTL15	not significant
1949	-0.421882	0.840427	ENSG00000280365	NA	not significant
1950	0.422489	0.840427	ENSG00000147251	DOCK11	not significant
1951	0.421821	0.840427	ENSG00000229855	NA	not significant
1952	0.342603	0.840427	ENSG00000176566	DCAF4L2	not significant
1953	0.414166	0.840427	ENSG00000165629	ATP5F1C	not significant
1954	0.386487	0.840427	ENSG00000158445	KCNB1	not significant
1955	0.407197	0.840427	ENSG00000244061	NA	not significant
1956	0.401147	0.840427	ENSG00000253736	NA	not significant
1957	-0.399298	0.840427	ENSG00000215156	NA	not significant
1958	0.417833	0.840427	ENSG00000205403	CFI	not significant
1959	0.37636	0.840427	ENSG00000109511	ANXA10	not significant
1960	-0.417209	0.840427	ENSG00000077943	ITGA8	not significant
1961	0.417548	0.840383	ENSG00000157890	MEGF11	not significant
1962	0.417722	0.840383	ENSG00000050405	LIMA1	not significant
1963	0.389799	0.84019	ENSG00000201847	SNORD31B	not significant
1964	0.420549	0.84019	ENSG00000264296	NA	not significant
1965	0.421606	0.84019	ENSG00000224132	NA	not significant
1966	0.407086	0.84019	ENSG00000075391	RASAL2	not significant
1967	0.420553	0.84019	ENSG00000183876	ARSI	not significant
1968	0.389319	0.84019	ENSG00000151743	AMN1	not significant
1969	-0.42071	0.84019	ENSG00000087258	GNAO1	not significant
1970	0.417667	0.840073	ENSG00000197535	MYO5A	not significant
1971	0.408087	0.839991	ENSG00000108100	CCNY	not significant
1972	0.417334	0.839991	ENSG00000225190	PLEKHM1	not significant
1973	0.33399	0.839991	ENSG00000168214	RBPJ	not significant
1974	0.372529	0.839991	ENSG00000126226	PCID2	not significant
1975	0.41825	0.839617	ENSG00000108587	GOSR1	not significant
1976	-0.414219	0.839617	ENSG00000205683	DPF3	not significant
1977	0.415645	0.839617	ENSG00000232774	LINC03033	not significant
1978	-0.404643	0.839609	ENSG00000129625	REEP5	not significant
1979	-0.417547	0.839112	ENSG00000171444	MCC	not significant
1980	0.420531	0.838567	ENSG00000166689	PLEKHA7	not significant
1981	0.394418	0.838567	ENSG00000261628	NA	not significant
1982	0.417141	0.837792	ENSG00000267278	NA	not significant
1983	0.375817	0.837621	ENSG00000067715	SYT1	not significant
1984	0.416896	0.837612	ENSG00000204186	ZDBF2	not significant
1985	0.394234	0.837514	ENSG00000280139	NA	not significant
1986	0.415376	0.837514	ENSG00000284629	SCYGR1	not significant
1987	0.348813	0.837514	ENSG00000197653	DNAH10	not significant
1988	-0.393676	0.837396	ENSG00000212525	RNA5SP212	not significant
1989	0.346436	0.837396	ENSG00000148498	PARD3	not significant
1990	0.414349	0.837396	ENSG00000136068	FLNB	not significant
1991	0.376718	0.837396	ENSG00000085377	PREP	not significant
1992	0.417052	0.837396	ENSG00000250198	NA	not significant
1993	-0.419652	0.837368	ENSG00000183908	LRRC55	not significant
1994	-0.190166	0.837271	ENSG00000261273	NA	not significant
1995	0.387721	0.836637	ENSG00000168300	PCMTD1	not significant
1996	0.417647	0.836637	ENSG00000232040	SCAND3	not significant
1997	-0.41824	0.836637	ENSG00000226317	LINC00351	not significant
1998	-0.399059	0.83573	ENSG00000249247	MTCYBP17	not significant
1999	0.405721	0.83573	ENSG00000069399	BCL3	not significant
[truncated: 204,529+ more rows]
